# Supplementary material for: Candidate genes potentially involved in molting and body size reduction in the male of the horned gall aphid, Schlechtendalia chinensis
Source: Front Physiol. 2023 Feb 6;14:1097317. doi: 10.3389/fphys.2023.1097317 (PMC9940790; doi:10.3389/fphys.2023.1097317)
Supplement: Supplementary file 2 [file DataSheet6.csv]

Length	1-day-old		2-day-old		3-day-old		4-day-old		5-day-old			Width	1-day-old		2-day-old		3-day-old		4-day-old		5-day-old
sample	Male	Female	Male	Female	Male	Female	Male	Female	Male	Female		sample	Male	Female	Male	Female	Male	Female	Male	Female	Male	Female
1	415.87	521.28	395.77	449.37	358.32	463.58	325.55	483.22	319.07	464.45		1	195.73	295.74	184.61	233.42	193.3	273.67	160.56	285.57	179.26	234.22
2	365.91	449.05	411.88	464.24	382.36	486.05	373.95	513.96	315.89	460.65		2	187.74	282.63	186.1	273.67	179.81	241.94	171.52	267.29	170.64	229.97
3	411.22	473.02	402.42	508.42	322.02	492.33	367.15	453.12	337.89	507.5		3	202.88	275.03	202.38	297.14	194.17	232.66	175.29	262.22	169.35	247.3
4	423.42	459.69	412.97	455.29	384.86	491.34	335.05	480.37	336.69	437.49		4	213.92	288.14	197.42	281.11	187.2	275.55	166.69	249.72	168.66	226.58
5	425.39	475.18	395.81	480.33	398.07	504.14	319.43	473.4	342.02	505.55		5	199.67	287.15	200.1	278.07	184.23	262.61	149.28	257.13	186.56	260.38
6	401.89	434.46	384.06	454.07	355.04	485.15	328.27	480.17	328.07	511.42		6	178.47	270.72	179.07	286.83	177.56	300.36	155.68	272.07	172.35	243.85
7	393.06	511.87	373.85	489	387.98	447.85	356.4	527.39	284.69	502.11		7	191.15	288.92	168.01	276.78	202.53	280.88	179.81	271.26	149.61	270.98
8	436.62	529.44	419.35	478.94	403.29	495.39	330.51	410.65	316.34	495.56		8	190.37	257.99	186.83	279.21	174.66	271.34	160.15	242.56	160.35	268.91
9	414.14	455.11	418.37	470.43	346.81	464.96	355.08	492.13	335.76	466.97		9	201.23	273.63	202.06	284.74	171.22	270.87	180.65	228.07	171.34	245.95
10	418.37	484.96	379.75	481.14	407.69	502.75	345.84	465.89	314.18	513.06		10	202.06	278.22	184.19	254	202.1	271.03	176.3	276.51	172.66	248.13
11	442.64	466.18	375.95	473.06	364.19	473.76	348.84	468.04	335.3	487.45		11	201.57	303.29	192.63	282.22	186.41	256.99	178.32	242.87	172.21	241.99
12	407.34	529	397.74	514.4	361.88	502.94	342.85	482.71	346.06	484.66		12	188.72	278	192.05	296.56	188.4	282.15	183.16	260.27	177.32	244.28
13	449.62	498.72	405.65	471.99	351.76	489.82	303.07	434.78	292.55	439.89		13	190.71	294.14	177.71	286.07	192.05	270.28	155.13	249.62	168.24	241.9
14	424.15	491.4	383.54	481.12	398.74	506.83	368.08	503.94	309.36	483.1		14	187.2	278.62	184.81	268.89	197.41	281.93	185.12	283.49	159.36	252.99
15	445.18	463.02	358.37	501.11	368.15	481.48	333.67	448.82	314.1	444.83		15	187.84	302.18	177.71	302.95	181.98	271.11	162.69	244.26	143.89	235.97
16	472.68	449.66	416.37	531.83	370.88	457.77	313.69	481.55	350.29	509.35		16	175.75	273.41	186.05	309.02	181.14	276.2	186.19	243.82	172.43	247.41
17	425.34	514.3	412.08	427.43	357.56	484.28	333.36	510.11	328.43	438.15		17	172.76	272.17	187.55	254.41	163.96	269.37	171.99	275.6	165.17	251.06
18	388.79	497.24	403.54	526.4	387.68	466.63	345.18	428.88	309.82	499.41		18	183.7	249.22	186.19	292.45	186.87	282.28	178.77	263.11	162.71	234.66
19	470.83	480.66	448.8	455.4	353.44	490.73	349.91	463.37	319.19	473.68		19	170.56	280.24	186.21	272.79	171.54	261.52	183.66	249.74	156.84	250.6
20	449.31	519.16	367.12	478.48	352.88	491.03	362.38	460.18	309.75	453.3		20	196.56	283.39	193.86	255.31	162.87	261.33	164.86	269.62	156.63	244.29
21	428.92	540.74	398.77	487.56	389.26	481.28	322.95	492.44	291.19	481.34		21	178.02	272.4	172.66	277.16	192.72	274.78	161.88	243.34	179.27	219.03
22	424.83	491.17	450.13	500.75	347.17	407.89	372.45	443.36	309.42	453.19		22	189.42	279.08	207.28	288.82	172.08	255.26	192.24	228.27	163.02	247.75
23	433.46	539.79	384.56	486.61	377.36	488.55	353.59	479.85	304.13	509.17		23	178.04	273.78	185.85	274.11	181.98	268.34	165.33	219.58	158.28	242.78
24	405.87	541.11	383.12	415.93	328.51	457.59	368.56	468.19	314.61	471.62		24	181.79	259.76	176.51	260.97	173.85	256.49	173.74	235.27	150.9	250.17
25	413.83	466.18	410.6	420.65	379	505.03	352.71	523.01	333.61	485.32		25	186.77	271.61	198.94	268.64	172.12	233.46	176.02	258.94	166.81	254.98
26	414.35	467	400.63	467.69	416.9	496.65	383.84	471.24	321.63	481.25		26	190.14	277.36	183.51	277.79	191.25	241.12	179.42	249.67	156.59	256.12
27	446.36	493.22	459.5	505.15	389.13	448.44	375.02	496.38	304.49	473.79		27	189.08	264.4	210.18	297.01	185.03	251.99	177.13	243.82	165.17	265.47
28	456.93	461.49	371.6	451.17	344.74	478.49	320.79	508.23	335.48	495.96		28	196.03	257.61	183.6	281.93	168.56	273.01	160.76	252.96	149.21	273.85
29	430.97	453.3	409.28	431.61	371.35	422.25	324.69	463.96	315.89	451.63		29	185.9	269.07	187.84	260.63	187.29	257.13	153.83	247.91	153.8	261.49
30	473.41	503.23	387.89	461.96	363.84	476.96	354.93	477.26	331.47	458.36		30	167.38	261.02	173.62	278.46	181.36	267.34	180.45	243.8	167.22	232.33
