# Supplementary material for: Candidate genes potentially involved in molting and body size reduction in the male of the horned gall aphid, Schlechtendalia chinensis
Source: Front Physiol. 2023 Feb 6;14:1097317. doi: 10.3389/fphys.2023.1097317 (PMC9940790; doi:10.3389/fphys.2023.1097317)
Supplement: Supplementary file 3 [file DataSheet3.CSV]

	geneid	Nr	Nt	SwissProt	KOG	eggNOG	Interpro	GO	KEGG
1	Sc.chr01.0001	protein tincar	PREDICTED: Melanaphis sacchari protein tincar (LOC112591128), transcript variant X2, mRNA	-	-	-	-	-	-
2	Sc.chr01.0002	general transcription factor II-I repeat domain-containing protein 2B-like	PREDICTED: Sipha flava general transcription factor II-I repeat domain-containing protein 2A-like (LOC112684678), mRNA	General transcription factor II-I repeat domain-containing protein 2A	-	DNA-binding transcription factor activity, RNA polymerase II-specific	IPR042224: General transcription factor II-I repeat domain-containing protein 2	GO:0000981: DNA-binding transcription factor activity, RNA polymerase II-specific; GO:0003677: DNA binding; GO:0005622: intracellular; GO:0005623: cell; GO:0005634: nucleus; GO:0005654: nucleoplasm; GO:0005737: cytoplasm; GO:0006357: regulation of transcription by RNA polymerase II; GO:0007275: multicellular organism development; GO:0014883: transition between fast and slow fiber; GO:0031981: nuc…	-
3	Sc.chr01.0003	lachesin-like	PREDICTED: Rhopalosiphum maidis lachesin-like (LOC113549220), mRNA	-	KOG4222: Axon guidance receptor Dscam	Immunoglobulin	IPR003598: Immunoglobulin subtype 2; IPR003599: Immunoglobulin subtype; IPR007110: Immunoglobulin-like domain; IPR013098: Immunoglobulin I-set; IPR013783: Immunoglobulin-like fold; IPR036179: Immunoglobulin-like domain superfamily	GO:0005623: cell; GO:0005886: plasma membrane; GO:0005887: integral component of plasma membrane; GO:0005918: septate junction; GO:0019991: septate junction assembly; GO:0043296: apical junction complex; GO:0043297: apical junction assembly; GO:0044085: cellular component biogenesis; GO:0071944: cell periphery	-
4	Sc.chr01.0004	renin receptor isoform X1	PREDICTED: Myzus persicae renin receptor (LOC111027286), mRNA	Renin receptor	KOG4737: ATPase membrane sector associated protein	Renin receptor-like protein	IPR012493: Renin receptor-like	GO:0001737: establishment of imaginal disc-derived wing hair orientation; GO:0001738: morphogenesis of a polarized epithelium; GO:0001991: regulation of systemic arterial blood pressure by circulatory renin-angiotensin; GO:0002002: regulation of angiotensin levels in blood; GO:0002003: angiotensin maturation; GO:0002119: nematode larval development; GO:0002165: instar larval or pupal development;…	K19514: ATP6AP2,PRR;renin receptor
5	Sc.chr01.0005	-	-	-	-	K02A2.6-like	IPR041373: Reverse transcriptase, RNase H-like domain	-	-
6	Sc.chr01.0006	uncharacterized protein LOC112685518	PREDICTED: Myzus persicae uncharacterized LOC111027118 (LOC111027118), mRNA	-	-	Zona pellucida (ZP) domain	IPR001507: Zona pellucida domain	GO:0002064: epithelial cell development; GO:0003382: epithelial cell morphogenesis; GO:0003383: apical constriction; GO:0005214: structural constituent of chitin-based cuticle; GO:0005576: extracellular region; GO:0005623: cell; GO:0005886: plasma membrane; GO:0007015: actin filament organization; GO:0007160: cell-matrix adhesion; GO:0016324: apical plasma membrane; GO:0016476: regulation of embr…	-
7	Sc.chr01.0008	-	-	-	-	ATP-NAD kinase	-	GO:0003951: NAD+ kinase activity; GO:0005622: intracellular; GO:0005623: cell; GO:0005634: nucleus; GO:0005737: cytoplasm; GO:0005829: cytosol; GO:0006741: NADP biosynthetic process; GO:0009150: purine ribonucleotide metabolic process; GO:0009167: purine ribonucleoside monophosphate metabolic process; GO:0009205: purine ribonucleoside triphosphate metabolic process; GO:0016310: phosphorylation; G…	K00858: ppnK,NADK;NAD+ kinase [EC:2.7.1.23]
8	Sc.chr01.0009	NAD kinase-like isoform X7	PREDICTED: Myzus persicae NAD kinase-like (LOC111027024), transcript variant X7, mRNA	NAD kinase	KOG2178: Predicted sugar kinase	ATP-NAD kinase	IPR002504: NAD kinase; IPR016064: NAD kinase/diacylglycerol kinase-like domain superfamily; IPR017437: ATP-NAD kinase, PpnK-type, C-terminal; IPR017438: Inorganic polyphosphate/ATP-NAD kinase, N-terminal	GO:0003951: NAD+ kinase activity; GO:0005622: intracellular; GO:0005623: cell; GO:0005634: nucleus; GO:0005737: cytoplasm; GO:0005829: cytosol; GO:0006741: NADP biosynthetic process; GO:0009150: purine ribonucleotide metabolic process; GO:0009167: purine ribonucleoside monophosphate metabolic process; GO:0009205: purine ribonucleoside triphosphate metabolic process; GO:0016310: phosphorylation; G…	K00858: ppnK,NADK;NAD+ kinase [EC:2.7.1.23]
9	Sc.chr01.0010	uncharacterized protein LOC107883396	-	-	-	Encoded by	-	-	-
10	Sc.chr01.0011	zinc finger MYM-type protein 1-like	PREDICTED: Sipha flava uncharacterized LOC112686884 (LOC112686884), mRNA	-	-	Zinc finger MYM-type protein	IPR008906: HAT, C-terminal dimerisation domain; IPR012337: Ribonuclease H-like superfamily	GO:0046983: protein dimerization activity	-
11	Sc.chr01.0012	ionotropic receptor 93a-like isoform X2	PREDICTED: Aphis gossypii ionotropic receptor 93a-like (LOC114129410), mRNA	-	-	-	-	-	-
12	Sc.chr01.0013	hypothetical protein AGLY_002365	-	Retrovirus-related Pol polyprotein from type-1 retrotransposable element R1 2 (Fragment)	-	Reverse transcriptase (RNA-dependent DNA polymerase)	-	-	-
13	Sc.chr01.0015	ski oncogene	PREDICTED: Aphis gossypii ski oncogene (LOC114131195), partial mRNA	Ski oncogene; Transforming protein Ski	-	c-SKI Smad4 binding domain	IPR003380: SKI/SNO/DAC domain; IPR009061: Putative DNA-binding domain superfamily; IPR010919: SAND-like domain superfamily; IPR014890: c-SKI SMAD4-binding domain; IPR023216: Transcription regulator SKI/SnoN; IPR037000: Ski-like, DNA-binding domain superfamily	GO:0000122: negative regulation of transcription by RNA polymerase II; GO:0000981: DNA-binding transcription factor activity, RNA polymerase II-specific; GO:0001501: skeletal system development; GO:0001841: neural tube formation; GO:0001843: neural tube closure; GO:0002088: lens development in camera-type eye; GO:0002089: lens morphogenesis in camera-type eye; GO:0003682: chromatin binding; GO:00…	K18499: SKIL;Ski-like protein
14	Sc.chr01.0016	ski oncogene	PREDICTED: Aphis gossypii ski oncogene (LOC114131195), partial mRNA	-	-	c-SKI Smad4 binding domain	-	GO:0000122: negative regulation of transcription by RNA polymerase II; GO:0000981: DNA-binding transcription factor activity, RNA polymerase II-specific; GO:0001501: skeletal system development; GO:0001841: neural tube formation; GO:0001843: neural tube closure; GO:0002088: lens development in camera-type eye; GO:0002089: lens morphogenesis in camera-type eye; GO:0003682: chromatin binding; GO:00…	K18499: SKIL;Ski-like protein
15	Sc.chr01.0017	uncharacterized protein LOC112594274	PREDICTED: Myzus persicae uncharacterized LOC111040657 (LOC111040657), mRNA	-	-	-	-	-	-
16	Sc.chr01.0018	uncharacterized protein LOC100166220 precursor	-	-	-	-	-	-	-
17	Sc.chr01.0020	cytochrome P450 307a1-like	PREDICTED: Acyrthosiphon pisum cytochrome P450 307a1-like (LOC100159333), mRNA	Cytochrome P450 307a1	KOG0156: Cytochrome P450 CYP2 subfamily	Cytochrome P450	IPR001128: Cytochrome P450; IPR002401: Cytochrome P450, E-class, group I; IPR017972: Cytochrome P450, conserved site; IPR036396: Cytochrome P450 superfamily	GO:0005506: iron ion binding; GO:0016705: oxidoreductase activity, acting on paired donors, with incorporation or reduction of molecular oxygen; GO:0020037: heme binding; GO:0055114: oxidation-reduction process	K14939: SPO,SPOK,CYP307A;cytochrome P450 family 307 subfamily A
18	Sc.chr01.0021	uncharacterized protein LOC103308231	PREDICTED: Melanaphis sacchari tigger transposable element-derived protein 4-like (LOC112592024), mRNA	-	-	steroid hormone mediated signaling pathway	IPR008042: Retrotransposon, Pao	-	-
19	Sc.chr01.0022	uncharacterized protein LOC103309000	-	-	-	Pao retrotransposon peptidase	IPR008042: Retrotransposon, Pao; IPR036397: Ribonuclease H superfamily	GO:0003676: nucleic acid binding	-
20	Sc.chr01.0023	uncharacterized protein LOC114122824	-	-	-	Protein of unknown function (DUF1759)	IPR005312: Protein of unknown function DUF1759	-	-
21	Sc.chr01.0024	tigger transposable element-derived protein 4-like	PREDICTED: Melanaphis sacchari tigger transposable element-derived protein 4-like (LOC112591005), mRNA	Tigger transposable element-derived protein 4	-	Tigger transposable	IPR004875: DDE superfamily endonuclease domain; IPR006600: HTH CenpB-type DNA-binding domain; IPR009057: Homeobox-like domain superfamily	GO:0003677: DNA binding	-
22	Sc.chr01.0025	craniofacial development protein 2-like	PREDICTED: Sipha flava uncharacterized LOC112681028 (LOC112681028), mRNA	-	-	Ribonuclease H protein	IPR036691: Endonuclease/exonuclease/phosphatase superfamily	-	K15407: QTRT2,QTRTD1;queuine tRNA-ribosyltransferase accessory subunit
23	Sc.chr01.0026	uncharacterized protein LOC112681169	-	-	-	nucleic acid binding	-	-	-
24	Sc.chr01.0027	uncharacterized protein LOC103311073	PREDICTED: Sipha flava uncharacterized LOC112686828 (LOC112686828), mRNA	-	-	Protein of unknown function (DUF1759)	IPR001969: Aspartic peptidase, active site; IPR008737: Peptidase aspartic, putative; IPR021109: Aspartic peptidase domain superfamily	GO:0004190: aspartic-type endopeptidase activity; GO:0006508: proteolysis	-
25	Sc.chr01.0028	uncharacterized protein LOC113552686	-	-	-	-	IPR005135: Endonuclease/exonuclease/phosphatase; IPR036691: Endonuclease/exonuclease/phosphatase superfamily	-	-
26	Sc.chr01.0029	tubulin gamma-1 chain-like	PREDICTED: Acyrthosiphon pisum tubulin gamma-1 chain (LOC100163423), transcript variant X2, mRNA	Tubulin gamma-1 chain	KOG1374: Gamma tubulin; KOG1375: Beta tubulin; KOG1376: Alpha tubulin	Tubulin is the major constituent of microtubules. The gamma chain is found at microtubule organizing centers (MTOC) such as the spindle poles or the centrosome	IPR000217: Tubulin; IPR002454: Gamma tubulin; IPR003008: Tubulin/FtsZ, GTPase domain; IPR008280: Tubulin/FtsZ, C-terminal; IPR017975: Tubulin, conserved site; IPR018316: Tubulin/FtsZ, 2-layer sandwich domain; IPR023123: Tubulin, C-terminal; IPR036525: Tubulin/FtsZ, GTPase domain superfamily; IPR037103: Tubulin/FtsZ, C-terminal domain superfamily	GO:0000070: mitotic sister chromatid segregation; GO:0000086: G2/M transition of mitotic cell cycle; GO:0000242: pericentriolar material; GO:0000278: mitotic cell cycle; GO:0000794: condensed nuclear chromosome; GO:0000922: spindle pole; GO:0003924: GTPase activity; GO:0005200: structural constituent of cytoskeleton; GO:0005525: GTP binding; GO:0005622: intracellular; GO:0005623: cell; GO:0005634…	K10389: TUBG;tubulin gamma
27	Sc.chr01.0030	inhibin beta chain-like	PREDICTED: Melanaphis sacchari inhibin beta chain-like (LOC112596232), mRNA	-	-	Transforming growth factor-beta (TGF-beta) family	-	GO:0001541: ovarian follicle development; GO:0001654: eye development; GO:0003140: determination of left/right asymmetry in lateral mesoderm; GO:0005125: cytokine activity; GO:0005160: transforming growth factor beta receptor binding; GO:0005179: hormone activity; GO:0005576: extracellular region; GO:0005615: extracellular space; GO:0005622: intracellular; GO:0005623: cell; GO:0005737: cytoplasm;…	K04667: INHBA;inhibin beta A chain
28	Sc.chr01.0032	growth/differentiation factor 8-like	PREDICTED: Acyrthosiphon pisum growth/differentiation factor 8-like (LOC103310351), mRNA	Growth/differentiation factor 11	KOG3900: Transforming growth factor beta, bone morphogenetic protein and related proteins	Transforming growth factor-beta (TGF-beta) family	IPR001839: Transforming growth factor-beta, C-terminal; IPR015615: Transforming growth factor-beta-related; IPR017948: Transforming growth factor beta, conserved site; IPR029034: Cystine-knot cytokine	GO:0001501: skeletal system development; GO:0001655: urogenital system development; GO:0001656: metanephros development; GO:0001657: ureteric bud development; GO:0001823: mesonephros development; GO:0005125: cytokine activity; GO:0005160: transforming growth factor beta receptor binding; GO:0005576: extracellular region; GO:0005615: extracellular space; GO:0005622: intracellular; GO:0005623: cell…	K22679: GDF11;growth differentiation factor 11
29	Sc.chr01.0033	growth/differentiation factor 8-like isoform X2	PREDICTED: Myzus persicae growth/differentiation factor 8-like (LOC111040629), transcript variant X7, mRNA	Growth/differentiation factor 8	KOG3900: Transforming growth factor beta, bone morphogenetic protein and related proteins	Transforming growth factor-beta (TGF-beta) family	IPR001111: TGF-beta, propeptide; IPR001839: Transforming growth factor-beta, C-terminal; IPR015615: Transforming growth factor-beta-related; IPR017948: Transforming growth factor beta, conserved site; IPR029034: Cystine-knot cytokine	GO:0001501: skeletal system development; GO:0001655: urogenital system development; GO:0001656: metanephros development; GO:0001657: ureteric bud development; GO:0001823: mesonephros development; GO:0005125: cytokine activity; GO:0005160: transforming growth factor beta receptor binding; GO:0005576: extracellular region; GO:0005615: extracellular space; GO:0005622: intracellular; GO:0005623: cell…	K22679: GDF11;growth differentiation factor 11
30	Sc.chr01.0034	cap-specific mRNA (nucleoside-2&apos;-O-)-methyltransferase 2-like	PREDICTED: Melanaphis sacchari cap-specific mRNA (nucleoside-2'-O-)-methyltransferase 2-like (LOC112596236), mRNA	Cap-specific mRNA (nucleoside-2&apos;-O-)-methyltransferase 2	KOG3673: FtsJ-like RNA methyltransferase; KOG3674: FtsJ-like RNA methyltransferase	Methyltransferase activity. It is involved in the biological process described with methylation	IPR002877: Ribosomal RNA methyltransferase FtsJ domain; IPR025807: Adrift-type ribose 2-O-methyltransferase domain; IPR029063: S-adenosyl-L-methionine-dependent methyltransferase	GO:0004483: mRNA (nucleoside-2'-O-)-methyltransferase activity; GO:0005622: intracellular; GO:0005623: cell; GO:0005634: nucleus; GO:0005737: cytoplasm; GO:0006370: 7-methylguanosine mRNA capping; GO:0007275: multicellular organism development; GO:0007424: open tracheal system development; GO:0007426: tracheal outgrowth, open tracheal system; GO:0010467: gene expression; GO:0016477: cell migratio…	K14590: CMTR2,FTSJD1,AFT;cap2 methyltransferase [EC:2.1.1.296]
31	Sc.chr01.0035	DNA repair protein REV1	PREDICTED: Sipha flava DNA repair protein REV1 (LOC112689605), mRNA	DNA polymerase IV; DNA repair protein REV1	KOG2093: Translesion DNA polymerase - REV1 deoxycytidyl transferase; KOG2094: Predicted DNA damage inducible protein; KOG2095: DNA polymerase iota/DNA damage inducible protein	impB/mucB/samB family C-terminal domain	IPR001126: UmuC domain; IPR001357: BRCT domain; IPR012112: DNA repair protein Rev1; IPR017961: DNA polymerase, Y-family, little finger domain; IPR025527: HUWE1/Rev1, ubiquitin binding region; IPR031991: DNA repair protein Rev1, C-terminal; IPR036420: BRCT domain superfamily; IPR036775: DNA polymerase, Y-family, little finger domain superfamily; IPR038401: Rev1, C-terminal domain superfamily	GO:0002206: gene conversion of immunoglobulin genes; GO:0002377: immunoglobulin production; GO:0002520: immune system development; GO:0003684: damaged DNA binding; GO:0005622: intracellular; GO:0005623: cell; GO:0005634: nucleus; GO:0005654: nucleoplasm; GO:0005657: replication fork; GO:0005694: chromosome; GO:0006260: DNA replication; GO:0006302: double-strand break repair; GO:0007275: multicell…	K03515: REV1;DNA repair protein REV1 [EC:2.7.7.-]
32	Sc.chr01.0036	GMP synthase	PREDICTED: Myzus persicae GMP synthase [glutamine-hydrolyzing] (LOC111040646), mRNA	GMP synthase [glutamine-hydrolyzing]	KOG1622: GMP synthase	Queuosine biosynthesis protein QueC	IPR001674: GMP synthase, C-terminal; IPR004739: GMP synthase, glutamine amidotransferase; IPR014729: Rossmann-like alpha/beta/alpha sandwich fold; IPR017926: Glutamine amidotransferase; IPR022310: NAD/GMP synthase; IPR025777: GMP synthetase ATP pyrophosphatase domain; IPR029062: Class I glutamine amidotransferase-like	GO:0003921: GMP synthase activity; GO:0003922: GMP synthase (glutamine-hydrolyzing) activity; GO:0005524: ATP binding; GO:0005622: intracellular; GO:0005623: cell; GO:0005700: polytene chromosome; GO:0005737: cytoplasm; GO:0005829: cytosol; GO:0006177: GMP biosynthetic process; GO:0006935: chemotaxis; GO:0007275: multicellular organism development; GO:0007399: nervous system development; GO:00074…	K01951: guaA,GMPS;GMP synthase (glutamine-hydrolysing) [EC:6.3.5.2]
33	Sc.chr01.0037	activating signal cointegrator 1 complex subunit 2-like	PREDICTED: Melanaphis sacchari activating signal cointegrator 1 complex subunit 2-like (LOC112596222), mRNA	Activating signal cointegrator 1 complex subunit 2	KOG4501: Transcription coactivator complex, P100 component	Activating signal cointegrator 1 complex subunit 2	IPR003892: Ubiquitin system component CUE; IPR009060: UBA-like superfamily; IPR041800: Activating signal cointegrator 1 complex subunit 2, CUE domain	GO:0005515: protein binding; GO:0005622: intracellular; GO:0005623: cell; GO:0005634: nucleus; GO:0005654: nucleoplasm; GO:0006281: DNA repair; GO:0006307: DNA dealkylation involved in DNA repair; GO:0006355: regulation of transcription, DNA-templated; GO:0031981: nuclear lumen; GO:0099053: activating signal cointegrator 1 complex	K18667: ASCC2;activating signal cointegrator complex subunit 2
34	Sc.chr01.0038	transmembrane emp24 domain-containing protein bai	PREDICTED: Sipha flava transmembrane emp24 domain-containing protein bai (LOC112680202), mRNA	Transmembrane emp24 domain-containing protein bai	KOG1691: emp24/gp25L/p24 family of membrane trafficking proteins; KOG1692: Putative cargo transport protein EMP24 (p24 protein family)	emp24/gp25L/p24 family/GOLD	IPR009038: GOLD domain; IPR015720: TMP21-related	GO:0000139: Golgi membrane; GO:0001655: urogenital system development; GO:0001822: kidney development; GO:0005215: transporter activity; GO:0005622: intracellular; GO:0005623: cell; GO:0005737: cytoplasm; GO:0005783: endoplasmic reticulum; GO:0005789: endoplasmic reticulum membrane; GO:0005793: endoplasmic reticulum-Golgi intermediate compartment; GO:0005794: Golgi apparatus; GO:0005801: cis-Golg…	K20352: TMED10,ERV25;p24 family protein delta-1
35	Sc.chr01.0039	kinesin-like protein unc-104 isoform X2	PREDICTED: Acyrthosiphon pisum kinesin-like protein unc-104 (LOC100169592), transcript variant X6, mRNA	Kinesin-like protein unc-104	KOG0239: Kinesin (KAR3 subfamily); KOG0240: Kinesin (SMY1 subfamily); KOG0241: Kinesin-like protein; KOG0242: Kinesin-like protein; KOG0243: Kinesin-like protein; KOG0244: Kinesin-like protein; KOG0245: Kinesin-like protein; KOG0246: Kinesin-like protein; KOG0247: Kinesin-like protein; KOG1892: Actin filament-binding protein Afadin; KOG4280: Kinesin-like protein	Belongs to the TRAFAC class myosin-kinesin ATPase superfamily. Kinesin family	IPR000253: Forkhead-associated (FHA) domain; IPR001752: Kinesin motor domain; IPR001849: Pleckstrin homology domain; IPR008984: SMAD/FHA domain superfamily; IPR011993: PH-like domain superfamily; IPR019821: Kinesin motor domain, conserved site; IPR022140: Kinesin-like KIF1-type; IPR022164: Kinesin-like; IPR027417: P-loop containing nucleoside triphosphate hydrolase; IPR027640: Kinesin-like protei…	GO:0000003: reproduction; GO:0002119: nematode larval development; GO:0005524: ATP binding; GO:0005546: phosphatidylinositol-4,5-bisphosphate binding; GO:0005622: intracellular; GO:0005623: cell; GO:0005871: kinesin complex; GO:0006935: chemotaxis; GO:0006942: regulation of striated muscle contraction; GO:0007270: neuron-neuron synaptic transmission; GO:0007271: synaptic transmission, cholinergic…	K10392: KIF1;kinesin family member 1
36	Sc.chr01.0040	ring canal kelch homolog isoform X2	PREDICTED: Aphis gossypii ring canal kelch homolog (LOC114119774), transcript variant X2, mRNA	Kelch-like protein 2	KOG4441: Proteins containing BTB/POZ and Kelch domains, involved in regulatory/signal transduction processes	Kelch motif	IPR000210: BTB/POZ domain; IPR006652: Kelch repeat type 1; IPR011333: SKP1/BTB/POZ domain superfamily; IPR011705: BTB/Kelch-associated; IPR015915: Kelch-type beta propeller; IPR017096: BTB-kelch protein	GO:0001655: urogenital system development; GO:0001725: stress fiber; GO:0001822: kidney development; GO:0003779: actin binding; GO:0005198: structural molecule activity; GO:0005576: extracellular region; GO:0005622: intracellular; GO:0005623: cell; GO:0005737: cytoplasm; GO:0005829: cytosol; GO:0006511: ubiquitin-dependent protein catabolic process; GO:0007275: multicellular organism development;…	K10443: KLHL2_3;kelch-like protein 2/3
37	Sc.chr01.0041	uncharacterized protein LOC111029237, partial; craniofacial development protein 2-like	PREDICTED: Myzus persicae uncharacterized LOC111029237 (LOC111029237), partial mRNA	-	-	Reverse transcriptase (RNA-dependent DNA polymerase)	-	-	-
38	Sc.chr01.0042	probable 39S ribosomal protein L45, mitochondrial	PREDICTED: Acyrthosiphon pisum mitochondrial ribosomal protein L45 (Mrpl45), transcript variant X1, mRNA	Probable 39S ribosomal protein L45, mitochondrial	KOG4599: Putative mitochondrial/chloroplast ribosomal protein L45	Tim44	IPR007379: Tim44-like domain; IPR032710: NTF2-like domain superfamily	GO:0003735: structural constituent of ribosome; GO:0005622: intracellular; GO:0005623: cell; GO:0005737: cytoplasm; GO:0005739: mitochondrion; GO:0005740: mitochondrial envelope; GO:0005743: mitochondrial inner membrane; GO:0005759: mitochondrial matrix; GO:0005761: mitochondrial ribosome; GO:0005762: mitochondrial large ribosomal subunit; GO:0032543: mitochondrial translation; GO:0070125: mitoch…	K17426: MRPL45;large subunit ribosomal protein L45
39	Sc.chr01.0043	regulator of G-protein signaling loco	PREDICTED: Acyrthosiphon pisum regulator of G-protein signaling loco (LOC100163142), mRNA	Regulator of G-protein signaling loco	KOG3589: G protein signaling regulators	LGN motif, putative GEFs specific for G-alpha GTPases	IPR001478: PDZ domain; IPR003116: Raf-like Ras-binding; IPR006020: PTB/PI domain; IPR011993: PH-like domain superfamily; IPR016137: RGS domain; IPR024066: RGS, subdomain 1/3; IPR029071: Ubiquitin-like domain superfamily; IPR036034: PDZ superfamily; IPR036305: RGS domain superfamily	GO:0000578: embryonic axis specification; GO:0000794: condensed nuclear chromosome; GO:0001965: G-protein alpha-subunit binding; GO:0002065: columnar/cuboidal epithelial cell differentiation; GO:0003015: heart process; GO:0003158: endothelium development; GO:0005092: GDP-dissociation inhibitor activity; GO:0005096: GTPase activator activity; GO:0005622: intracellular; GO:0005623: cell; GO:0005634…	K16449: RGS;regulator of G-protein signaling
40	Sc.chr01.0044	E3 ubiquitin-protein ligase RNF180-like	PREDICTED: Melanaphis sacchari E3 ubiquitin-protein ligase RNF180-like (LOC112602090), mRNA	-	-	-	IPR033263: E3 ubiquitin-protein ligase RNF180	GO:0000209: protein polyubiquitination; GO:0061630: ubiquitin protein ligase activity	K15708: RNF180;E3 ubiquitin-protein ligase RNF180 [EC:2.3.2.27]
41	Sc.chr01.0045	protein SEC13 homolog	PREDICTED: Aphis gossypii protein SEC13 homolog (LOC114119801), mRNA	Protein SEC13 homolog	KOG1332: Vesicle coat complex COPII, subunit SEC13	WD domain, G-beta repeat	IPR001680: WD40 repeat; IPR015943: WD40/YVTN repeat-like-containing domain superfamily; IPR017986: WD40-repeat-containing domain; IPR036322: WD40-repeat-containing domain superfamily; IPR037363: Sec13/Seh1 family; IPR037596: Protein Sec13	GO:0005198: structural molecule activity; GO:0005515: protein binding; GO:0016192: vesicle-mediated transport; GO:0030127: COPII vesicle coat; GO:0090114: COPII-coated vesicle budding; GO:1904263: positive regulation of TORC1 signaling	K14004: SEC13;protein transport protein SEC13
42	Sc.chr01.0046	uncharacterized protein LOC114119789 isoform X2	PREDICTED: Myzus persicae uncharacterized LOC111032604 (LOC111032604), mRNA	-	-	-	-	-	-
43	Sc.chr01.0047	HEXIM	-	-	-	Hexamethylene bis-acetamide-inducible protein	IPR024872: HEXIM	GO:0000122: negative regulation of transcription by RNA polymerase II; GO:0002218: activation of innate immune response; GO:0004861: cyclin-dependent protein serine/threonine kinase inhibitor activity; GO:0005622: intracellular; GO:0005623: cell; GO:0005634: nucleus; GO:0005654: nucleoplasm; GO:0005737: cytoplasm; GO:0005829: cytosol; GO:0007275: multicellular organism development; GO:0007507: he…	K15189: HEXIM1_2;protein HEXIM1/2
44	Sc.chr01.0048	beta-mannosidase	PREDICTED: Myzus persicae beta-mannosidase (LOC111032603), mRNA	Beta-mannosidase	KOG2230: Predicted beta-mannosidase	Glycosyl hydrolases family 2	IPR006103: Glycoside hydrolase family 2, catalytic domain; IPR006104: Glycosyl hydrolases family 2, sugar binding domain; IPR008979: Galactose-binding-like domain superfamily; IPR013783: Immunoglobulin-like fold; IPR017853: Glycoside hydrolase superfamily; IPR036156: Beta-Galactosidase/glucuronidase domain superfamily; IPR041447: Mannosidase Ig/CBM-like domain; IPR041625: Beta-mannosidase, Ig-fol…	GO:0004567: beta-mannosidase activity; GO:0005975: carbohydrate metabolic process	K01192: E3.2.1.25,MANBA,manB;beta-mannosidase [EC:3.2.1.25]
45	Sc.chr01.0049	single-strand selective monofunctional uracil DNA glycosylase-like isoform X1; hypothetical protein AGLY_011888	PREDICTED: Rhopalosiphum maidis tRNA-specific adenosine deaminase 2-like (LOC113550028), transcript variant X4, mRNA	tRNA-specific adenosine deaminase 2	-	Uracil DNA glycosylase superfamily	IPR002125: Cytidine and deoxycytidylate deaminase domain; IPR016193: Cytidine deaminase-like; IPR036895: Uracil-DNA glycosylase-like domain superfamily; IPR039134: Single-strand selective monofunctional uracil DNA glycosylase	GO:0000703: oxidized pyrimidine nucleobase lesion DNA N-glycosylase activity; GO:0003697: single-stranded DNA binding; GO:0005622: intracellular; GO:0005623: cell; GO:0005634: nucleus; GO:0005654: nucleoplasm; GO:0005730: nucleolus; GO:0006284: base-excision repair; GO:0017065: single-strand selective uracil DNA N-glycosylase activity; GO:0031981: nuclear lumen; GO:0045008: depyrimidination	K10800: SMUG1;single-strand selective monofunctional uracil DNA glycosylase [EC:3.2.2.-]
46	Sc.chr01.0050	dnaJ homolog subfamily C member 13 isoform X2	PREDICTED: Aphis gossypii dnaJ homolog subfamily C member 13 (LOC114119450), mRNA	DnaJ homolog subfamily C member 13	KOG1789: Endocytosis protein RME-8, contains DnaJ domain	dnaJ homolog subfamily C member	IPR001623: DnaJ domain; IPR016024: Armadillo-type fold; IPR025640: GYF domain 2; IPR036869: Chaperone J-domain superfamily	GO:0002065: columnar/cuboidal epithelial cell differentiation; GO:0002119: nematode larval development; GO:0002446: neutrophil mediated immunity; GO:0005622: intracellular; GO:0005623: cell; GO:0005737: cytoplasm; GO:0005769: early endosome; GO:0005770: late endosome; GO:0005829: cytosol; GO:0005886: plasma membrane; GO:0006898: receptor-mediated endocytosis; GO:0006955: immune response; GO:00070…	K09533: DNAJC13;DnaJ homolog subfamily C member 13
47	Sc.chr01.0051	nicastrin	PREDICTED: Rhopalosiphum maidis nicastrin (LOC113561332), mRNA	Nicastrin	KOG2657: Transmembrane glycoprotein nicastrin	It is involved in the biological process described with protein processing	IPR008710: Nicastrin; IPR041084: Nicastrin, small lobe	GO:0001745: compound eye morphogenesis; GO:0002262: myeloid cell homeostasis; GO:0002446: neutrophil mediated immunity; GO:0004175: endopeptidase activity; GO:0005622: intracellular; GO:0005623: cell; GO:0005737: cytoplasm; GO:0005770: late endosome; GO:0005783: endoplasmic reticulum; GO:0005794: Golgi apparatus; GO:0005886: plasma membrane; GO:0005887: integral component of plasma membrane; GO:0…	K06171: NCSTN;nicastrin
48	Sc.chr01.0052	enhancer of mRNA-decapping protein 3	PREDICTED: Myzus persicae enhancer of mRNA-decapping protein 3 (LOC111029191), mRNA	Enhancer of mRNA-decapping protein 3	-	Scd6-like Sm domain	IPR004443: YjeF N-terminal domain; IPR019050: FDF domain; IPR025762: DFDF domain; IPR036652: YjeF N-terminal domain superfamily	GO:0000288: nuclear-transcribed mRNA catabolic process, deadenylation-dependent decay; GO:0000932: P-body; GO:0003729: mRNA binding; GO:0005622: intracellular; GO:0005623: cell; GO:0005737: cytoplasm; GO:0005829: cytosol; GO:0022613: ribonucleoprotein complex biogenesis; GO:0031086: nuclear-transcribed mRNA catabolic process, deadenylation-independent decay; GO:0031087: deadenylation-independent …	K12615: EDC3;enhancer of mRNA-decapping protein 3
49	Sc.chr01.0053	heat shock 70 kDa protein 14-like	PREDICTED: Aphis gossypii heat shock 70 kDa protein 14-A-like (LOC114122661), mRNA	Heat shock 70 kDa protein 14; Endoplasmic reticulum chaperone BiP	KOG0100: Molecular chaperones GRP78/BiP/KAR2, HSP70 superfamily; KOG0101: Molecular chaperones HSP70/HSC70, HSP70 superfamily; KOG0102: Molecular chaperones mortalin/PBP74/GRP75, HSP70 superfamily; KOG0104: Molecular chaperones GRP170/SIL1, HSP70 superfamily	MreB/Mbl protein	IPR013126: Heat shock protein 70 family	GO:0005622: intracellular; GO:0005623: cell; GO:0005737: cytoplasm; GO:0005829: cytosol; GO:0051083: 'de novo' cotranslational protein folding	-
50	Sc.chr01.0054	RNA helicase aquarius	PREDICTED: Rhopalosiphum maidis RNA helicase aquarius (LOC113548759), mRNA	Regulator of nonsense transcripts 1	KOG1801: tRNA-splicing endonuclease positive effector (SEN1); KOG1802: RNA helicase nonsense mRNA reducing factor (pNORF1); KOG1803: DNA helicase; KOG1805: DNA replication helicase; KOG1806: DEAD box containing helicases; KOG1807: Helicases	Intron-binding protein aquarius N-terminus	IPR026300: CWF11 family; IPR027417: P-loop containing nucleoside triphosphate hydrolase; IPR032174: Intron-binding protein aquarius, N-terminal; IPR041677: DNA2/NAM7 helicase, AAA domain; IPR041679: DNA2/NAM7 helicase-like, AAA domain	GO:0000398: mRNA splicing, via spliceosome; GO:0000974: Prp19 complex; GO:0003723: RNA binding; GO:0005622: intracellular; GO:0005623: cell; GO:0005634: nucleus; GO:0005654: nucleoplasm; GO:0006283: transcription-coupled nucleotide-excision repair; GO:0010467: gene expression; GO:0031981: nuclear lumen; GO:0071007: U2-type catalytic step 2 spliceosome	K12874: AQR;intron-binding protein aquarius
51	Sc.chr01.0055	UDP-glucuronosyltransferase 2B1-like isoform X2	PREDICTED: Acyrthosiphon pisum UDP-glucuronosyltransferase 2B28 (LOC100159463), mRNA	UDP-glucuronosyltransferase 2B17	KOG1192: UDP-glucuronosyl and UDP-glucosyl transferase	glucuronosyltransferase activity	IPR002213: UDP-glucuronosyl/UDP-glucosyltransferase; IPR035595: UDP-glycosyltransferase family, conserved site	GO:0001889: liver development; GO:0001972: retinoic acid binding; GO:0004857: enzyme inhibitor activity; GO:0005080: protein kinase C binding; GO:0005496: steroid binding; GO:0005504: fatty acid binding; GO:0005622: intracellular; GO:0005623: cell; GO:0005634: nucleus; GO:0005635: nuclear envelope; GO:0005640: nuclear outer membrane; GO:0005737: cytoplasm; GO:0005783: endoplasmic reticulum; GO:00…	K00699: UGT;glucuronosyltransferase [EC:2.4.1.17]
52	Sc.chr01.0056	ADP-ribosylation factor 6	PREDICTED: Rhopalosiphum maidis ADP-ribosylation factor 6 (LOC113550573), mRNA	ADP-ribosylation factor 6	KOG0070: GTP-binding ADP-ribosylation factor Arf1; KOG0071: GTP-binding ADP-ribosylation factor Arf6 (dArf3); KOG0072: GTP-binding ADP-ribosylation factor-like protein ARL1; KOG0073: GTP-binding ADP-ribosylation factor-like protein ARL2; KOG0074: GTP-binding ADP-ribosylation factor-like protein ARL3; KOG0075: GTP-binding ADP-ribosylation factor-like protein; KOG0076: GTP-binding ADP-ribosylation …	ARF-like small GTPases; ARF, ADP-ribosylation factor	IPR005225: Small GTP-binding protein domain; IPR006689: Small GTPase superfamily, ARF/SAR type; IPR027417: P-loop containing nucleoside triphosphate hydrolase; IPR041838: ADP-ribosylation factor 6	GO:0001726: ruffle; GO:0001745: compound eye morphogenesis; GO:0003924: GTPase activity; GO:0003956: NAD(P)+-protein-arginine ADP-ribosyltransferase activity; GO:0005525: GTP binding; GO:0005622: intracellular; GO:0005623: cell; GO:0005769: early endosome; GO:0005829: cytosol; GO:0005886: plasma membrane; GO:0005938: cell cortex; GO:0006471: protein ADP-ribosylation; GO:0007112: male meiosis cyto…	K07941: ARF6;ADP-ribosylation factor 6
53	Sc.chr01.0057	trans-1,2-dihydrobenzene-1,2-diol dehydrogenase-like	PREDICTED: Acyrthosiphon pisum trans-1,2-dihydrobenzene-1,2-diol dehydrogenase-like (LOC100160235), transcript variant X3, mRNA	Trans-1,2-dihydrobenzene-1,2-diol dehydrogenase	KOG2741: Dimeric dihydrodiol dehydrogenase	Oxidoreductase activity. It is involved in the biological process described with oxidation-reduction process	IPR000683: Oxidoreductase, N-terminal; IPR036291: NAD(P)-binding domain superfamily	GO:0008746: NAD(P)+ transhydrogenase activity; GO:0009055: electron transfer activity; GO:0022900: electron transport chain; GO:0042843: D-xylose catabolic process; GO:0047837: D-xylose 1-dehydrogenase (NADP+) activity	K00078: DHDH;dihydrodiol dehydrogenase / D-xylose 1-dehydrogenase (NADP) [EC:1.3.1.20 1.1.1.179]
54	Sc.chr01.0058	cohesin subunit SA-2 isoform X1	PREDICTED: Acyrthosiphon pisum cohesin subunit SA-2 (LOC100168393), transcript variant X4, mRNA	Cohesin subunit SA-1	KOG2011: Sister chromatid cohesion complex Cohesin, subunit STAG/IRR1/SCC3	STAG domain	IPR013721: STAG; IPR016024: Armadillo-type fold; IPR020839: Stromalin conservative domain; IPR039662: Cohesin subunit Scc3/SA	GO:0000003: reproduction; GO:0000070: mitotic sister chromatid segregation; GO:0000278: mitotic cell cycle; GO:0000780: condensed nuclear chromosome, centromeric region; GO:0000794: condensed nuclear chromosome; GO:0001228: DNA-binding transcription activator activity, RNA polymerase II-specific; GO:0003677: DNA binding; GO:0003682: chromatin binding; GO:0005622: intracellular; GO:0005623: cell; …	K06671: STAG1_2,SCC3,IRR1;cohesin complex subunit SA-1/2
55	Sc.chr01.0059	uncharacterized protein LOC113561144	PREDICTED: Myzus persicae uncharacterized LOC111034355 (LOC111034355), transcript variant X1, mRNA	Myocilin	KOG3545: Olfactomedin and related extracellular matrix glycoproteins	Olfactomedin-like domains	IPR003112: Olfactomedin-like domain; IPR003598: Immunoglobulin subtype 2; IPR003599: Immunoglobulin subtype; IPR007110: Immunoglobulin-like domain; IPR008160: Collagen triple helix repeat; IPR013783: Immunoglobulin-like fold; IPR036179: Immunoglobulin-like domain superfamily	GO:0005576: extracellular region; GO:0005623: cell; GO:0005886: plasma membrane; GO:0007275: multicellular organism development; GO:0007399: nervous system development; GO:0007409: axonogenesis; GO:0008039: synaptic target recognition; GO:0008045: motor neuron axon guidance; GO:0009605: response to external stimulus; GO:0016201: synaptic target inhibition; GO:0030182: neuron differentiation; GO:0…	K16364: GLDN;gliomedin
56	Sc.chr01.0060	-	-	-	KOG1831: Negative regulator of transcription	CCR4-NOT transcription complex	IPR016021: MIF4G-like domain superfamily; IPR032191: CCR4-NOT transcription complex subunit 1, CAF1-binding domain; IPR032193: CCR4-NOT transcription complex subunit 1, TTP binding domain; IPR038535: CCR4-NOT subunit 1, TTP binding domain superfamily; IPR040398: CCR4-NOT transcription complex subunit 1	GO:0000122: negative regulation of transcription by RNA polymerase II; GO:0000278: mitotic cell cycle; GO:0000288: nuclear-transcribed mRNA catabolic process, deadenylation-dependent decay; GO:0000289: nuclear-transcribed mRNA poly(A) tail shortening; GO:0000932: P-body; GO:0001701: in utero embryonic development; GO:0001824: blastocyst development; GO:0001825: blastocyst formation; GO:0001829: t…	K12604: CNOT1,NOT1;CCR4-NOT transcription complex subunit 1
57	Sc.chr01.0061	nuclear transcription factor Y subunit gamma-like isoform X1	PREDICTED: Sipha flava nuclear transcription factor Y subunit gamma-like (LOC112694503), transcript variant X1, mRNA	Nuclear transcription factor Y subunit gamma	KOG1657: CCAAT-binding factor, subunit C (HAP5); KOG1658: DNA polymerase epsilon, subunit C	Component of the sequence-specific heterotrimeric transcription factor (NF-Y) which specifically recognizes a 5'- CCAAT-3' box motif found in the promoters of its target genes. NF- Y can function as both an activator and a repressor, depending on its interacting cofactors	IPR003958: Transcription factor CBF/NF-Y/archaeal histone domain; IPR009072: Histone-fold	GO:0000978: RNA polymerase II proximal promoter sequence-specific DNA binding; GO:0001228: DNA-binding transcription activator activity, RNA polymerase II-specific; GO:0003713: transcription coactivator activity; GO:0005622: intracellular; GO:0005623: cell; GO:0005634: nucleus; GO:0005654: nucleoplasm; GO:0006366: transcription by RNA polymerase II; GO:0006457: protein folding; GO:0006935: chemot…	K08066: NFYC,HAP5;nuclear transcription factor Y,gamma
58	Sc.chr01.0062	uncharacterized protein At4g17910-like; PREDICTED: phosphatidylinositol-glycan biosynthesis class W protein-like isoform X2	PREDICTED: Acyrthosiphon pisum GPI-anchored wall transfer protein 1 (LOC100163593), transcript variant X3, mRNA	GPI-anchored wall transfer protein 1	KOG0411: Uncharacterized membrane protein	GWT1	IPR009447: Phosphatidylinositol anchor biosynthesis protein PIGW/GWT1	GO:0005622: intracellular; GO:0005623: cell; GO:0005737: cytoplasm; GO:0005783: endoplasmic reticulum; GO:0005789: endoplasmic reticulum membrane; GO:0006506: GPI anchor biosynthetic process; GO:0008374: O-acyltransferase activity; GO:0012505: endomembrane system; GO:0016021: integral component of membrane; GO:0016254: preassembly of GPI anchor in ER membrane; GO:0042158: lipoprotein biosynthetic…	K05283: PIGW;glucosaminylphosphatidylinositol acyltransferase [EC:2.3.-.-]
59	Sc.chr01.0063	interaptin-like	PREDICTED: Aphis gossypii interaptin (LOC114122677), mRNA	-	-	-	IPR035892: C2 domain superfamily	-	-
60	Sc.chr01.0064	uncharacterized protein LOC111030440	-	-	-	-	-	-	-
61	Sc.chr01.0065	uncharacterized protein LOC112694549 isoform X1	PREDICTED: Rhopalosiphum maidis uncharacterized LOC113548664 (LOC113548664), mRNA	-	-	-	-	-	-
62	Sc.chr01.0066	UPF0235 protein	PREDICTED: Melanaphis sacchari UPF0235 protein C15orf40 homolog (LOC112597814), mRNA	UPF0235 protein C15orf40 homolog	KOG3276: Uncharacterized conserved protein, contains YggU domain	DUF167	IPR003746: Protein of unknown function DUF167; IPR036591: YggU-like superfamily	-	K09131: K09131;uncharacterized protein
63	Sc.chr01.0067	E3 ubiquitin-protein ligase RNF113A; PREDICTED: RING finger protein 113A	PREDICTED: Aphis gossypii E3 ubiquitin-protein ligase RNF113A (LOC114130470), mRNA	Pre-mRNA-splicing factor CWC24	KOG1813: Predicted E3 ubiquitin ligase	Zinc finger C-x8-C-x5-C-x3-H type (and similar)	IPR000571: Zinc finger, CCCH-type; IPR001841: Zinc finger, RING-type; IPR011425: Mediator of RNA polymerase II transcription subunit 9; IPR013083: Zinc finger, RING/FYVE/PHD-type; IPR017907: Zinc finger, RING-type, conserved site; IPR036855: Zinc finger, CCCH-type superfamily; IPR039971: Pre-mRNA-splicing factor CWC24-like	GO:0003712: transcription coregulator activity; GO:0004842: ubiquitin-protein transferase activity; GO:0005622: intracellular; GO:0005623: cell; GO:0005634: nucleus; GO:0005684: U2-type spliceosomal complex; GO:0006357: regulation of transcription by RNA polymerase II; GO:0007275: multicellular organism development; GO:0007399: nervous system development; GO:0008270: zinc ion binding; GO:0010467:…	K13127: RNF113A,CWC24;RING finger protein 113A
64	Sc.chr01.0068	E3 ubiquitin ligase Rnf157	PREDICTED: Rhopalosiphum maidis E3 ubiquitin-protein ligase MGRN1 (LOC113553122), mRNA	E3 ubiquitin ligase Rnf157	KOG4265: Predicted E3 ubiquitin ligase	Zinc finger, C3HC4 type (RING finger)	IPR001841: Zinc finger, RING-type; IPR013083: Zinc finger, RING/FYVE/PHD-type	GO:0000209: protein polyubiquitination; GO:0005622: intracellular; GO:0005623: cell; GO:0005634: nucleus; GO:0005737: cytoplasm; GO:0005769: early endosome; GO:0005829: cytosol; GO:0005886: plasma membrane; GO:0006513: protein monoubiquitination; GO:0008270: zinc ion binding; GO:0008333: endosome to lysosome transport; GO:0012505: endomembrane system; GO:0040027: negative regulation of vulval dev…	K07195: EXOC7,EXO70;exocyst complex component 7
65	Sc.chr01.0069	T-cell immunomodulatory protein	PREDICTED: Diuraphis noxia T-cell immunomodulatory protein (LOC107164391), mRNA	T-cell immunomodulatory protein	KOG4550: Predicted membrane protein	integrin alpha FG-GAP repeat containing 1	IPR024881: T-cell immunomodulatory protein	GO:0005623: cell; GO:0005886: plasma membrane; GO:0016324: apical plasma membrane; GO:0016328: lateral plasma membrane; GO:0045177: apical part of cell; GO:0071944: cell periphery	K17257: ITFG1;integrin alpha FG-GAP repeat containing protein 1
66	Sc.chr01.0070	transcriptional activator Myb isoform X2	PREDICTED: Myzus persicae transcriptional activator Myb (LOC111040700), transcript variant X1, mRNA	Myb protein; Transcriptional activator Myb	KOG0048: Transcription factor, Myb superfamily; KOG0049: Transcription factor, Myb superfamily; KOG0050: mRNA splicing protein CDC5 (Myb superfamily)	C-myb, C-terminal	IPR001005: SANT/Myb domain; IPR009057: Homeobox-like domain superfamily; IPR015395: C-myb, C-terminal; IPR015495: Myb-like transcription factor; IPR017930: Myb domain	GO:0000082: G1/S transition of mitotic cell cycle; GO:0000086: G2/M transition of mitotic cell cycle; GO:0000122: negative regulation of transcription by RNA polymerase II; GO:0000228: nuclear chromosome; GO:0000278: mitotic cell cycle; GO:0000281: mitotic cytokinesis; GO:0000978: RNA polymerase II proximal promoter sequence-specific DNA binding; GO:0001135: RNA polymerase II transcription regula…	K09420: MYB,C-MYB;transcriptional activator Myb
67	Sc.chr01.0072	uncharacterized protein LOC114128975	-	-	-	steroid hormone mediated signaling pathway	IPR005312: Protein of unknown function DUF1759	-	-
68	Sc.chr01.0073	PREDICTED: general transcription factor II-I repeat domain-containing protein 2A-like	PREDICTED: Diuraphis noxia general transcription factor II-I repeat domain-containing protein 2A-like (LOC107173022), mRNA	-	-	DNA-binding transcription factor activity, RNA polymerase II-specific	IPR025398: Domain of unknown function DUF4371; IPR026630: EPM2A-interacting protein 1	-	K05100: MST1R,RON,CD136;macrophage-stimulating 1 receptor [EC:2.7.10.1]
69	Sc.chr01.0074	general transcription factor II-I repeat domain-containing protein 2-like	PREDICTED: Myzus persicae general transcription factor II-I repeat domain-containing protein 2-like (LOC111035409), mRNA	General transcription factor II-I repeat domain-containing protein 2; Protein FAM200A	-	DNA-binding transcription factor activity, RNA polymerase II-specific	IPR012337: Ribonuclease H-like superfamily; IPR025398: Domain of unknown function DUF4371; IPR026630: EPM2A-interacting protein 1	-	-
70	Sc.chr01.0075	uncharacterized protein LOC111031667	-	-	-	MULE transposase domain	IPR007588: Zinc finger, FLYWCH-type	-	-
71	Sc.chr01.0076	hypothetical protein AGLY_001442	-	Nucleic-acid-binding protein from transposon X-element	-	-	IPR006579: Pre-C2HC domain	-	-
72	Sc.chr01.0077	PREDICTED: la-related protein 6A	PREDICTED: Aphis gossypii la-related protein 6A (LOC114119290), mRNA	La-related protein 6	KOG1855: Predicted RNA-binding protein	Domain in the RNA-binding Lupus La protein; unknown function	IPR002344: Lupus La protein; IPR006630: La-type HTH domain; IPR035979: RNA-binding domain superfamily; IPR036388: Winged helix-like DNA-binding domain superfamily; IPR036390: Winged helix DNA-binding domain superfamily	GO:0005622: intracellular; GO:0005623: cell; GO:0005634: nucleus; GO:0005737: cytoplasm; GO:0005844: polysome; GO:0006396: RNA processing; GO:0010629: negative regulation of gene expression; GO:0017022: myosin binding; GO:0032967: positive regulation of collagen biosynthetic process; GO:0035613: RNA stem-loop binding; GO:0045727: positive regulation of translation; GO:0048027: mRNA 5'-UTR binding…	K18733: LARP6;la-related protein 6
73	Sc.chr01.0078	transient receptor potential cation channel trpm	PREDICTED: Myzus persicae transient receptor potential cation channel trpm (LOC111040609), mRNA	Transient receptor potential cation channel trpm	KOG3614: Ca2+/Mg2+-permeable cation channels (LTRPC family)	Ion transport protein	IPR005821: Ion transport domain; IPR032415: TRPM, tetramerisation domain; IPR041491: TRPM, SLOG domain	GO:0000003: reproduction; GO:0000278: mitotic cell cycle; GO:0001654: eye development; GO:0001726: ruffle; GO:0001754: eye photoreceptor cell differentiation; GO:0003779: actin binding; GO:0004672: protein kinase activity; GO:0005262: calcium channel activity; GO:0005385: zinc ion transmembrane transporter activity; GO:0005622: intracellular; GO:0005623: cell; GO:0005737: cytoplasm; GO:0005886: p…	K04978: TRPM3;transient receptor potential cation channel subfamily M member 3
74	Sc.chr01.0079	leukotriene A-4 hydrolase	PREDICTED: Aphis gossypii leukotriene A-4 hydrolase (LOC114119322), mRNA	Aminopeptidase ltah-1.1; Leukotriene A-4 hydrolase	KOG1046: Puromycin-sensitive aminopeptidase and related aminopeptidases; KOG1047: Bifunctional leukotriene A4 hydrolase/aminopeptidase LTA4H	Leukotriene A4 hydrolase, C-terminal	IPR001930: Peptidase M1, alanine aminopeptidase/leukotriene A4 hydrolase; IPR014782: Peptidase M1, membrane alanine aminopeptidase; IPR015211: Peptidase M1, leukotriene A4 hydrolase/aminopeptidase C-terminal; IPR016024: Armadillo-type fold; IPR027268: Peptidase M4/M1, CTD superfamily; IPR034015: Aminopeptidase, leukotriene A4 hydrolase-like; IPR038502: Peptidase M1 LTA-4 hydrolase/aminopeptidase,…	GO:0002446: neutrophil mediated immunity; GO:0004301: epoxide hydrolase activity; GO:0004463: leukotriene-A4 hydrolase activity; GO:0005576: extracellular region; GO:0005622: intracellular; GO:0005623: cell; GO:0005634: nucleus; GO:0005654: nucleoplasm; GO:0005737: cytoplasm; GO:0005829: cytosol; GO:0006508: proteolysis; GO:0006955: immune response; GO:0007275: multicellular organism development;…	K01254: LTA4H;leukotriene-A4 hydrolase [EC:3.3.2.6]
75	Sc.chr01.0081	charged multivesicular body protein 4b; unnamed protein product	PREDICTED: Diuraphis noxia charged multivesicular body protein 4b (LOC107164397), mRNA	Charged multivesicular body protein 4a	KOG1656: Protein involved in glucose derepression and pre-vacuolar endosome protein sorting	Snf7	IPR005024: Snf7 family	GO:0000070: mitotic sister chromatid segregation; GO:0000278: mitotic cell cycle; GO:0000281: mitotic cytokinesis; GO:0000815: ESCRT III complex; GO:0000920: septum digestion after cytokinesis; GO:0005622: intracellular; GO:0005623: cell; GO:0005634: nucleus; GO:0005635: nuclear envelope; GO:0005737: cytoplasm; GO:0005771: multivesicular body; GO:0005829: cytosol; GO:0005886: plasma membrane; GO:…	K12194: CHMP4A_B,SNF7,VPS32A_B;charged multivesicular body protein 4A/B
76	Sc.chr01.0082	uncharacterized protein LOC114127299, partial	-	-	-	cellular response to interferon-beta	-	-	-
77	Sc.chr01.0083	uncharacterized protein LOC113557655	-	-	-	-	-	-	-
78	Sc.chr01.0084	uncharacterized protein LOC113552686; hypothetical protein AGLY_018026	-	-	-	inhibition of cysteine-type endopeptidase activity involved in apoptotic process	IPR005135: Endonuclease/exonuclease/phosphatase; IPR036691: Endonuclease/exonuclease/phosphatase superfamily	-	-
79	Sc.chr01.0085	uncharacterized protein LOC100165172 isoform X2	PREDICTED: Melanaphis sacchari uncharacterized LOC112600825 (LOC112600825), mRNA	-	-	-	-	-	-
80	Sc.chr01.0087	tigger transposable element-derived protein 4-like	PREDICTED: Melanaphis sacchari tigger transposable element-derived protein 4-like (LOC112591005), mRNA	Tigger transposable element-derived protein 4	-	DDE superfamily endonuclease	IPR004875: DDE superfamily endonuclease domain; IPR006600: HTH CenpB-type DNA-binding domain; IPR009057: Homeobox-like domain superfamily	GO:0003677: DNA binding	-
81	Sc.chr01.0088	polycomb protein Sfmbt-like	PREDICTED: Melanaphis sacchari polycomb protein Sfmbt-like (LOC112604412), mRNA	MBT domain-containing protein 1; Lethal(3)malignant brain tumor-like protein 2	KOG3766: Polycomb group protein SCM/L(3)MBT (tumor-supressor in Drosophila and humans)	Present in Drosophila Scm, l(3)mbt, and vertebrate SCML2	IPR001660: Sterile alpha motif domain; IPR004092: Mbt repeat; IPR012313: Zinc finger, FCS-type; IPR013761: Sterile alpha motif/pointed domain superfamily; IPR037605: Sfmbt, SAM domain; IPR038603: FCS-type zinc finger superfamily	GO:0000785: chromatin; GO:0002119: nematode larval development; GO:0005622: intracellular; GO:0005623: cell; GO:0005634: nucleus; GO:0005654: nucleoplasm; GO:0005694: chromosome; GO:0006342: chromatin silencing; GO:0007398: ectoderm development; GO:0007444: imaginal disc development; GO:0007446: imaginal disc growth; GO:0008270: zinc ion binding; GO:0019953: sexual reproduction; GO:0031062: posit…	-
82	Sc.chr01.0089	transcription factor AP-4	PREDICTED: Melanaphis sacchari transcription factor AP-4 (LOC112604411), mRNA	-	KOG0561: bHLH transcription factor	protein dimerization activity	IPR011598: Myc-type, basic helix-loop-helix (bHLH) domain; IPR036638: Helix-loop-helix DNA-binding domain superfamily	GO:0000981: DNA-binding transcription factor activity, RNA polymerase II-specific; GO:0002164: larval development; GO:0005622: intracellular; GO:0005623: cell; GO:0005634: nucleus; GO:0005737: cytoplasm; GO:0005739: mitochondrion; GO:0006357: regulation of transcription by RNA polymerase II; GO:0006978: DNA damage response, signal transduction by p53 class mediator resulting in transcription of p…	K09108: TFAP4;transcription factor AP-4
83	Sc.chr01.0091	transcription factor AP-4 isoform X1	PREDICTED: Myzus persicae transcription factor AP-4 (LOC111040699), transcript variant X1, mRNA	-	KOG0561: bHLH transcription factor	protein dimerization activity	IPR036638: Helix-loop-helix DNA-binding domain superfamily	GO:0000981: DNA-binding transcription factor activity, RNA polymerase II-specific; GO:0002164: larval development; GO:0005622: intracellular; GO:0005623: cell; GO:0005634: nucleus; GO:0005737: cytoplasm; GO:0005739: mitochondrion; GO:0006357: regulation of transcription by RNA polymerase II; GO:0006978: DNA damage response, signal transduction by p53 class mediator resulting in transcription of p…	K09108: TFAP4;transcription factor AP-4
84	Sc.chr01.0092	transient receptor potential cation channel subfamily V member 5	PREDICTED: Acyrthosiphon pisum transient receptor potential cation channel subfamily V member 5 (LOC100160148), mRNA	Transient receptor potential cation channel subfamily V member 5	KOG3676: Ca2+-permeable cation channel OSM-9 and related channels (OTRPC family)	Ion transport protein	IPR002110: Ankyrin repeat; IPR005821: Ion transport domain; IPR020683: Ankyrin repeat-containing domain; IPR024862: Transient receptor potential cation channel subfamily V; IPR036770: Ankyrin repeat-containing domain superfamily	GO:0001964: startle response; GO:0005262: calcium channel activity; GO:0005515: protein binding; GO:0005623: cell; GO:0005886: plasma membrane; GO:0005887: integral component of plasma membrane; GO:0007605: sensory perception of sound; GO:0007628: adult walking behavior; GO:0009270: response to humidity; GO:0010996: response to auditory stimulus; GO:0034703: cation channel complex; GO:0048060: ne…	K04974: TRPV5;transient receptor potential cation channel subfamily V member 5
85	Sc.chr01.0093	unnamed protein product; uncharacterized protein LOC112593269	-	-	-	-	-	-	-
86	Sc.chr01.0094	uncharacterized protein LOC115033843	-	-	-	-	-	-	-
87	Sc.chr01.0095	leucine-rich repeat-containing protein 4-like	PREDICTED: Rhopalosiphum maidis leucine-rich repeat-containing protein 24-like (LOC113552216), transcript variant X3, mRNA	-	-	Leucine rich repeat C-terminal domain	IPR000483: Cysteine-rich flanking region, C-terminal; IPR001611: Leucine-rich repeat; IPR003591: Leucine-rich repeat, typical subtype; IPR003598: Immunoglobulin subtype 2; IPR003599: Immunoglobulin subtype; IPR007110: Immunoglobulin-like domain; IPR013098: Immunoglobulin I-set; IPR013783: Immunoglobulin-like fold; IPR032675: Leucine-rich repeat domain superfamily; IPR036179: Immunoglobulin-like d…	GO:0005515: protein binding; GO:0005623: cell; GO:0005886: plasma membrane; GO:0005887: integral component of plasma membrane; GO:0071944: cell periphery	K20230: KEK1;kekkon-1
88	Sc.chr01.0096	adenine phosphoribosyltransferase-like	PREDICTED: Rhopalosiphum maidis adenine phosphoribosyltransferase-like (LOC113553447), mRNA	Adenine phosphoribosyltransferase	KOG1712: Adenine phosphoribosyl transferases	Phosphoribosyl transferase domain	IPR000836: Phosphoribosyltransferase domain; IPR029057: Phosphoribosyltransferase-like	GO:0005622: intracellular; GO:0005623: cell; GO:0005737: cytoplasm; GO:0009116: nucleoside metabolic process	K00759: APRT,apt;adenine phosphoribosyltransferase [EC:2.4.2.7]
89	Sc.chr01.0097	adenine phosphoribosyltransferase-like; uncharacterized protein LOC112694517	-	Adenine phosphoribosyltransferase	KOG1712: Adenine phosphoribosyl transferases	Phosphoribosyl transferase domain	IPR000836: Phosphoribosyltransferase domain; IPR005764: Adenine phosphoribosyl transferase; IPR029057: Phosphoribosyltransferase-like	GO:0003999: adenine phosphoribosyltransferase activity; GO:0005622: intracellular; GO:0005623: cell; GO:0005737: cytoplasm; GO:0006168: adenine salvage; GO:0009116: nucleoside metabolic process	K00759: APRT,apt;adenine phosphoribosyltransferase [EC:2.4.2.7]
90	Sc.chr01.0098	chondroitin sulfate proteoglycan 4	PREDICTED: Acyrthosiphon pisum chondroitin sulfate proteoglycan 4 (LOC100162584), mRNA	FRAS1-related extracellular matrix protein 3	KOG3514: Neurexin III-alpha; KOG3597: Proteoglycan	Cadherin-like	IPR001791: Laminin G domain; IPR013320: Concanavalin A-like lectin/glucanase domain superfamily; IPR039005: CSPG repeat	GO:0000187: activation of MAPK activity; GO:0005518: collagen binding; GO:0005576: extracellular region; GO:0005622: intracellular; GO:0005623: cell; GO:0005737: cytoplasm; GO:0005764: lysosome; GO:0005794: Golgi apparatus; GO:0005796: Golgi lumen; GO:0005886: plasma membrane; GO:0005887: integral component of plasma membrane; GO:0005927: muscle tendon junction; GO:0006954: inflammatory response;…	K08115: CSPG4;chondroitin sulfate proteoglycan 4
91	Sc.chr01.0099	calcium and integrin-binding family member 3	PREDICTED: Acyrthosiphon pisum calcium and integrin-binding family member 3 (LOC100160560), mRNA	Calcium and integrin-binding family member 3	KOG0034: Ca2+/calmodulin-dependent protein phosphatase (calcineurin subunit B), EF-Hand superfamily protein; KOG0038: Ca2+-binding kinase interacting protein (KIP) (EF-Hand protein superfamily)	EF-hand domain pair	IPR002048: EF-hand domain; IPR011992: EF-hand domain pair; IPR018247: EF-Hand 1, calcium-binding site	GO:0000287: magnesium ion binding; GO:0001750: photoreceptor outer segment; GO:0001895: retina homeostasis; GO:0001917: photoreceptor inner segment; GO:0005178: integrin binding; GO:0005509: calcium ion binding; GO:0005622: intracellular; GO:0005623: cell; GO:0005927: muscle tendon junction; GO:0005938: cell cortex; GO:0005955: calcineurin complex; GO:0007204: positive regulation of cytosolic cal…	K23837: CIB2;calcium and integrin-binding protein 2
92	Sc.chr01.0100	myocyte-specific enhancer factor 2-like isoform X1	PREDICTED: Myzus persicae myocyte-specific enhancer factor 2-like (LOC111040606), transcript variant X4, mRNA	Myocyte-specific enhancer factor 2	KOG0014: MADS box transcription factor; KOG0015: Regulator of arginine metabolism and related MADS box-containing transcription factors	MADS	IPR002100: Transcription factor, MADS-box; IPR022102: Holliday junction regulator protein family C-terminal; IPR033896: MADS MEF2-like; IPR036879: Transcription factor, MADS-box superfamily	GO:0000002: mitochondrial genome maintenance; GO:0000122: negative regulation of transcription by RNA polymerase II; GO:0000228: nuclear chromosome; GO:0000790: nuclear chromatin; GO:0000978: RNA polymerase II proximal promoter sequence-specific DNA binding; GO:0000980: RNA polymerase II distal enhancer sequence-specific DNA binding; GO:0001085: RNA polymerase II transcription factor binding; GO:…	K09260: MEF2A;MADS-box transcription enhancer factor 2A
93	Sc.chr01.0102	tubulin alpha chain, testis-specific	PREDICTED: Rhopalosiphum maidis tubulin alpha-3 chain-like (LOC113559220), mRNA	Tubulin alpha chain, testis-specific	KOG1374: Gamma tubulin; KOG1375: Beta tubulin; KOG1376: Alpha tubulin	Tubulin is the major constituent of microtubules. It binds two moles of GTP, one at an exchangeable site on the beta chain and one at a non-exchangeable site on the alpha chain	IPR000217: Tubulin; IPR002452: Alpha tubulin; IPR003008: Tubulin/FtsZ, GTPase domain; IPR008280: Tubulin/FtsZ, C-terminal; IPR017975: Tubulin, conserved site; IPR018316: Tubulin/FtsZ, 2-layer sandwich domain; IPR023123: Tubulin, C-terminal; IPR036525: Tubulin/FtsZ, GTPase domain superfamily; IPR037103: Tubulin/FtsZ, C-terminal domain superfamily	GO:0003924: GTPase activity; GO:0005200: structural constituent of cytoskeleton; GO:0005525: GTP binding; GO:0005874: microtubule; GO:0007017: microtubule-based process	K07374: TUBA;tubulin alpha
94	Sc.chr01.0103	pleiotropic regulator 1	PREDICTED: Rhopalosiphum maidis pleiotropic regulator 1 (LOC113553030), mRNA	Pre-mRNA-splicing factor PRP46; Pleiotropic regulator 1	KOG0285: Pleiotropic regulator 1	WD domain, G-beta repeat	IPR001680: WD40 repeat; IPR015943: WD40/YVTN repeat-like-containing domain superfamily; IPR017986: WD40-repeat-containing domain; IPR019775: WD40 repeat, conserved site; IPR020472: G-protein beta WD-40 repeat; IPR036322: WD40-repeat-containing domain superfamily	GO:0000398: mRNA splicing, via spliceosome; GO:0000974: Prp19 complex; GO:0001650: fibrillar center; GO:0005515: protein binding; GO:0005622: intracellular; GO:0005623: cell; GO:0005634: nucleus; GO:0005635: nuclear envelope; GO:0005654: nucleoplasm; GO:0005730: nucleolus; GO:0005737: cytoplasm; GO:0005829: cytosol; GO:0007030: Golgi organization; GO:0009306: protein secretion; GO:0010256: endome…	K12862: PLRG1,PRL1,PRP46;pleiotropic regulator 1
95	Sc.chr01.0104	5-methylcytosine rRNA methyltransferase NSUN4	PREDICTED: Aphis gossypii 5-methylcytosine rRNA methyltransferase NSUN4 (LOC114128717), mRNA	5-methylcytosine rRNA methyltransferase NSUN4	KOG1122: tRNA and rRNA cytosine-C5-methylase (nucleolar protein NOL1/NOP2); KOG2198: tRNA cytosine-5-methylases and related enzymes of the NOL1/NOP2/sun superfamily	Pfam:Nol1_Nop2_Fmu	IPR001678: SAM-dependent methyltransferase RsmB/NOP2-type; IPR023267: RNA (C5-cytosine) methyltransferase; IPR029063: S-adenosyl-L-methionine-dependent methyltransferase	GO:0005622: intracellular; GO:0005623: cell; GO:0005737: cytoplasm; GO:0005739: mitochondrion; GO:0005759: mitochondrial matrix; GO:0005761: mitochondrial ribosome; GO:0005762: mitochondrial large ribosomal subunit; GO:0009383: rRNA (cytosine-C5-)-methyltransferase activity; GO:0010467: gene expression; GO:0031167: rRNA methylation; GO:0042254: ribosome biogenesis	K21970: NSUN4;5-methylcytosine rRNA methyltransferase NSUN4 [EC:2.1.1.-]
96	Sc.chr01.0105	neuralized-like protein 2	PREDICTED: Aphis gossypii neuralized-like protein 2 (LOC114128721), mRNA	E3 ubiquitin-protein ligase NEURL3; Neuralized-like protein 2	-	Neuralized	IPR001496: SOCS box domain; IPR006573: Neuralized homology repeat (NHR) domain; IPR036036: SOCS box-like domain superfamily; IPR037962: Neuralized	GO:0005622: intracellular; GO:0005623: cell; GO:0005737: cytoplasm; GO:0005829: cytosol; GO:0005927: muscle tendon junction; GO:0030239: myofibril assembly; GO:0030891: VCB complex; GO:0032989: cellular component morphogenesis; GO:0035556: intracellular signal transduction; GO:0043687: post-translational protein modification; GO:0044085: cellular component biogenesis; GO:0045214: sarcomere organi…	K16782: NEURL2;neuralized-like protein 2
97	Sc.chr01.0106	MADS MEF2-like,Transcription factor, MADS-box	PREDICTED: Alligator sinensis myocyte enhancer factor 2D (MEF2D), transcript variant X10, mRNA	Myocyte-specific enhancer factor 2	KOG0014: MADS box transcription factor; KOG0015: Regulator of arginine metabolism and related MADS box-containing transcription factors	MADS	IPR002100: Transcription factor, MADS-box; IPR033896: MADS MEF2-like; IPR036879: Transcription factor, MADS-box superfamily	GO:0000002: mitochondrial genome maintenance; GO:0000122: negative regulation of transcription by RNA polymerase II; GO:0000228: nuclear chromosome; GO:0000790: nuclear chromatin; GO:0000978: RNA polymerase II proximal promoter sequence-specific DNA binding; GO:0000980: RNA polymerase II distal enhancer sequence-specific DNA binding; GO:0001085: RNA polymerase II transcription factor binding; GO:…	K09261: MEF2B;MADS-box transcription enhancer factor 2B
98	Sc.chr01.0107	PREDICTED: protein Wnt-5b-like	PREDICTED: Myzus persicae protein Wnt-5b-like (LOC111040640), mRNA	Protein Wnt-5b	KOG3913: Wnt family of developmental regulators	Ligand for members of the frizzled family of seven transmembrane receptors	IPR005817: Wnt; IPR018161: Wnt protein, conserved site	GO:0001525: angiogenesis; GO:0001568: blood vessel development; GO:0001655: urogenital system development; GO:0001702: gastrulation with mouth forming second; GO:0001736: establishment of planar polarity; GO:0001738: morphogenesis of a polarized epithelium; GO:0001756: somitogenesis; GO:0001841: neural tube formation; GO:0001843: neural tube closure; GO:0001938: positive regulation of endothelial…	K00444: WNT5;wingless-type MMTV integration site family,member 5
99	Sc.chr01.0108	DNA ligase 4 isoform X1	PREDICTED: Rhopalosiphum maidis DNA ligase 4 (LOC113551459), transcript variant X1, mRNA	DNA ligase 4	KOG0966: ATP-dependent DNA ligase IV; KOG0967: ATP-dependent DNA ligase I; KOG4437: ATP-dependent DNA ligase III	Belongs to the ATP-dependent DNA ligase family	IPR000977: DNA ligase, ATP-dependent; IPR001357: BRCT domain; IPR012308: DNA ligase, ATP-dependent, N-terminal; IPR012309: DNA ligase, ATP-dependent, C-terminal; IPR012310: DNA ligase, ATP-dependent, central; IPR012340: Nucleic acid-binding, OB-fold; IPR016059: DNA ligase, ATP-dependent, conserved site; IPR029710: DNA ligase 4; IPR036420: BRCT domain superfamily; IPR036599: DNA ligase, ATP-depend…	GO:0000012: single strand break repair; GO:0000228: nuclear chromosome; GO:0000723: telomere maintenance; GO:0000784: nuclear chromosome, telomeric region; GO:0000793: condensed chromosome; GO:0001701: in utero embryonic development; GO:0002328: pro-B cell differentiation; GO:0002381: immunoglobulin production involved in immunoglobulin mediated immune response; GO:0002520: immune system developm…	K10777: LIG4,DNL4;DNA ligase 4 [EC:6.5.1.1]
100	Sc.chr01.0109	GTPase HRas	PREDICTED: Aphis gossypii GTPase HRas (LOC114121282), mRNA	GTPase KRas	KOG0078: GTP-binding protein SEC4, small G protein superfamily, and related Ras family GTP-binding proteins; KOG0079: GTP-binding protein H-ray, small G protein superfamily; KOG0080: GTPase Rab18, small G protein superfamily; KOG0081: GTPase Rab27, small G protein superfamily; KOG0083: GTPase Rab26/Rab37, small G protein superfamily; KOG0084: GTPase Rab1/YPT1, small G protein superfamily, and rel…	Ras subfamily of RAS small GTPases	IPR001806: Small GTPase; IPR005225: Small GTP-binding protein domain; IPR020849: Small GTPase superfamily, Ras-type; IPR027417: P-loop containing nucleoside triphosphate hydrolase	GO:0000082: G1/S transition of mitotic cell cycle; GO:0000165: MAPK cascade; GO:0000278: mitotic cell cycle; GO:0001655: urogenital system development; GO:0001700: embryonic development via the syncytial blastoderm; GO:0001709: cell fate determination; GO:0001745: compound eye morphogenesis; GO:0002065: columnar/cuboidal epithelial cell differentiation; GO:0002119: nematode larval development; GO…	K07827: KRAS,KRAS2;GTPase KRas
101	Sc.chr01.0111	uncharacterized protein LOC111041755	-	-	-	Glucosidase II beta subunit-like	-	GO:0001655: urogenital system development; GO:0001701: in utero embryonic development; GO:0001889: liver development; GO:0003723: RNA binding; GO:0005080: protein kinase C binding; GO:0005509: calcium ion binding; GO:0005622: intracellular; GO:0005623: cell; GO:0005737: cytoplasm; GO:0005783: endoplasmic reticulum; GO:0005788: endoplasmic reticulum lumen; GO:0006491: N-glycan processing; GO:00071…	K08288: PRKCSH;protein kinase C substrate 80K-H
102	Sc.chr01.0112	protein wings apart-like isoform X2	PREDICTED: Melanaphis sacchari protein wings apart-like (LOC112591039), transcript variant X2, mRNA	Protein wings apart-like	KOG2152: Sister chromatid cohesion protein	Wings apart-like protein regulation of heterochromatin	IPR012502: WAPL domain; IPR016024: Armadillo-type fold; IPR022771: Wings apart-like protein, C-terminal; IPR039874: Wings apart-like protein	GO:0000003: reproduction; GO:0000070: mitotic sister chromatid segregation; GO:0000278: mitotic cell cycle; GO:0000775: chromosome, centromeric region; GO:0000785: chromatin; GO:0000794: condensed nuclear chromosome; GO:0000795: synaptonemal complex; GO:0005622: intracellular; GO:0005623: cell; GO:0005654: nucleoplasm; GO:0005700: polytene chromosome; GO:0005737: cytoplasm; GO:0005829: cytosol; G…	-
103	Sc.chr01.0113	LOW QUALITY PROTEIN: serine protease nudel	PREDICTED: Myzus persicae serine protease nudel (LOC111036547), transcript variant X2, mRNA	-	KOG3627: Trypsin	Low-density lipoprotein receptor domain class A	IPR001254: Serine proteases, trypsin domain; IPR002172: Low-density lipoprotein (LDL) receptor class A repeat; IPR009003: Peptidase S1, PA clan; IPR015420: Peptidase S1A, nudel; IPR018114: Serine proteases, trypsin family, histidine active site; IPR023415: Low-density lipoprotein (LDL) receptor class A, conserved site; IPR033116: Serine proteases, trypsin family, serine active site; IPR034381: Nu…	GO:0002065: columnar/cuboidal epithelial cell differentiation; GO:0004252: serine-type endopeptidase activity; GO:0005515: protein binding; GO:0007154: cell communication; GO:0007275: multicellular organism development; GO:0007304: chorion-containing eggshell formation; GO:0007306: eggshell chorion assembly; GO:0007308: oocyte construction; GO:0007313: maternal specification of dorsal/ventral axi…	-
104	Sc.chr01.0114	translation machinery-associated protein 16	PREDICTED: Sipha flava translation machinery-associated protein 16 (LOC112683021), mRNA	Translation machinery-associated protein 16	-	Translation machinery-associated protein 16	IPR021346: Translation machinery-associated protein 16; IPR038356: Tma16 superfamily	GO:0005622: intracellular; GO:0005623: cell; GO:0005634: nucleus; GO:0005730: nucleolus; GO:0031981: nuclear lumen	K14860: TMA16;translation machinery-associated protein 16
105	Sc.chr01.0115	uncharacterized protein LOC113549087	PREDICTED: Acyrthosiphon pisum uncharacterized LOC100165071 (LOC100165071), mRNA	-	-	Immunoglobulin	IPR003599: Immunoglobulin subtype; IPR007110: Immunoglobulin-like domain; IPR013162: CD80-like, immunoglobulin C2-set; IPR013783: Immunoglobulin-like fold; IPR036179: Immunoglobulin-like domain superfamily	-	-
106	Sc.chr01.0116	Endonuclease/exonuclease/phosphatase	-	-	-	Ribonuclease H protein	-	-	-
107	Sc.chr01.0117	unnamed protein product; jerky protein homolog-like	-	Jerky protein homolog-like	-	Jerky protein	IPR004875: DDE superfamily endonuclease domain	GO:0003676: nucleic acid binding	-
108	Sc.chr01.0119	uncharacterized protein LOC111042816	-	-	-	Protein of unknown function (DUF1759)	-	-	-
109	Sc.chr01.0120	uncharacterized protein LOC103309128, partial	-	-	-	nucleic acid binding	IPR008737: Peptidase aspartic, putative; IPR021109: Aspartic peptidase domain superfamily	-	-
110	Sc.chr01.0121	hypothetical protein AGLY_017549, partial; Endonuclease/exonuclease/phosphatase,Reverse transcriptase domain	-	RNA-directed DNA polymerase from mobile element jockey	-	-	IPR005135: Endonuclease/exonuclease/phosphatase; IPR036691: Endonuclease/exonuclease/phosphatase superfamily	-	K14972: PAXIP1,PTIP;PAX-interacting protein 1
111	Sc.chr01.0122	hypothetical protein AGLY_001442	-	Nucleic-acid-binding protein from transposon X-element	-	-	IPR006579: Pre-C2HC domain	-	-
112	Sc.chr01.0123	uncharacterized protein LOC103309126	-	-	-	nucleic acid binding	-	-	-
113	Sc.chr01.0125	hypothetical protein ALC57_08559	-	-	-	-	-	-	-
114	Sc.chr01.0126	craniofacial development protein 2-like	-	-	-	-	-	-	-
115	Sc.chr01.0127	zinc finger MYM-type protein 1-like, partial; 52 kDa repressor of the inhibitor of the protein kinase-like	-	52 kDa repressor of the inhibitor of the protein kinase	-	Domain of unknown function (DUF4371)	IPR008906: HAT, C-terminal dimerisation domain; IPR012337: Ribonuclease H-like superfamily; IPR025398: Domain of unknown function DUF4371	GO:0046983: protein dimerization activity	-
116	Sc.chr01.0128	uncharacterized protein LOC114133005	-	-	-	Protein of unknown function (DUF1759)	IPR001969: Aspartic peptidase, active site; IPR008737: Peptidase aspartic, putative; IPR021109: Aspartic peptidase domain superfamily	GO:0004190: aspartic-type endopeptidase activity; GO:0006508: proteolysis	-
117	Sc.chr01.0129	hypothetical protein AGLY_016861; uncharacterized protein LOC113516432	PREDICTED: Acyrthosiphon pisum uncharacterized LOC115034882 (LOC115034882), mRNA	-	-	-	-	-	-
118	Sc.chr01.0130	craniofacial development protein 2-like	PREDICTED: Sipha flava craniofacial development protein 2-like (LOC112691301), mRNA	Craniofacial development protein 2	-	Reverse transcriptase (RNA-dependent DNA polymerase)	IPR027124: SWR1-complex protein 5/Craniofacial development protein 2; IPR036691: Endonuclease/exonuclease/phosphatase superfamily	-	-
119	Sc.chr01.0131	gamma-aminobutyric acid type B receptor subunit 2	PREDICTED: Acyrthosiphon pisum gamma-aminobutyric acid type B receptor subunit 2 (LOC100162087), transcript variant X5, mRNA	Gamma-aminobutyric acid type B receptor subunit 2; Metabotropic glutamate receptor-like protein E	KOG1055: GABA-B ion channel receptor subunit GABABR1 and related subunits, G-protein coupled receptor superfamily	7 transmembrane sweet-taste receptor of 3 GCPR	IPR001828: Receptor, ligand binding region; IPR002455: GPCR family 3, GABA-B receptor; IPR017978: GPCR family 3, C-terminal; IPR017979: GPCR, family 3, conserved site; IPR028082: Periplasmic binding protein-like I	GO:0004965: G protein-coupled GABA receptor activity; GO:0005622: intracellular; GO:0005623: cell; GO:0005737: cytoplasm; GO:0005886: plasma membrane; GO:0005887: integral component of plasma membrane; GO:0007193: adenylate cyclase-inhibiting G protein-coupled receptor signaling pathway; GO:0007194: negative regulation of adenylate cyclase activity; GO:0007214: gamma-aminobutyric acid signaling p…	K04615: GABBR;gamma-aminobutyric acid type B receptor
120	Sc.chr01.0132	UDP-glucuronosyltransferase 2B9-like isoform X1	-	UDP-glucuronosyltransferase 2B37	KOG1192: UDP-glucuronosyl and UDP-glucosyl transferase	transferase activity, transferring hexosyl groups. It is involved in the biological process described with metabolic process	IPR002213: UDP-glucuronosyl/UDP-glucosyltransferase; IPR035595: UDP-glycosyltransferase family, conserved site	GO:0005622: intracellular; GO:0005623: cell; GO:0005737: cytoplasm; GO:0005783: endoplasmic reticulum; GO:0006011: UDP-glucose metabolic process; GO:0006805: xenobiotic metabolic process; GO:0012505: endomembrane system; GO:0015020: glucuronosyltransferase activity; GO:0071466: cellular response to xenobiotic stimulus	K23452: UGT85A;UDP-glucosyltransferase 85A [EC:2.4.1.-]
121	Sc.chr01.0133	DNA-directed RNA polymerase III subunit RPC5	PREDICTED: Sipha flava DNA-directed RNA polymerase III subunit RPC5 (LOC112683604), mRNA	DNA-directed RNA polymerase III subunit RPC5	-	Sin-like protein conserved region	IPR006886: DNA-directed RNA polymerase III subunit Rpc5	GO:0003899: DNA-directed 5'-3' RNA polymerase activity; GO:0005515: protein binding; GO:0005622: intracellular; GO:0005623: cell; GO:0005634: nucleus; GO:0005654: nucleoplasm; GO:0005666: RNA polymerase III complex; GO:0005737: cytoplasm; GO:0005829: cytosol; GO:0006351: transcription, DNA-templated; GO:0031981: nuclear lumen; GO:0044451: nucleoplasm part	K14721: RPC5,POLR3E;DNA-directed RNA polymerase III subunit RPC5
122	Sc.chr01.0134	2-3-amino-3-carboxypropyl histidine synthase subunit 2 isoform X1	PREDICTED: Rhopalosiphum maidis 2-(3-amino-3-carboxypropyl)histidine synthase subunit 2 (LOC113548450), mRNA	2-(3-amino-3-carboxypropyl)histidine synthase subunit 2	KOG2648: Diphthamide biosynthesis protein	Required for the first step in the synthesis of diphthamide, a post-translational modification of histidine which occurs in translation elongation factor 2	IPR010014: Diphthamide synthesis DHP2; IPR016435: Diphthamide synthesis DPH1/DPH2; IPR042263: Diphthamide synthesis DPH1/DPH2, domain 1; IPR042264: Diphthamide synthesis DPH1/DPH2, domain 2; IPR042265: Diphthamide synthesis DPH1/DPH2, domain 3	GO:0005622: intracellular; GO:0005623: cell; GO:0005737: cytoplasm; GO:0005829: cytosol; GO:0017183: peptidyl-diphthamide biosynthetic process from peptidyl-histidine; GO:0090560: 2-(3-amino-3-carboxypropyl)histidine synthase activity	K17866: DPH2;diphthamide biosynthesis protein 2
123	Sc.chr01.0135	multiple C2 and transmembrane domain-containing protein isoform X3	PREDICTED: Acyrthosiphon pisum multiple C2 and transmembrane domain-containing protein (LOC100160521), transcript variant X3, mRNA	Multiple C2 and transmembrane domain-containing protein	KOG0696: Serine/threonine protein kinase; KOG1011: Neurotransmitter release regulator, UNC-13; KOG1012: Ca2+-dependent lipid-binding protein CLB1/vesicle protein vp115/Granuphilin A, contains C2 domain; KOG1030: Predicted Ca2+-dependent phospholipid-binding protein	Plant phosphoribosyltransferase C-terminal	IPR000008: C2 domain; IPR013583: Phosphoribosyltransferase C-terminal; IPR035892: C2 domain superfamily	GO:0005509: calcium ion binding; GO:0005622: intracellular; GO:0005623: cell; GO:0005634: nucleus; GO:0005654: nucleoplasm; GO:0005737: cytoplasm; GO:0005783: endoplasmic reticulum; GO:0005789: endoplasmic reticulum membrane; GO:0005829: cytosol; GO:0007154: cell communication; GO:0008021: synaptic vesicle; GO:0012505: endomembrane system; GO:0016021: integral component of membrane; GO:0019722: c…	-
124	Sc.chr01.0136	A disintegrin and metalloproteinase with thrombospondin motifs adt-1-like	PREDICTED: Rhopalosiphum maidis A disintegrin and metalloproteinase with thrombospondin motifs adt-1-like (LOC113552259), mRNA	A disintegrin and metalloproteinase with thrombospondin motifs adt-1	KOG3538: Disintegrin metalloproteinases with thrombospondin repeats	Metallo-peptidase family M12B Reprolysin-like	IPR000884: Thrombospondin type-1 (TSP1) repeat; IPR001590: Peptidase M12B, ADAM/reprolysin; IPR002870: Peptidase M12B, propeptide; IPR024079: Metallopeptidase, catalytic domain superfamily; IPR036383: Thrombospondin type-1 (TSP1) repeat superfamily; IPR041645: ADAM cysteine-rich domain 2	GO:0001541: ovarian follicle development; GO:0002065: columnar/cuboidal epithelial cell differentiation; GO:0004222: metalloendopeptidase activity; GO:0006508: proteolysis; GO:0007275: multicellular organism development; GO:0007399: nervous system development; GO:0008270: zinc ion binding; GO:0008585: female gonad development; GO:0019953: sexual reproduction; GO:0030707: ovarian follicle cell dev…	-
125	Sc.chr01.0137	ran-binding protein 9	PREDICTED: Acyrthosiphon pisum ran-binding protein 9 (LOC100168764), mRNA	Ran-binding protein 9	KOG1477: SPRY domain-containing proteins	CT11-RanBPM	IPR001870: B30.2/SPRY domain; IPR003877: SPRY domain; IPR006594: LIS1 homology motif; IPR006595: CTLH, C-terminal LisH motif; IPR013144: CRA domain; IPR013320: Concanavalin A-like lectin/glucanase domain superfamily; IPR024964: CTLH/CRA C-terminal to LisH motif domain; IPR035782: Ran binding protein 9/10, SPRY domain	GO:0000165: MAPK cascade; GO:0002065: columnar/cuboidal epithelial cell differentiation; GO:0005087: Ran guanyl-nucleotide exchange factor activity; GO:0005622: intracellular; GO:0005623: cell; GO:0005634: nucleus; GO:0005737: cytoplasm; GO:0005829: cytosol; GO:0005875: microtubule associated complex; GO:0006935: chemotaxis; GO:0007020: microtubule nucleation; GO:0007154: cell communication; GO:0…	K23334: RANBP9_10,RANBPM;Ran-binding protein 9/10
126	Sc.chr01.0138	Bardet-Biedl syndrome 4 protein homolog isoform X3	PREDICTED: Rhopalosiphum maidis Bardet-Biedl syndrome 4 protein homolog (LOC113549751), mRNA	Bardet-Biedl syndrome 4 protein homolog	-	Tetratricopeptide repeat	IPR001440: Tetratricopeptide repeat 1; IPR011990: Tetratricopeptide-like helical domain superfamily; IPR013026: Tetratricopeptide repeat-containing domain; IPR019734: Tetratricopeptide repeat	GO:0000242: pericentriolar material; GO:0000278: mitotic cell cycle; GO:0000281: mitotic cytokinesis; GO:0001085: RNA polymerase II transcription factor binding; GO:0001103: RNA polymerase II repressing transcription factor binding; GO:0001654: eye development; GO:0001750: photoreceptor outer segment; GO:0001754: eye photoreceptor cell differentiation; GO:0001764: neuron migration; GO:0001841: ne…	K16531: BBS4;Bardet-Biedl syndrome 4 protein
127	Sc.chr01.0139	hypothetical protein AGLY_009015; uncharacterized protein LOC112463500	-	-	-	-	-	-	-
128	Sc.chr01.0140	protein bicaudal D	PREDICTED: Myzus persicae protein bicaudal D (LOC111037303), mRNA	Protein bicaudal D	KOG0999: Microtubule-associated protein Bicaudal-D	Microtubule-associated protein Bicaudal-D	IPR018477: Bicaudal-D protein	GO:0005200: structural constituent of cytoskeleton; GO:0005622: intracellular; GO:0005623: cell; GO:0005634: nucleus; GO:0005635: nuclear envelope; GO:0005642: annulate lamellae; GO:0005643: nuclear pore; GO:0005737: cytoplasm; GO:0005794: Golgi apparatus; GO:0005802: trans-Golgi network; GO:0005813: centrosome; GO:0005829: cytosol; GO:0005886: plasma membrane; GO:0006396: RNA processing; GO:0006…	K18739: BICD;protein bicaudal D
129	Sc.chr01.0141	centrosomal protein of 78 kDa; unnamed protein product	-	Centrosomal protein of 78 kDa	-	Leucine Rich repeat	IPR001611: Leucine-rich repeat; IPR026212: Centrosomal protein of 78kDa; IPR032675: Leucine-rich repeat domain superfamily	GO:0000086: G2/M transition of mitotic cell cycle; GO:0000278: mitotic cell cycle; GO:0005515: protein binding; GO:0005622: intracellular; GO:0005623: cell; GO:0005737: cytoplasm; GO:0005813: centrosome; GO:0005814: centriole; GO:0005829: cytosol; GO:0005929: cilium; GO:0010389: regulation of G2/M transition of mitotic cell cycle; GO:0015630: microtubule cytoskeleton; GO:0036064: ciliary basal bo…	K16765: CEP78;centrosomal protein CEP78
130	Sc.chr01.0142	PREDICTED: protein jim lovell-like isoform X1; transcription factor mef2A-like isoform X1	PREDICTED: Rhopalosiphum maidis transcription factor mef2A (LOC113548728), transcript variant X1, mRNA	-	-	helix-turn-helix, Psq domain	IPR000210: BTB/POZ domain; IPR007889: DNA binding HTH domain, Psq-type; IPR009057: Homeobox-like domain superfamily; IPR011333: SKP1/BTB/POZ domain superfamily	GO:0003677: DNA binding; GO:0005515: protein binding; GO:0005622: intracellular; GO:0005623: cell; GO:0005634: nucleus; GO:0006357: regulation of transcription by RNA polymerase II; GO:0007275: multicellular organism development; GO:0007399: nervous system development; GO:0007417: central nervous system development; GO:0007418: ventral midline development; GO:0007618: mating; GO:0007619: courtshi…	-
131	Sc.chr01.0144	SCAN domain-containing protein 3-like	-	-	-	DNA-binding transcription factor activity, RNA polymerase II-specific	-	-	-
132	Sc.chr01.0145	serine/threonine-protein kinase 16 isoform X1	PREDICTED: Rhopalosiphum maidis serine/threonine-protein kinase 16 (LOC113548484), mRNA	Serine/threonine-protein kinase 16; AP2-associated protein kinase 1	KOG0575: Polo-like serine/threonine protein kinase; KOG0588: Serine/threonine protein kinase; KOG0591: NIMA (never in mitosis)-related G2-specific serine/threonine protein kinase; KOG0592: 3-phosphoinositide-dependent protein kinase (PDK1); KOG0596: Dual specificity;serine/threonine and tyrosine kinase; KOG0604: MAP kinase-activated protein kinase 2; KOG0611: Predicted serine/threonine protein ki…	Protein tyrosine kinase	IPR000719: Protein kinase domain; IPR008271: Serine/threonine-protein kinase, active site; IPR011009: Protein kinase-like domain superfamily; IPR017441: Protein kinase, ATP binding site	GO:0001228: DNA-binding transcription activator activity, RNA polymerase II-specific; GO:0004674: protein serine/threonine kinase activity; GO:0005524: ATP binding; GO:0005622: intracellular; GO:0005623: cell; GO:0005737: cytoplasm; GO:0005798: Golgi-associated vesicle; GO:0005829: cytosol; GO:0006366: transcription by RNA polymerase II; GO:0010467: gene expression; GO:0045793: positive regulatio…	K08856: STK16;serine/threonine kinase 16 [EC:2.7.11.1]
133	Sc.chr01.0146	ATP citrate lyase isoform X1	PREDICTED: Rhopalosiphum maidis ATP-citrate synthase (LOC113557292), transcript variant X2, mRNA	ATP-citrate synthase	KOG1254: ATP-citrate lyase; KOG1255: Succinyl-CoA synthetase, alpha subunit	ATP-citrate synthase is the primary enzyme responsible for the synthesis of cytosolic acetyl-CoA in many tissues	IPR002020: Citrate synthase; IPR003781: CoA-binding; IPR005811: ATP-citrate lyase/succinyl-CoA ligase; IPR013650: ATP-grasp fold, succinyl-CoA synthetase-type; IPR013815: ATP-grasp fold, subdomain 1; IPR014608: ATP-citrate synthase; IPR016102: Succinyl-CoA synthetase-like; IPR016143: Citrate synthase-like, small alpha subdomain; IPR017440: ATP-citrate lyase/succinyl-CoA ligase, active site; IPR01…	GO:0002446: neutrophil mediated immunity; GO:0003878: ATP citrate synthase activity; GO:0005524: ATP binding; GO:0005576: extracellular region; GO:0005622: intracellular; GO:0005623: cell; GO:0005634: nucleus; GO:0005654: nucleoplasm; GO:0005737: cytoplasm; GO:0005829: cytosol; GO:0005886: plasma membrane; GO:0006085: acetyl-CoA biosynthetic process; GO:0006101: citrate metabolic process; GO:0006…	K01648: ACLY;ATP citrate (pro-S)-lyase [EC:2.3.3.8]
134	Sc.chr01.0147	UDP-glucuronosyl/UDP-glucosyltransferase	PREDICTED: Aphis gossypii UDP-glucuronosyltransferase 2C1-like (LOC114119831), transcript variant X3, mRNA	UDP-glucuronosyltransferase 2C1 (Fragment)	KOG1192: UDP-glucuronosyl and UDP-glucosyl transferase	UDP-glucoronosyl and UDP-glucosyl transferase	IPR002213: UDP-glucuronosyl/UDP-glucosyltransferase	GO:0001889: liver development; GO:0001972: retinoic acid binding; GO:0004857: enzyme inhibitor activity; GO:0005080: protein kinase C binding; GO:0005496: steroid binding; GO:0005504: fatty acid binding; GO:0005622: intracellular; GO:0005623: cell; GO:0005634: nucleus; GO:0005635: nuclear envelope; GO:0005640: nuclear outer membrane; GO:0005737: cytoplasm; GO:0005783: endoplasmic reticulum; GO:00…	K00699: UGT;glucuronosyltransferase [EC:2.4.1.17]
135	Sc.chr01.0148	platelet-activating factor acetylhydrolase IB subunit beta homolog	-	Platelet-activating factor acetylhydrolase IB subunit beta	-	GDSL-like Lipase/Acylhydrolase family	IPR013830: SGNH hydrolase-type esterase domain; IPR036514: SGNH hydrolase superfamily	GO:0001650: fibrillar center; GO:0002446: neutrophil mediated immunity; GO:0004623: phospholipase A2 activity; GO:0005576: extracellular region; GO:0005622: intracellular; GO:0005623: cell; GO:0005634: nucleus; GO:0005730: nucleolus; GO:0005737: cytoplasm; GO:0005829: cytosol; GO:0005886: plasma membrane; GO:0006629: lipid metabolic process; GO:0006955: immune response; GO:0007275: multicellular …	K16795: PAFAH1B2_3;platelet-activating factor acetylhydrolase IB subunit beta/gamma [EC:3.1.1.47]
136	Sc.chr01.0149	uncharacterized protein LOC111042271	-	-	-	-	-	-	-
137	Sc.chr01.0150	UDP-glucuronosyltransferase 1-1 isoform X2	PREDICTED: Rhopalosiphum maidis uncharacterized LOC113550478 (LOC113550478), mRNA	UDP-glucuronosyltransferase 2C1 (Fragment)	-	transferase activity, transferring hexosyl groups. It is involved in the biological process described with metabolic process	IPR002213: UDP-glucuronosyl/UDP-glucosyltransferase; IPR035595: UDP-glycosyltransferase family, conserved site	GO:0001889: liver development; GO:0001972: retinoic acid binding; GO:0004857: enzyme inhibitor activity; GO:0005080: protein kinase C binding; GO:0005496: steroid binding; GO:0005504: fatty acid binding; GO:0005622: intracellular; GO:0005623: cell; GO:0005634: nucleus; GO:0005635: nuclear envelope; GO:0005640: nuclear outer membrane; GO:0005737: cytoplasm; GO:0005783: endoplasmic reticulum; GO:00…	K00699: UGT;glucuronosyltransferase [EC:2.4.1.17]
138	Sc.chr01.0151	unnamed protein product, partial; hypothetical protein GE061_013129	-	-	-	-	IPR007527: Zinc finger, SWIM-type	GO:0008270: zinc ion binding	-
139	Sc.chr01.0152	UDP-glucuronosyl/UDP-glucosyltransferase	-	UDP-glucuronosyltransferase 2B20	KOG1192: UDP-glucuronosyl and UDP-glucosyl transferase	transferase activity, transferring hexosyl groups. It is involved in the biological process described with metabolic process	IPR002213: UDP-glucuronosyl/UDP-glucosyltransferase	GO:0001889: liver development; GO:0001972: retinoic acid binding; GO:0004857: enzyme inhibitor activity; GO:0005080: protein kinase C binding; GO:0005496: steroid binding; GO:0005504: fatty acid binding; GO:0005622: intracellular; GO:0005623: cell; GO:0005634: nucleus; GO:0005635: nuclear envelope; GO:0005640: nuclear outer membrane; GO:0005737: cytoplasm; GO:0005783: endoplasmic reticulum; GO:00…	K23452: UGT85A;UDP-glucosyltransferase 85A [EC:2.4.1.-]
140	Sc.chr01.0153	tigger transposable element-derived protein 6-like, partial; hypothetical protein AGLY_017001	PREDICTED: Aphis gossypii tigger transposable element-derived protein 6-like (LOC114121110), partial mRNA	Tigger transposable element-derived protein 4	-	Tigger transposable	IPR004875: DDE superfamily endonuclease domain; IPR006600: HTH CenpB-type DNA-binding domain; IPR009057: Homeobox-like domain superfamily	GO:0003677: DNA binding	-
141	Sc.chr01.0155	hypothetical protein EVAR_65676_1; uncharacterized protein LOC119661154	PREDICTED: Centruroides sculpturatus uncharacterized LOC111619459 (LOC111619459), mRNA	-	-	-	-	-	-
142	Sc.chr01.0156	hypothetical protein AVEN_43237-1; uncharacterized protein LOC117996884	-	-	-	-	-	-	-
143	Sc.chr01.0157	Uncharacterized protein FWK35_00031649, partial; Nucleic-acid-binding protein from transposon X-element	-	-	-	-	IPR006579: Pre-C2HC domain	-	-
144	Sc.chr01.0158	Nucleic-acid-binding protein from transposon X-element	-	Nucleic-acid-binding protein from transposon X-element	-	Reverse transcriptase (RNA-dependent DNA polymerase)	-	-	K00699: UGT;glucuronosyltransferase [EC:2.4.1.17]
145	Sc.chr01.0159	Retrovirus-related Pol polyprotein	-	-	-	-	-	-	-
146	Sc.chr01.0160	tigger transposable element-derived protein 4-like	PREDICTED: Melanaphis sacchari zinc finger MYM-type protein 1-like (LOC112592725), mRNA	Tigger transposable element-derived protein 4	-	DNA binding	IPR006600: HTH CenpB-type DNA-binding domain; IPR007889: DNA binding HTH domain, Psq-type; IPR009057: Homeobox-like domain superfamily	GO:0003677: DNA binding	-
147	Sc.chr01.0161	zinc finger MYM-type protein 1-like; 52 kDa repressor of the inhibitor of the protein kinase-like isoform X1	PREDICTED: Melanaphis sacchari zinc finger MYM-type protein 1-like (LOC112592725), mRNA	-	-	52 kDa repressor of the inhibitor of the protein	IPR025398: Domain of unknown function DUF4371	-	-
148	Sc.chr01.0162	uncharacterized protein LOC103308141	-	-	-	nucleic acid binding	IPR001584: Integrase, catalytic core; IPR012337: Ribonuclease H-like superfamily; IPR040676: Domain of unknown function DUF5641	GO:0015074: DNA integration	-
149	Sc.chr01.0163	-	-	-	-	Endonuclease-reverse transcriptase	IPR005135: Endonuclease/exonuclease/phosphatase; IPR036691: Endonuclease/exonuclease/phosphatase superfamily	-	K10443: KLHL2_3;kelch-like protein 2/3
150	Sc.chr01.0164	hypothetical protein X777_04039, partial	-	-	-	proton channel activity	-	-	-
151	Sc.chr01.0165	craniofacial development protein 2-like	PREDICTED: Sipha flava craniofacial development protein 2-like (LOC112691301), mRNA	Craniofacial development protein 2	-	Reverse transcriptase (RNA-dependent DNA polymerase)	IPR027124: SWR1-complex protein 5/Craniofacial development protein 2; IPR036691: Endonuclease/exonuclease/phosphatase superfamily	-	-
152	Sc.chr01.0166	-	-	-	-	nucleic acid binding	IPR003323: OTU domain; IPR038765: Papain-like cysteine peptidase superfamily	-	-
153	Sc.chr01.0167	Uncharacterized protein FWK35_00038895, partial	-	-	-	Pao retrotransposon peptidase	IPR005312: Protein of unknown function DUF1759; IPR008737: Peptidase aspartic, putative; IPR021109: Aspartic peptidase domain superfamily	-	-
154	Sc.chr01.0169	facilitated trehalose transporter Tret1	PREDICTED: Acyrthosiphon pisum facilitated trehalose transporter Tret1 (LOC100161811), mRNA	Facilitated trehalose transporter Tret1	-	Sugar (and other) transporter	IPR003663: Sugar/inositol transporter; IPR005828: Major facilitator, sugar transporter-like; IPR005829: Sugar transporter, conserved site; IPR020846: Major facilitator superfamily domain; IPR036259: MFS transporter superfamily	GO:0016020: membrane; GO:0016021: integral component of membrane; GO:0022857: transmembrane transporter activity; GO:0055085: transmembrane transport	K08145: SLC2A8,GLUT8;MFS transporter,SP family,solute carrier family 2 (facilitated glucose transporter),member 8
155	Sc.chr01.0170	general transcription factor II-I repeat domain-containing protein 2-like	-	-	-	DNA-binding transcription factor activity, RNA polymerase II-specific	IPR026630: EPM2A-interacting protein 1	-	-
156	Sc.chr01.0171	hypothetical protein X777_09786; uncharacterized protein LOC111032323	-	-	-	-	-	-	-
157	Sc.chr01.0172	zinc finger MYM-type protein 1-like	-	-	-	Domain of unknown function (DUF4371)	IPR025398: Domain of unknown function DUF4371	-	-
158	Sc.chr01.0173	zinc finger protein 585A-like	-	-	-	-	IPR013087: Zinc finger C2H2-type; IPR036236: Zinc finger C2H2 superfamily	GO:0003676: nucleic acid binding	-
159	Sc.chr01.0175	ribosomal protein L40	PREDICTED: Sipha flava ubiquitin-60S ribosomal protein L40 (LOC112692645), mRNA	Ubiquitin-60S ribosomal protein L40	KOG0003: Ubiquitin/60s ribosomal protein L40 fusion; KOG0004: Ubiquitin/40S ribosomal protein S27a fusion	Ribosomal_L40e	IPR000626: Ubiquitin-like domain; IPR001975: Ribosomal protein L40e; IPR011332: Zinc-binding ribosomal protein; IPR019954: Ubiquitin conserved site; IPR019956: Ubiquitin domain; IPR029071: Ubiquitin-like domain superfamily; IPR038587: Ribosomal protein L40e superfamily	GO:0002181: cytoplasmic translation; GO:0003735: structural constituent of ribosome; GO:0005515: protein binding; GO:0005622: intracellular; GO:0005623: cell; GO:0005737: cytoplasm; GO:0005829: cytosol; GO:0006511: ubiquitin-dependent protein catabolic process; GO:0010467: gene expression; GO:0016567: protein ubiquitination; GO:0022625: cytosolic large ribosomal subunit; GO:0022626: cytosolic rib…	K02927: RP-L40e,RPL40,UBA52;ubiquitin-large subunit ribosomal protein L40e
160	Sc.chr01.0176	N-alpha-acetyltransferase 40 isoform X1	PREDICTED: Rhopalosiphum maidis N-alpha-acetyltransferase 40 (LOC113550953), transcript variant X2, mRNA	N-alpha-acetyltransferase 40	KOG2488: Acetyltransferase (GNAT) domain-containing protein	Acetyltransferase (GNAT) family	IPR000182: GNAT domain; IPR016181: Acyl-CoA N-acyltransferase; IPR039949: N-alpha-acetyltransferase 40	GO:0006474: N-terminal protein amino acid acetylation; GO:0006629: lipid metabolic process; GO:0010467: gene expression; GO:0010485: H4 histone acetyltransferase activity; GO:0043967: histone H4 acetylation; GO:0043968: histone H2A acetylation; GO:0043998: H2A histone acetyltransferase activity; GO:0051276: chromosome organization; GO:1990189: peptide-serine-N-acetyltransferase activity	K20794: NAA40,NAT4;N-alpha-acetyltransferase 40 [EC:2.3.1.257]
161	Sc.chr01.0177	DNA polymerase delta subunit 3-like	PREDICTED: Myzus persicae DNA polymerase delta subunit 3-like (LOC111036982), mRNA	DNA polymerase delta subunit 3	-	DNA polymerase subunit Cdc27	IPR019038: DNA polymerase delta subunit 3; IPR041913: DNA polymerase delta subunit 3 superfamily	GO:0003887: DNA-directed DNA polymerase activity; GO:0005634: nucleus; GO:0006260: DNA replication; GO:0043625: delta DNA polymerase complex	K03504: POLD3;DNA polymerase delta subunit 3
162	Sc.chr01.0178	protein transport protein Sec31A	PREDICTED: Sipha flava protein transport protein Sec31A (LOC112679312), mRNA	Protein transport protein Sec31A	KOG0307: Vesicle coat complex COPII, subunit SEC31	WD40 repeats	IPR001680: WD40 repeat; IPR015943: WD40/YVTN repeat-like-containing domain superfamily; IPR017986: WD40-repeat-containing domain; IPR036322: WD40-repeat-containing domain superfamily; IPR040251: Protein transport protein SEC31-like	GO:0001889: liver development; GO:0002474: antigen processing and presentation of peptide antigen via MHC class I; GO:0005198: structural molecule activity; GO:0005622: intracellular; GO:0005623: cell; GO:0005737: cytoplasm; GO:0005768: endosome; GO:0005783: endoplasmic reticulum; GO:0005789: endoplasmic reticulum membrane; GO:0005794: Golgi apparatus; GO:0005795: Golgi stack; GO:0005829: cytosol…	K14005: SEC31;protein transport protein SEC31
163	Sc.chr01.0179	exocyst complex component 4	PREDICTED: Rhopalosiphum maidis exocyst complex component 4 (LOC113553046), mRNA	Exocyst complex component 4	KOG3691: Exocyst complex subunit Sec8	Sec8 exocyst complex component specific domain	IPR007191: Sec8 exocyst complex component specific domain; IPR039682: Exocyst complex component Sec8/EXOC4	GO:0000145: exocyst; GO:0000212: meiotic spindle organization; GO:0000916: actomyosin contractile ring contraction; GO:0002065: columnar/cuboidal epithelial cell differentiation; GO:0005622: intracellular; GO:0005623: cell; GO:0005829: cytosol; GO:0005886: plasma membrane; GO:0005902: microvillus; GO:0005938: cell cortex; GO:0006612: protein targeting to membrane; GO:0006893: Golgi to plasma memb…	K06111: EXOC4,SEC8;exocyst complex component 4
164	Sc.chr01.0180	eukaryotic translation initiation factor 3 subunit H	PREDICTED: Rhopalosiphum maidis eukaryotic translation initiation factor 3 subunit H (LOC113558453), mRNA	Eukaryotic translation initiation factor 3 subunit H	KOG1560: Translation initiation factor 3, subunit h (eIF-3h)	component of the eukaryotic translation initiation factor 3 (eIF-3) complex, which is involved in protein synthesis of a specialized repertoire of mRNAs and, together with other initiation factors, stimulates binding of mRNA and methionyl-tRNAi to the 40S ribosome. The eIF-3 complex specifically targets and initiates translation of a subset of mRNAs involved in cell proliferation	IPR000555: JAB1/MPN/MOV34 metalloenzyme domain; IPR027524: Eukaryotic translation initiation factor 3 subunit H; IPR037518: MPN domain	GO:0001944: vasculature development; GO:0003743: translation initiation factor activity; GO:0005515: protein binding; GO:0005622: intracellular; GO:0005623: cell; GO:0005737: cytoplasm; GO:0005829: cytosol; GO:0006412: translation; GO:0006413: translational initiation; GO:0006446: regulation of translational initiation; GO:0007275: multicellular organism development; GO:0007399: nervous system de…	K03247: EIF3H;translation initiation factor 3 subunit H
165	Sc.chr01.0181	PREDICTED: enoyl-CoA delta isomerase 2, mitochondrial-like	PREDICTED: Rhopalosiphum maidis enoyl-CoA delta isomerase 2, mitochondrial-like (LOC113548260), transcript variant X6, mRNA	Testis-specific chromodomain protein Y 1	KOG0016: Enoyl-CoA hydratase/isomerase	Enoyl-CoA hydratase/isomerase	IPR001753: Enoyl-CoA hydratase/isomerase; IPR029045: ClpP/crotonase-like domain superfamily	GO:0004165: dodecenoyl-CoA delta-isomerase activity; GO:0005102: signaling receptor binding; GO:0005622: intracellular; GO:0005623: cell; GO:0005634: nucleus; GO:0005654: nucleoplasm; GO:0005737: cytoplasm; GO:0005739: mitochondrion; GO:0005777: peroxisome; GO:0005782: peroxisomal matrix; GO:0005829: cytosol; GO:0006625: protein targeting to peroxisome; GO:0010876: lipid localization; GO:0019915:…	K13239: ECI2,PECI;Delta3-Delta2-enoyl-CoA isomerase [EC:5.3.3.8]
166	Sc.chr01.0182	uncharacterized protein LOC112599367 isoform X1	PREDICTED: Melanaphis sacchari uncharacterized LOC112599367 (LOC112599367), transcript variant X5, mRNA	-	-	Syntaxin-like protein	IPR026512: RGS7BP/RGS9BP family	-	-
167	Sc.chr01.0183	tigger transposable element-derived protein 6-like, partial	PREDICTED: Melanaphis sacchari tigger transposable element-derived protein 6-like (LOC112593265), mRNA	-	-	DDE superfamily endonuclease	IPR004875: DDE superfamily endonuclease domain; IPR007889: DNA binding HTH domain, Psq-type; IPR009057: Homeobox-like domain superfamily	GO:0003677: DNA binding; GO:0005622: intracellular; GO:0005623: cell; GO:0005634: nucleus	-
168	Sc.chr01.0184	uncharacterized protein LOC100571879	PREDICTED: Diuraphis noxia uncharacterized LOC107163580 (LOC107163580), mRNA	-	-	Syntaxin-like protein	IPR006011: Syntaxin, N-terminal domain; IPR026512: RGS7BP/RGS9BP family	GO:0016020: membrane	-
169	Sc.chr01.0185	Uncharacterized protein FWK35_00034060, partial	-	-	-	-	-	-	-
170	Sc.chr01.0186	Uncharacterized protein FWK35_00039164, partial; hypothetical protein AGLY_004152	-	-	-	-	-	-	-
171	Sc.chr01.0187	LOW QUALITY PROTEIN: DNA polymerase theta	PREDICTED: Rhopalosiphum maidis DNA polymerase theta (LOC113557528), mRNA	ATP-dependent DNA helicase Hel308	KOG0947: Cytoplasmic exosomal RNA helicase SKI2, DEAD-box superfamily; KOG0948: Nuclear exosomal RNA helicase MTR4, DEAD-box superfamily; KOG0949: Predicted helicase, DEAD-box superfamily; KOG0950: DNA polymerase theta/eta, DEAD-box superfamily; KOG0951: RNA helicase BRR2, DEAD-box superfamily; KOG0952: DNA/RNA helicase MER3/SLH1, DEAD-box superfamily	helicase superfamily c-terminal domain	IPR001098: DNA-directed DNA polymerase, family A, palm domain; IPR001650: Helicase, C-terminal; IPR002298: DNA polymerase A; IPR011545: DEAD/DEAH box helicase domain; IPR012337: Ribonuclease H-like superfamily; IPR014001: Helicase superfamily 1/2, ATP-binding domain; IPR027417: P-loop containing nucleoside triphosphate hydrolase; IPR036390: Winged helix DNA-binding domain superfamily; IPR036397: …	GO:0000724: double-strand break repair via homologous recombination; GO:0002377: immunoglobulin production; GO:0002520: immune system development; GO:0003682: chromatin binding; GO:0003684: damaged DNA binding; GO:0003887: DNA-directed DNA polymerase activity; GO:0005524: ATP binding; GO:0005622: intracellular; GO:0005623: cell; GO:0005634: nucleus; GO:0005654: nucleoplasm; GO:0005737: cytoplasm;…	K02349: POLQ;DNA polymerase theta [EC:2.7.7.7]
172	Sc.chr01.0188	heat shock 70 kDa protein cognate 4-like	Rhopalosiphum padi heat shock protein 70 cognate (hsc70) mRNA, complete cds	Heat shock 70 kDa protein cognate 4	KOG0100: Molecular chaperones GRP78/BiP/KAR2, HSP70 superfamily; KOG0101: Molecular chaperones HSP70/HSC70, HSP70 superfamily; KOG0102: Molecular chaperones mortalin/PBP74/GRP75, HSP70 superfamily; KOG0103: Molecular chaperones HSP105/HSP110/SSE1, HSP70 superfamily; KOG0104: Molecular chaperones GRP170/SIL1, HSP70 superfamily	MreB/Mbl protein	IPR013126: Heat shock protein 70 family; IPR018181: Heat shock protein 70, conserved site; IPR029047: Heat shock protein 70kD, peptide-binding domain superfamily; IPR029048: Heat shock protein 70kD, C-terminal domain superfamily	GO:0000228: nuclear chromosome; GO:0000398: mRNA splicing, via spliceosome; GO:0000790: nuclear chromatin; GO:0001700: embryonic development via the syncytial blastoderm; GO:0002065: columnar/cuboidal epithelial cell differentiation; GO:0005622: intracellular; GO:0005623: cell; GO:0005634: nucleus; GO:0005726: perichromatin fibrils; GO:0005737: cytoplasm; GO:0005739: mitochondrion; GO:0005829: cy…	K03283: HSPA1s;heat shock 70kDa protein 1/2/6/8
173	Sc.chr01.0189	serine/threonine-protein kinase MAK-like	PREDICTED: Myzus persicae serine/threonine-protein kinase MAK-like (LOC111027235), mRNA	Serine/threonine-protein kinase MAK; Cyclin-dependent kinase F-4	KOG0593: Predicted protein kinase KKIAMRE; KOG0594: Protein kinase PCTAIRE and related kinases; KOG0600: Cdc2-related protein kinase; KOG0658: Glycogen synthase kinase-3; KOG0659: Cdk activating kinase (CAK)/RNA polymerase II transcription initiation/nucleotide excision repair factor TFIIH/TFIIK, kinase subunit CDK7; KOG0660: Mitogen-activated protein kinase; KOG0661: MAPK related serine/threonin…	Protein kinase domain	IPR000719: Protein kinase domain; IPR008271: Serine/threonine-protein kinase, active site; IPR011009: Protein kinase-like domain superfamily; IPR017441: Protein kinase, ATP binding site	GO:0000165: MAPK cascade; GO:0000287: magnesium ion binding; GO:0001650: fibrillar center; GO:0001750: photoreceptor outer segment; GO:0001895: retina homeostasis; GO:0001917: photoreceptor inner segment; GO:0003713: transcription coactivator activity; GO:0004707: MAP kinase activity; GO:0005524: ATP binding; GO:0005622: intracellular; GO:0005623: cell; GO:0005634: nucleus; GO:0005730: nucleolus;…	K08829: MAK;male germ cell-associated kinase [EC:2.7.11.22]
174	Sc.chr01.0190	dolichol kinase	PREDICTED: Sipha flava dolichol kinase (LOC112684246), mRNA	Dolichol kinase	KOG2468: Dolichol kinase	Dolichol kinase activity. It is involved in the biological process described with dolichyl monophosphate biosynthetic process	IPR026566: Dolichol kinase; IPR032974: Polyprenol kinase family	GO:0004168: dolichol kinase activity; GO:0005622: intracellular; GO:0005623: cell; GO:0005737: cytoplasm; GO:0005783: endoplasmic reticulum; GO:0005789: endoplasmic reticulum membrane; GO:0006487: protein N-linked glycosylation; GO:0006488: dolichol-linked oligosaccharide biosynthetic process; GO:0006489: dolichyl diphosphate biosynthetic process; GO:0009101: glycoprotein biosynthetic process; GO…	K00902: DOLK;dolichol kinase [EC:2.7.1.108]
175	Sc.chr01.0191	DNA polymerase delta catalytic subunit	PREDICTED: Acyrthosiphon pisum DNA polymerase delta catalytic subunit (LOC100159771), transcript variant X3, mRNA	DNA polymerase delta catalytic subunit	KOG0968: DNA polymerase zeta, catalytic subunit; KOG0969: DNA polymerase delta, catalytic subunit; KOG0970: DNA polymerase alpha, catalytic subunit	C4-type zinc-finger of DNA polymerase delta	IPR006133: DNA-directed DNA polymerase, family B, exonuclease domain; IPR006134: DNA-directed DNA polymerase, family B, multifunctional domain; IPR006172: DNA-directed DNA polymerase, family B; IPR012337: Ribonuclease H-like superfamily; IPR017964: DNA-directed DNA polymerase, family B, conserved site; IPR023211: DNA polymerase, palm domain superfamily; IPR025687: C4-type zinc-finger of DNA polym…	GO:0000109: nucleotide-excision repair complex; GO:0000166: nucleotide binding; GO:0000228: nuclear chromosome; GO:0003682: chromatin binding; GO:0003684: damaged DNA binding; GO:0003887: DNA-directed DNA polymerase activity; GO:0005622: intracellular; GO:0005623: cell; GO:0005634: nucleus; GO:0005654: nucleoplasm; GO:0005737: cytoplasm; GO:0005829: cytosol; GO:0006283: transcription-coupled nucl…	K02327: POLD1;DNA polymerase delta subunit 1 [EC:2.7.7.7]
176	Sc.chr01.0192	heat shock 70 kDa protein cognate 4-like	PREDICTED: Acyrthosiphon pisum heat shock 70 kDa protein cognate 4 (LOC100159065), mRNA	Heat shock 70 kDa protein cognate 4	KOG0100: Molecular chaperones GRP78/BiP/KAR2, HSP70 superfamily; KOG0101: Molecular chaperones HSP70/HSC70, HSP70 superfamily; KOG0102: Molecular chaperones mortalin/PBP74/GRP75, HSP70 superfamily; KOG0103: Molecular chaperones HSP105/HSP110/SSE1, HSP70 superfamily; KOG0104: Molecular chaperones GRP170/SIL1, HSP70 superfamily	MreB/Mbl protein	IPR013126: Heat shock protein 70 family; IPR018181: Heat shock protein 70, conserved site; IPR029047: Heat shock protein 70kD, peptide-binding domain superfamily; IPR029048: Heat shock protein 70kD, C-terminal domain superfamily	GO:0000228: nuclear chromosome; GO:0000398: mRNA splicing, via spliceosome; GO:0000790: nuclear chromatin; GO:0001700: embryonic development via the syncytial blastoderm; GO:0002065: columnar/cuboidal epithelial cell differentiation; GO:0005622: intracellular; GO:0005623: cell; GO:0005634: nucleus; GO:0005726: perichromatin fibrils; GO:0005737: cytoplasm; GO:0005739: mitochondrion; GO:0005829: cy…	K03283: HSPA1s;heat shock 70kDa protein 1/2/6/8
177	Sc.chr01.0193	LOW QUALITY PROTEIN: uncharacterized protein LOC112592373; hypothetical protein AVEN_166255-1	-	-	-	YqaJ-like viral recombinase domain	IPR011604: Exonuclease, phage-type/RecB, C-terminal	-	-
178	Sc.chr01.0194	uncharacterized protein LOC115034218	-	-	-	-	IPR022048: Envelope fusion protein-like	-	-
179	Sc.chr01.0195	PREDICTED: furin-like protease 2	PREDICTED: Acyrthosiphon pisum furin-like protease 2 (LOC100164716), transcript variant X2, mRNA	-	-	-	IPR032815: Peptidase S8, pro-domain; IPR038466: Peptidase S8, pro-domain superfamily	-	-
180	Sc.chr01.0196	ubiquitin carboxyl-terminal hydrolase 3-like	PREDICTED: Rhopalosiphum maidis ubiquitin carboxyl-terminal hydrolase 3-like (LOC113557829), transcript variant X2, mRNA	Ubiquitin carboxyl-terminal hydrolase 3	KOG1864: Ubiquitin-specific protease; KOG1865: Ubiquitin carboxyl-terminal hydrolase; KOG1866: Ubiquitin carboxyl-terminal hydrolase; KOG1867: Ubiquitin-specific protease; KOG1868: Ubiquitin C-terminal hydrolase; KOG1870: Ubiquitin C-terminal hydrolase; KOG1873: Ubiquitin-specific protease	Ubiquitin carboxyl-terminal hydrolase	IPR001394: Peptidase C19, ubiquitin carboxyl-terminal hydrolase; IPR001607: Zinc finger, UBP-type; IPR013083: Zinc finger, RING/FYVE/PHD-type; IPR018200: Ubiquitin specific protease, conserved site; IPR028889: Ubiquitin specific protease domain; IPR038765: Papain-like cysteine peptidase superfamily	GO:0000122: negative regulation of transcription by RNA polymerase II; GO:0000228: nuclear chromosome; GO:0000278: mitotic cell cycle; GO:0000790: nuclear chromatin; GO:0000978: RNA polymerase II proximal promoter sequence-specific DNA binding; GO:0004843: thiol-dependent ubiquitin-specific protease activity; GO:0005622: intracellular; GO:0005623: cell; GO:0005634: nucleus; GO:0005654: nucleoplas…	K11986: USP3;ubiquitin carboxyl-terminal hydrolase 3 [EC:3.4.19.12]
181	Sc.chr01.0197	-	PREDICTED: Myzus persicae piggyBac transposable element-derived protein 4-like (LOC111040899), mRNA	-	-	-	IPR016197: Chromo-like domain superfamily; IPR025995: RNA binding activity-knot of a chromodomain	-	-
182	Sc.chr01.0198	-	-	Chromatin modification-related protein eaf3	-	MRG	IPR008676: MRG; IPR016197: Chromo-like domain superfamily; IPR025995: RNA binding activity-knot of a chromodomain; IPR026541: MRG domain; IPR038217: MRG, C-terminal domain superfamily	GO:0000122: negative regulation of transcription by RNA polymerase II; GO:0000228: nuclear chromosome; GO:0000416: positive regulation of histone H3-K36 methylation; GO:0000724: double-strand break repair via homologous recombination; GO:0000790: nuclear chromatin; GO:0003682: chromatin binding; GO:0005622: intracellular; GO:0005623: cell; GO:0005634: nucleus; GO:0005654: nucleoplasm; GO:0006342:…	K11339: MORF4L1,MRG15,EAF3;mortality factor 4-like protein 1
183	Sc.chr01.0199	nuclear pore membrane glycoprotein 210	PREDICTED: Acyrthosiphon pisum nuclear pore membrane glycoprotein 210 (LOC100167685), mRNA	Nuclear pore membrane glycoprotein 210	KOG1833: Nuclear pore complex, gp210 component	Nuclear pore membrane glycoprotein	IPR003343: Bacterial Ig-like, group 2; IPR008964: Invasin/intimin cell-adhesion fragments	GO:0005622: intracellular; GO:0005623: cell; GO:0005634: nucleus; GO:0005635: nuclear envelope; GO:0005643: nuclear pore; GO:0005737: cytoplasm; GO:0006606: protein import into nucleus; GO:0006999: nuclear pore organization; GO:0012505: endomembrane system; GO:0044611: nuclear pore inner ring; GO:0044615: nuclear pore nuclear basket; GO:0070762: nuclear pore transmembrane ring	K14314: NUP210,GP210;nuclear pore complex protein Nup210
184	Sc.chr01.0200	neural/ectodermal development factor IMP-L2	PREDICTED: Myzus persicae neural/ectodermal development factor IMP-L2 (LOC111031688), mRNA	Fibroblast growth factor receptor 3	-	Immunoglobulin C-2 Type	IPR003598: Immunoglobulin subtype 2; IPR003599: Immunoglobulin subtype; IPR007110: Immunoglobulin-like domain; IPR013783: Immunoglobulin-like fold; IPR036179: Immunoglobulin-like domain superfamily	GO:0005520: insulin-like growth factor binding; GO:0005576: extracellular region; GO:0005615: extracellular space; GO:0007399: nervous system development; GO:0008340: determination of adult lifespan; GO:0010259: multicellular organism aging; GO:0010888: negative regulation of lipid storage; GO:0014067: negative regulation of phosphatidylinositol 3-kinase signaling; GO:0030182: neuron differentiat…	-
185	Sc.chr01.0201	uncharacterized protein LOC103308537	PREDICTED: Papilio machaon uncharacterized LOC106718260 (LOC106718260), mRNA	-	-	G-quadruplex DNA unwinding	IPR010285: DNA helicase Pif1-like	GO:0000723: telomere maintenance; GO:0003678: DNA helicase activity; GO:0006281: DNA repair	K07466: RFA1,RPA1,rpa;replication factor A1
186	Sc.chr01.0202	phosphorylated adapter RNA export protein	PREDICTED: Rhopalosiphum maidis phosphorylated adapter RNA export protein (LOC113553041), transcript variant X2, mRNA	Phosphorylated adapter RNA export protein	KOG3948: Mediator of U snRNA nuclear export PHAX	PHAX RNA-binding domain	IPR019385: Phosphorylated adapter RNA export protein, RNA-binding domain; IPR038092: Phosphorylated adapter RNA export protein, RNA-binding domain superfamily; IPR039047: Phosphorylated adapter RNA export protein	GO:0006408: snRNA export from nucleus	K14291: PHAX;phosphorylated adapter RNA export protein
187	Sc.chr01.0203	6-pyruvoyl tetrahydrobiopterin synthase	-	6-pyruvoyl tetrahydrobiopterin synthase	KOG4105: 6-pyruvoyl tetrahydrobiopterin synthase	6-pyruvoyl tetrahydropterin synthase	IPR007115: 6-pyruvoyl tetrahydropterin synthase/QueD family; IPR022469: 6-pyruvoyl tetrahydropterin synthase, histidine active site; IPR022470: 6-pyruvoyl tetrahydropterin synthase, cysteine active site; IPR038418: 6-pyruvoyl tetrahydropterin synthase/QueD superfamily	GO:0003874: 6-pyruvoyltetrahydropterin synthase activity; GO:0005622: intracellular; GO:0005623: cell; GO:0005737: cytoplasm; GO:0005739: mitochondrion; GO:0005829: cytosol; GO:0006520: cellular amino acid metabolic process; GO:0006728: pteridine biosynthetic process; GO:0006729: tetrahydrobiopterin biosynthetic process; GO:0007275: multicellular organism development; GO:0007399: nervous system d…	K01737: queD,ptpS,PTS;6-pyruvoyltetrahydropterin/6-carboxytetrahydropterin synthase [EC:4.2.3.12 4.1.2.50]
188	Sc.chr01.0204	protein decapentaplegic-like	-	Bone morphogenetic protein 2-A	KOG3900: Transforming growth factor beta, bone morphogenetic protein and related proteins	Transforming growth factor-beta (TGF-beta) family	IPR001111: TGF-beta, propeptide; IPR001839: Transforming growth factor-beta, C-terminal; IPR015615: Transforming growth factor-beta-related; IPR017948: Transforming growth factor beta, conserved site; IPR029034: Cystine-knot cytokine	GO:0000186: activation of MAPKK activity; GO:0000187: activation of MAPK activity; GO:0001541: ovarian follicle development; GO:0001649: osteoblast differentiation; GO:0001655: urogenital system development; GO:0001656: metanephros development; GO:0001657: ureteric bud development; GO:0001658: branching involved in ureteric bud morphogenesis; GO:0001666: response to hypoxia; GO:0001700: embryonic…	K04662: BMP4;bone morphogenetic protein 4
189	Sc.chr01.0205	ribosomal protein S27A-like; ubiquitin-like	PREDICTED: Acyrthosiphon pisum ubiquitin (LOC103310742), mRNA	Ubiquitin-40S ribosomal protein S27a	KOG0003: Ubiquitin/60s ribosomal protein L40 fusion; KOG0004: Ubiquitin/40S ribosomal protein S27a fusion	Ribosomal protein S27a	IPR000626: Ubiquitin-like domain; IPR002906: Ribosomal protein S27a; IPR011332: Zinc-binding ribosomal protein; IPR019954: Ubiquitin conserved site; IPR019956: Ubiquitin domain; IPR029071: Ubiquitin-like domain superfamily; IPR038582: S27a-like superfamily	GO:0002181: cytoplasmic translation; GO:0003735: structural constituent of ribosome; GO:0005515: protein binding; GO:0005622: intracellular; GO:0005623: cell; GO:0005737: cytoplasm; GO:0005829: cytosol; GO:0010467: gene expression; GO:0016567: protein ubiquitination; GO:0022626: cytosolic ribosome; GO:0022627: cytosolic small ribosomal subunit; GO:0031386: protein tag	K02977: RP-S27Ae,RPS27A,UBA80;ubiquitin-small subunit ribosomal protein S27Ae
190	Sc.chr01.0206	Thioredoxin-like fold,Selenoprotein Sep15/SelM	PREDICTED: Myzus persicae selenoprotein F (LOC111031690), mRNA	Selenoprotein F	KOG3384: Selenoprotein	Sep15/SelM redox domain	IPR014912: Selenoprotein F/M domain; IPR036249: Thioredoxin-like superfamily; IPR038219: Selenoprotein F/M superfamily; IPR039992: Selenoprotein F/M	GO:0005622: intracellular; GO:0005623: cell; GO:0005634: nucleus; GO:0005737: cytoplasm; GO:0005783: endoplasmic reticulum; GO:0005788: endoplasmic reticulum lumen; GO:0007283: spermatogenesis; GO:0007286: spermatid development; GO:0007289: spermatid nucleus differentiation; GO:0008379: thioredoxin peroxidase activity; GO:0008430: selenium binding; GO:0012505: endomembrane system; GO:0015036: dis…	-
191	Sc.chr01.0207	uncharacterized protein LOC113552902 isoform X1	PREDICTED: Rhopalosiphum maidis uncharacterized LOC113552902 (LOC113552902), transcript variant X2, mRNA	-	-	-	-	-	-
192	Sc.chr01.0208	discoidin domain-containing receptor tyrosine kinase B-like	PREDICTED: Acyrthosiphon pisum discoidin domain-containing receptor tyrosine kinase B (LOC100162767), transcript variant X2, mRNA	Discoidin domain-containing receptor 2; High affinity nerve growth factor receptor	KOG0196: Tyrosine kinase, EPH (ephrin) receptor family; KOG0197: Tyrosine kinases; KOG0199: ACK and related non-receptor tyrosine kinases; KOG0200: Fibroblast/platelet-derived growth factor receptor and related receptor tyrosine kinases; KOG1025: Epidermal growth factor receptor EGFR and related tyrosine kinases; KOG1026: Nerve growth factor receptor TRKA and related tyrosine kinases; KOG1094: Di…	ATP binding. It is involved in the biological process described with protein phosphorylation	IPR000421: Coagulation factor 5/8 C-terminal domain; IPR000719: Protein kinase domain; IPR001245: Serine-threonine/tyrosine-protein kinase, catalytic domain; IPR008266: Tyrosine-protein kinase, active site; IPR008979: Galactose-binding-like domain superfamily; IPR011009: Protein kinase-like domain superfamily; IPR020635: Tyrosine-protein kinase, catalytic domain	GO:0000003: reproduction; GO:0001558: regulation of cell growth; GO:0001952: regulation of cell-matrix adhesion; GO:0003416: endochondral bone growth; GO:0005515: protein binding; GO:0005518: collagen binding; GO:0005524: ATP binding; GO:0005622: intracellular; GO:0005623: cell; GO:0005737: cytoplasm; GO:0005886: plasma membrane; GO:0005887: integral component of plasma membrane; GO:0005903: brus…	K05124: DDR1,NEP,CD167a;discoidin domain receptor family member 1 [EC:2.7.10.1]
193	Sc.chr01.0209	Uncharacterized protein FWK35_00026453	-	-	-	K02A2.6-like	-	-	-
194	Sc.chr01.0210	uncharacterized protein LOC112598628	-	-	-	-	-	-	-
195	Sc.chr01.0213	PREDICTED: LOW QUALITY PROTEIN: tigger transposable element-derived protein 4-like	PREDICTED: Sipha flava tigger transposable element-derived protein 4-like (LOC112692730), mRNA	Tigger transposable element-derived protein 6	-	Tigger transposable	IPR007889: DNA binding HTH domain, Psq-type; IPR009057: Homeobox-like domain superfamily	GO:0003677: DNA binding	-
196	Sc.chr01.0214	uncharacterized protein LOC112599955	-	-	-	nuclease activity	-	-	-
197	Sc.chr01.0215	uncharacterized protein LOC112685097	-	-	-	-	-	-	-
198	Sc.chr01.0216	-	-	-	KOG1094: Discoidin domain receptor DDR1	Discoidin domain receptor	IPR000421: Coagulation factor 5/8 C-terminal domain; IPR008979: Galactose-binding-like domain superfamily	GO:0000003: reproduction; GO:0001558: regulation of cell growth; GO:0001952: regulation of cell-matrix adhesion; GO:0003416: endochondral bone growth; GO:0005515: protein binding; GO:0005518: collagen binding; GO:0005622: intracellular; GO:0005623: cell; GO:0005737: cytoplasm; GO:0005886: plasma membrane; GO:0005887: integral component of plasma membrane; GO:0005903: brush border; GO:0005925: foc…	K05124: DDR1,NEP,CD167a;discoidin domain receptor family member 1 [EC:2.7.10.1]
199	Sc.chr01.0217	discoidin domain-containing receptor 2	PREDICTED: Diuraphis noxia discoidin domain-containing receptor 2-like (LOC107166827), mRNA	BDNF/NT-3 growth factors receptor; Discoidin domain-containing receptor 2	KOG0196: Tyrosine kinase, EPH (ephrin) receptor family; KOG0197: Tyrosine kinases; KOG0199: ACK and related non-receptor tyrosine kinases; KOG0200: Fibroblast/platelet-derived growth factor receptor and related receptor tyrosine kinases; KOG1024: Receptor-like protein tyrosine kinase RYK/derailed; KOG1025: Epidermal growth factor receptor EGFR and related tyrosine kinases; KOG1026: Nerve growth f…	Protein tyrosine kinase	IPR000421: Coagulation factor 5/8 C-terminal domain; IPR000719: Protein kinase domain; IPR001245: Serine-threonine/tyrosine-protein kinase, catalytic domain; IPR008266: Tyrosine-protein kinase, active site; IPR008979: Galactose-binding-like domain superfamily; IPR011009: Protein kinase-like domain superfamily; IPR020635: Tyrosine-protein kinase, catalytic domain	GO:0000003: reproduction; GO:0001558: regulation of cell growth; GO:0001952: regulation of cell-matrix adhesion; GO:0003416: endochondral bone growth; GO:0005515: protein binding; GO:0005518: collagen binding; GO:0005524: ATP binding; GO:0005622: intracellular; GO:0005623: cell; GO:0005737: cytoplasm; GO:0005886: plasma membrane; GO:0005887: integral component of plasma membrane; GO:0005903: brus…	K05125: DDR2,TKT,CD167b;discoidin domain receptor family member 2 [EC:2.7.10.1]
200	Sc.chr01.0218	uncharacterized protein LOC100573263	PREDICTED: Rhopalosiphum maidis uncharacterized LOC113553179 (LOC113553179), mRNA	-	-	-	-	-	-
201	Sc.chr01.0219	LOW QUALITY PROTEIN: uncharacterized protein LOC111035667; PREDICTED: glucose dehydrogenase	PREDICTED: Acyrthosiphon pisum uncharacterized LOC100159632 (LOC100159632), mRNA	Glucose dehydrogenase [FAD, quinone]	KOG1238: Glucose dehydrogenase/choline dehydrogenase/mandelonitrile lyase (GMC oxidoreductase family)	flavin adenine dinucleotide binding. It is involved in the biological process described with oxidation-reduction process	IPR000172: Glucose-methanol-choline oxidoreductase, N-terminal; IPR007867: Glucose-methanol-choline oxidoreductase, C-terminal; IPR036188: FAD/NAD(P)-binding domain superfamily	GO:0002165: instar larval or pupal development; GO:0007498: mesoderm development; GO:0008205: ecdysone metabolic process; GO:0047875: ecdysone oxidase activity; GO:0050660: flavin adenine dinucleotide binding; GO:0055114: oxidation-reduction process	K00108: betA,CHDH;choline dehydrogenase [EC:1.1.99.1]
202	Sc.chr01.0220	ubiA prenyltransferase domain-containing protein 1 homolog	PREDICTED: Acyrthosiphon pisum ubiA prenyltransferase domain-containing protein 1 homolog (LOC100158919), mRNA	UbiA prenyltransferase domain-containing protein 1 homolog; 1,4-dihydroxy-2-naphthoate octaprenyltransferase	KOG4581: Predicted membrane protein	UbiA prenyltransferase family	IPR000537: UbiA prenyltransferase family	GO:0000139: Golgi membrane; GO:0001885: endothelial cell development; GO:0002164: larval development; GO:0002520: immune system development; GO:0003158: endothelium development; GO:0004517: nitric-oxide synthase activity; GO:0004659: prenyltransferase activity; GO:0005622: intracellular; GO:0005623: cell; GO:0005634: nucleus; GO:0005737: cytoplasm; GO:0005739: mitochondrion; GO:0005740: mitochond…	K00810: UBIAD1;menadiol prenyltransferase [EC:2.5.1.-]
203	Sc.chr01.0221	bone morphogenetic protein receptor type-1B-like	PREDICTED: Melanaphis sacchari bone morphogenetic protein receptor type-1B-like (LOC112598635), mRNA	Bone morphogenetic protein receptor type-1B	KOG0574: STE20-like serine/threonine kinase MST; KOG0578: p21-activated serine/threonine protein kinase; KOG2052: Activin A type IB receptor, serine/threonine protein kinase; KOG3653: Transforming growth factor beta/activin receptor subfamily of serine/threonine kinases	GS motif	IPR000333: Ser/Thr protein kinase, TGFB receptor; IPR000472: Activin types I and II receptor domain; IPR000719: Protein kinase domain; IPR001245: Serine-threonine/tyrosine-protein kinase, catalytic domain; IPR003605: GS domain; IPR008271: Serine/threonine-protein kinase, active site; IPR011009: Protein kinase-like domain superfamily; IPR017441: Protein kinase, ATP binding site	GO:0001655: urogenital system development; GO:0001700: embryonic development via the syncytial blastoderm; GO:0001706: endoderm formation; GO:0001711: endodermal cell fate commitment; GO:0001714: endodermal cell fate specification; GO:0001745: compound eye morphogenesis; GO:0001763: morphogenesis of a branching structure; GO:0002065: columnar/cuboidal epithelial cell differentiation; GO:0002165: …	K13578: BMPR1B,ALK6,CDw293;bone morphogenetic protein receptor type-1B [EC:2.7.11.30]
204	Sc.chr01.0222	Uncharacterized protein FWK35_00028979; RING-type domain-containing protein, partial	-	-	-	-	-	-	-
205	Sc.chr01.0223	Uncharacterized protein FWK35_00028979	-	-	-	-	-	-	-
206	Sc.chr01.0224	X-ray repair cross-complementing protein 5-like isoform X1	PREDICTED: Melanaphis sacchari X-ray repair cross-complementing protein 5-like (LOC112592471), transcript variant X1, mRNA	ATP-dependent DNA helicase 2 subunit KU80; X-ray repair cross-complementing protein 5	-	Ku C terminal domain like	IPR005160: Ku70/Ku80 C-terminal arm; IPR005161: Ku70/Ku80, N-terminal alpha/beta; IPR006164: Ku70/Ku80 beta-barrel domain; IPR014893: Ku, C-terminal; IPR016194: SPOC-like, C-terminal domain superfamily; IPR024193: Ku80; IPR036465: von Willebrand factor A-like domain superfamily; IPR036494: Ku, C-terminal domain superfamily	GO:0000228: nuclear chromosome; GO:0000723: telomere maintenance; GO:0000783: nuclear telomere cap complex; GO:0000784: nuclear chromosome, telomeric region; GO:0002218: activation of innate immune response; GO:0002446: neutrophil mediated immunity; GO:0002520: immune system development; GO:0003678: DNA helicase activity; GO:0003684: damaged DNA binding; GO:0003690: double-stranded DNA binding; G…	K10885: XRCC5,KU80,G22P2;ATP-dependent DNA helicase 2 subunit 2
207	Sc.chr01.0225	phosphatidylinositol 5-phosphate 4-kinase type-2 alpha isoform X1	PREDICTED: Sipha flava phosphatidylinositol 5-phosphate 4-kinase type-2 alpha (LOC112692269), transcript variant X1, mRNA	Phosphatidylinositol 5-phosphate 4-kinase type-2 alpha	KOG0229: Phosphatidylinositol-4-phosphate 5-kinase; KOG0230: Phosphatidylinositol-4-phosphate 5-kinase and related FYVE finger-containing proteins	Phosphatidylinositol-4-phosphate 5-Kinase	IPR002498: Phosphatidylinositol-4-phosphate 5-kinase, core; IPR023610: Phosphatidylinositol-4-phosphate 5-kinase; IPR027483: Phosphatidylinositol-4-phosphate 5-kinase, C-terminal; IPR027484: Phosphatidylinositol-4-phosphate 5-kinase, N-terminal	GO:0005622: intracellular; GO:0005623: cell; GO:0005737: cytoplasm; GO:0005769: early endosome; GO:0005886: plasma membrane; GO:0012505: endomembrane system; GO:0016308: 1-phosphatidylinositol-4-phosphate 5-kinase activity; GO:0016309: 1-phosphatidylinositol-5-phosphate 4-kinase activity; GO:0030307: positive regulation of cell growth; GO:0032006: regulation of TOR signaling; GO:0040018: positive…	K00889: PIP5K;1-phosphatidylinositol-4-phosphate 5-kinase [EC:2.7.1.68]
208	Sc.chr01.0226	CDGSH iron-sulfur domain-containing protein 3, mitochondrial-like	PREDICTED: Rhopalosiphum maidis CDGSH iron-sulfur domain-containing protein 3, mitochondrial (LOC113555562), mRNA	-	KOG4605: Uncharacterized conserved protein containing CDGSH-type Zn-finger	2 iron, 2 sulfur cluster binding	IPR018967: Iron sulphur-containing domain, CDGSH-type; IPR042216: Iron sulphur domain-containing, mitoNEET, C-terminal	GO:0043231: intracellular membrane-bounded organelle; GO:0051537: 2 iron, 2 sulfur cluster binding	K23886: CISD3;CDGSH iron-sulfur domain-containing protein 3
209	Sc.chr01.0227	ubiquitin conjugation factor E4 B	PREDICTED: Sipha flava ubiquitin conjugation factor E4 B (LOC112692275), mRNA	Ubiquitin conjugation factor E4 B	KOG2042: Ubiquitin fusion degradation protein-2	Ubiquitin elongating factor core	IPR003613: U box domain; IPR013083: Zinc finger, RING/FYVE/PHD-type; IPR019474: Ubiquitin conjugation factor E4, core	GO:0000151: ubiquitin ligase complex; GO:0000209: protein polyubiquitination; GO:0003007: heart morphogenesis; GO:0003208: cardiac ventricle morphogenesis; GO:0003222: ventricular trabecula myocardium morphogenesis; GO:0003229: ventricular cardiac muscle tissue development; GO:0003231: cardiac ventricle development; GO:0005524: ATP binding; GO:0005622: intracellular; GO:0005623: cell; GO:0005634:…	K10597: UBE4B,UFD2;ubiquitin conjugation factor E4 B [EC:2.3.2.27]
210	Sc.chr01.0228	uncharacterized protein LOC113555556 isoform X2	PREDICTED: Diuraphis noxia uncharacterized protein DDB_G0287625-like (LOC107161411), transcript variant X3, mRNA	Protein Dok-7	-	positive regulation of protein tyrosine kinase activity	IPR002404: IRS-type PTB domain; IPR011993: PH-like domain superfamily; IPR037746: Protein Dok-7	GO:0005622: intracellular; GO:0005623: cell; GO:0005634: nucleus; GO:0005654: nucleoplasm; GO:0005737: cytoplasm; GO:0005739: mitochondrion; GO:0007528: neuromuscular junction development; GO:0019901: protein kinase binding; GO:0031594: neuromuscular junction; GO:0031981: nuclear lumen; GO:0035091: phosphatidylinositol binding; GO:0043113: receptor clustering; GO:0061098: positive regulation of p…	K24038: DOK7;docking protein 7
211	Sc.chr01.0229	uncharacterized protein LOC113555557	-	-	-	-	-	-	-
212	Sc.chr01.0230	uncharacterized protein LOC103309088; hypothetical protein AGLY_015655	PREDICTED: Sipha flava uncharacterized LOC112688000 (LOC112688000), mRNA	-	-	-	IPR002156: Ribonuclease H domain; IPR012337: Ribonuclease H-like superfamily; IPR036397: Ribonuclease H superfamily	GO:0003676: nucleic acid binding; GO:0004523: RNA-DNA hybrid ribonuclease activity	-
213	Sc.chr01.0231	hypothetical protein TcasGA2_TC034079	PREDICTED: Acyrthosiphon pisum probable serine/threonine-protein kinase nek3 (LOC100160365), transcript variant X1, mRNA	-	-	-	IPR011993: PH-like domain superfamily	-	-
214	Sc.chr01.0232	DNA-directed RNA polymerase II subunit RPB1-like isoform X1	PREDICTED: Rhopalosiphum maidis DNA-directed RNA polymerase II subunit RPB1-like (LOC113557270), mRNA	DNA-directed RNA polymerase II subunit RPB1	KOG0260: RNA polymerase II, large subunit; KOG0261: RNA polymerase III, large subunit; KOG0262: RNA polymerase I, large subunit	DNA-dependent RNA polymerase catalyzes the transcription of DNA into RNA using the four ribonucleoside triphosphates as substrates	IPR000684: RNA polymerase II, heptapeptide repeat, eukaryotic; IPR000722: RNA polymerase, alpha subunit; IPR006592: RNA polymerase, N-terminal; IPR007066: RNA polymerase Rpb1, domain 3; IPR007073: RNA polymerase Rpb1, domain 7; IPR007075: RNA polymerase Rpb1, domain 6; IPR007080: RNA polymerase Rpb1, domain 1; IPR007081: RNA polymerase Rpb1, domain 5; IPR007083: RNA polymerase Rpb1, domain 4; IPR…	GO:0000228: nuclear chromosome; GO:0000398: mRNA splicing, via spliceosome; GO:0001047: core promoter binding; GO:0003899: DNA-directed 5'-3' RNA polymerase activity; GO:0005622: intracellular; GO:0005623: cell; GO:0005634: nucleus; GO:0005654: nucleoplasm; GO:0005665: RNA polymerase II, core complex; GO:0005700: polytene chromosome; GO:0005703: polytene chromosome puff; GO:0005719: nuclear euchr…	K03006: RPB1,POLR2A;DNA-directed RNA polymerase II subunit RPB1 [EC:2.7.7.6]
215	Sc.chr01.0233	protein XRP2-like isoform X1	PREDICTED: Sipha flava protein XRP2-like (LOC112692292), mRNA	Protein XRP2; Tubulin-specific chaperone C	KOG2512: Beta-tubulin folding cofactor C	Tubulin binding cofactor C	IPR006599: CARP motif; IPR012945: Tubulin binding cofactor C-like domain; IPR016098: Cyclase-associated protein CAP/septum formation inhibitor MinC, C-terminal; IPR017901: C-CAP/cofactor C-like domain; IPR036850: Nucleoside diphosphate kinase-like domain superfamily; IPR039093: Protein XRP2	GO:0000902: cell morphogenesis; GO:0001655: urogenital system development; GO:0001895: retina homeostasis; GO:0001947: heart looping; GO:0003007: heart morphogenesis; GO:0003407: neural retina development; GO:0005096: GTPase activator activity; GO:0005622: intracellular; GO:0005623: cell; GO:0005634: nucleus; GO:0005654: nucleoplasm; GO:0005737: cytoplasm; GO:0005794: Golgi apparatus; GO:0005814:…	K18272: RP2;protein XRP2
216	Sc.chr01.0234	vesicle transport through interaction with t-SNAREs homolog 1A isoform X2	PREDICTED: Acyrthosiphon pisum vesicle transport through interaction with t-SNAREs homolog 1A (LOC100166417), mRNA	Vesicle transport through interaction with t-SNAREs homolog 1A	KOG1666: V-SNARE	Vesicle transport v-SNARE protein N-terminus	IPR007705: Vesicle transport v-SNARE, N-terminal; IPR010989: SNARE; IPR038407: Vesicle transport v-SNARE, N-terminal domain superfamily	GO:0000149: SNARE binding; GO:0005484: SNAP receptor activity; GO:0005622: intracellular; GO:0005623: cell; GO:0005737: cytoplasm; GO:0005770: late endosome; GO:0005776: autophagosome; GO:0005783: endoplasmic reticulum; GO:0005789: endoplasmic reticulum membrane; GO:0005794: Golgi apparatus; GO:0005802: trans-Golgi network; GO:0006623: protein targeting to vacuole; GO:0006888: endoplasmic reticul…	K08493: VTI1;vesicle transport through interaction with t-SNAREs 1
217	Sc.chr01.0235	tigger transposable element-derived protein 6-like; hypothetical protein AGLY_017728	PREDICTED: Acyrthosiphon pisum tigger transposable element-derived protein 6-like (LOC103309429), mRNA	Major centromere autoantigen B; Tigger transposable element-derived protein 2	-	Tigger transposable	IPR006600: HTH CenpB-type DNA-binding domain; IPR009057: Homeobox-like domain superfamily	GO:0003677: DNA binding	-
218	Sc.chr01.0236	zinc finger and BTB domain-containing protein 24 isoform X1	PREDICTED: Acyrthosiphon pisum zinc finger and BTB domain-containing protein 24 (LOC100167134), transcript variant X2, mRNA	Longitudinals lacking protein, isoforms H/M/V	-	Broad-Complex, Tramtrack and Bric a brac	IPR000210: BTB/POZ domain; IPR011333: SKP1/BTB/POZ domain superfamily; IPR013087: Zinc finger C2H2-type; IPR036236: Zinc finger C2H2 superfamily	GO:0003676: nucleic acid binding; GO:0005515: protein binding	-
219	Sc.chr01.0237	probable G-protein coupled receptor CG31760 isoform X1	PREDICTED: Acyrthosiphon pisum probable G-protein coupled receptor CG31760 (LOC100165101), mRNA	Probable G-protein coupled receptor CG31760	KOG4418: Predicted membrane protein	G-protein coupled receptor activity. It is involved in the biological process described with G-protein coupled receptor signaling pathway	IPR009030: Growth factor receptor cysteine-rich domain superfamily; IPR017978: GPCR family 3, C-terminal	GO:0004930: G protein-coupled receptor activity; GO:0005623: cell; GO:0005886: plasma membrane; GO:0007154: cell communication; GO:0007186: G protein-coupled receptor signaling pathway; GO:0016021: integral component of membrane; GO:0023052: signaling; GO:0051716: cellular response to stimulus; GO:0071944: cell periphery	-
220	Sc.chr01.0238	uncharacterized protein LOC112591252	-	-	-	-	IPR003599: Immunoglobulin subtype; IPR007110: Immunoglobulin-like domain; IPR013783: Immunoglobulin-like fold; IPR036179: Immunoglobulin-like domain superfamily	-	-
221	Sc.chr01.0239	PREDICTED: zinc finger protein 391-like isoform X1	PREDICTED: Myzus persicae zinc finger protein OZF-like (LOC111029421), transcript variant X1, mRNA	-	-	Zinc-finger of C2H2 type	IPR000210: BTB/POZ domain; IPR011333: SKP1/BTB/POZ domain superfamily; IPR013087: Zinc finger C2H2-type; IPR036236: Zinc finger C2H2 superfamily	GO:0000978: RNA polymerase II proximal promoter sequence-specific DNA binding; GO:0001228: DNA-binding transcription activator activity, RNA polymerase II-specific; GO:0005515: protein binding; GO:0005622: intracellular; GO:0005623: cell; GO:0005634: nucleus; GO:0006366: transcription by RNA polymerase II; GO:0010467: gene expression; GO:0045944: positive regulation of transcription by RNA polyme…	-
222	Sc.chr01.0240	neurogenin-2	PREDICTED: Acyrthosiphon pisum basic helix-loop-helix neural transcription factor TAP (LOC100575193), mRNA	-	-	helix loop helix domain	IPR011598: Myc-type, basic helix-loop-helix (bHLH) domain; IPR032666: Basic helix-loop-helix neural transcription factor TAP-like; IPR036638: Helix-loop-helix DNA-binding domain superfamily	GO:0000003: reproduction; GO:0000981: DNA-binding transcription factor activity, RNA polymerase II-specific; GO:0001501: skeletal system development; GO:0003682: chromatin binding; GO:0005623: cell; GO:0007350: blastoderm segmentation; GO:0007351: tripartite regional subdivision; GO:0007354: zygotic determination of anterior/posterior axis, embryo; GO:0007356: thorax and anterior abdomen determin…	K08028: NEUROG3;neurogenin 3
223	Sc.chr01.0241	cadherin-23	PREDICTED: Sipha flava cadherin-23 (LOC112691268), mRNA	Cadherin-87A	KOG1219: Uncharacterized conserved protein, contains laminin, cadherin and EGF domains; KOG3594: FOG: Cadherin repeats; KOG4289: Cadherin EGF LAG seven-pass G-type receptor	Cadherin repeats.	IPR002126: Cadherin-like; IPR015919: Cadherin-like superfamily; IPR020894: Cadherin conserved site	GO:0002065: columnar/cuboidal epithelial cell differentiation; GO:0005509: calcium ion binding; GO:0005623: cell; GO:0005886: plasma membrane; GO:0005887: integral component of plasma membrane; GO:0005902: microvillus; GO:0007156: homophilic cell adhesion via plasma membrane adhesion molecules; GO:0007304: chorion-containing eggshell formation; GO:0007306: eggshell chorion assembly; GO:0016324: a…	-
224	Sc.chr01.0242	tachykinin-like peptides receptor 99D	PREDICTED: Acyrthosiphon pisum tachykinin-like peptides receptor 99D (LOC100169468), mRNA	Substance-P receptor	KOG4219: G protein-coupled receptor; KOG4220: Muscarinic acetylcholine receptor	7 transmembrane receptor (rhodopsin family)	IPR000276: G protein-coupled receptor, rhodopsin-like; IPR000611: Neuropeptide Y receptor family; IPR017452: GPCR, rhodopsin-like, 7TM	GO:0004983: neuropeptide Y receptor activity; GO:0005623: cell; GO:0005886: plasma membrane; GO:0007154: cell communication; GO:0007204: positive regulation of cytosolic calcium ion concentration; GO:0007218: neuropeptide signaling pathway; GO:0009755: hormone-mediated signaling pathway; GO:0016021: integral component of membrane; GO:0016323: basolateral plasma membrane; GO:0023052: signaling; GO…	K14071: LKR;leucokinin receptor
225	Sc.chr01.0243	PREDICTED: uncharacterized protein LOC107166931; keratin, type II cytoskeletal 2 epidermal-like	-	-	-	-	-	-	-
226	Sc.chr01.0244	uncharacterized protein LOC114130524	-	-	-	-	-	-	-
227	Sc.chr01.0245	-	PREDICTED: Acyrthosiphon pisum uncharacterized LOC103311262 (LOC103311262), mRNA	-	-	-	-	-	-
228	Sc.chr01.0246	sporozoite surface protein 2-like	-	-	-	-	-	-	-
229	Sc.chr01.0247	eukaryotic peptide chain release factor GTP-binding subunit-like	-	-	-	-	-	-	-
230	Sc.chr01.0248	leucine-rich repeat extensin-like protein 5	PREDICTED: Rhopalosiphum maidis proline-rich extensin-like protein EPR1 (LOC113551477), mRNA	-	-	-	-	-	-
231	Sc.chr01.0249	uncharacterized protein LOC114130155	-	-	-	-	-	-	-
232	Sc.chr01.0250	uncharacterized protein LOC100571328	PREDICTED: Acyrthosiphon pisum uncharacterized LOC100571328 (LOC100571328), mRNA	-	-	-	-	-	-
233	Sc.chr01.0251	eukaryotic translation initiation factor 4 gamma 3-like isoform X3, partial	-	Eukaryotic translation initiation factor isoform 4G-2	KOG0401: Translation initiation factor 4F, ribosome/mRNA-bridging subunit (eIF-4G)	RNA binding	IPR003890: MIF4G-like, type 3; IPR016021: MIF4G-like domain superfamily; IPR016024: Armadillo-type fold	GO:0000184: nuclear-transcribed mRNA catabolic process, nonsense-mediated decay; GO:0000340: RNA 7-methylguanosine cap binding; GO:0001662: behavioral fear response; GO:0002181: cytoplasmic translation; GO:0002191: cap-dependent translational initiation; GO:0003729: mRNA binding; GO:0003743: translation initiation factor activity; GO:0005198: structural molecule activity; GO:0005524: ATP binding;…	K03260: EIF4G;translation initiation factor 4G
234	Sc.chr01.0252	uncharacterized protein LOC113552024 isoform X1	PREDICTED: Acyrthosiphon pisum uncharacterized LOC100162252 (LOC100162252), transcript variant X1, mRNA	-	-	Spaetzle	IPR029034: Cystine-knot cytokine; IPR032104: Spaetzle	GO:0005121: Toll binding; GO:0005576: extracellular region; GO:0006935: chemotaxis; GO:0007154: cell communication; GO:0007275: multicellular organism development; GO:0007399: nervous system development; GO:0007409: axonogenesis; GO:0007417: central nervous system development; GO:0008045: motor neuron axon guidance; GO:0008063: Toll signaling pathway; GO:0008083: growth factor activity; GO:000960…	-
235	Sc.chr01.0253	amino acid transporter AVT1D	PREDICTED: Rhopalosiphum maidis amino acid transporter AVT1D (LOC113553557), mRNA	Amino acid transporter AVT1C	-	Transmembrane amino acid transporter protein	IPR013057: Amino acid transporter, transmembrane domain	-	-
236	Sc.chr01.0254	Hypothetical protein CINCED_3A020817; uncharacterized protein LOC112693561 isoform X1	PREDICTED: Myzus persicae myosin-2-like (LOC111037578), mRNA	-	-	-	-	-	-
237	Sc.chr01.0255	cyclin-dependent kinase 4	PREDICTED: Melanaphis sacchari cyclin-dependent kinase 4-like (LOC112597864), mRNA	Cyclin-dependent kinase 6	KOG0593: Predicted protein kinase KKIAMRE; KOG0594: Protein kinase PCTAIRE and related kinases; KOG0600: Cdc2-related protein kinase; KOG0659: Cdk activating kinase (CAK)/RNA polymerase II transcription initiation/nucleotide excision repair factor TFIIH/TFIIK, kinase subunit CDK7; KOG0660: Mitogen-activated protein kinase; KOG0661: MAPK related serine/threonine protein kinase; KOG0662: Cyclin-dep…	Serine/Threonine protein kinases, catalytic domain	IPR000719: Protein kinase domain; IPR008271: Serine/threonine-protein kinase, active site; IPR011009: Protein kinase-like domain superfamily; IPR017441: Protein kinase, ATP binding site	GO:0000082: G1/S transition of mitotic cell cycle; GO:0000122: negative regulation of transcription by RNA polymerase II; GO:0000278: mitotic cell cycle; GO:0000785: chromatin; GO:0001726: ruffle; GO:0001954: positive regulation of cell-matrix adhesion; GO:0002088: lens development in camera-type eye; GO:0002119: nematode larval development; GO:0002520: immune system development; GO:0003309: type…	K02091: CDK6;cyclin-dependent kinase 6 [EC:2.7.11.22]
238	Sc.chr01.0256	juvenile hormone acid O-methyltransferase-like	PREDICTED: Acyrthosiphon pisum juvenile hormone acid O-methyltransferase (LOC100569254), transcript variant X1, mRNA	Juvenile hormone acid O-methyltransferase	-	Methyltransferase domain	IPR025714: Methyltransferase domain; IPR029063: S-adenosyl-L-methionine-dependent methyltransferase	GO:0005622: intracellular; GO:0005623: cell; GO:0005737: cytoplasm; GO:0006718: juvenile hormone biosynthetic process; GO:0007618: mating; GO:0007619: courtship behavior; GO:0008049: male courtship behavior; GO:0019010: farnesoic acid O-methyltransferase activity; GO:0019953: sexual reproduction; GO:0032259: methylation; GO:0032504: multicellular organism reproduction; GO:0035049: juvenile hormon…	K10718: JHAMT;juvenile hormone-III synthase [EC:2.1.1.325]
239	Sc.chr01.0257	UPF0598 protein CG30010	-	UPF0598 protein C8orf82 homolog	-	Domain of unknown function (DUF4505)	IPR028108: Protein of unknown function DUF4505	GO:0042060: wound healing	-
240	Sc.chr01.0258	tetratricopeptide repeat protein 27	PREDICTED: Melanaphis sacchari tetratricopeptide repeat protein 27 (LOC112591047), mRNA	Tetratricopeptide repeat protein 27	KOG1128: Uncharacterized conserved protein, contains TPR repeats	TPR repeat	IPR011990: Tetratricopeptide-like helical domain superfamily; IPR013026: Tetratricopeptide repeat-containing domain; IPR019734: Tetratricopeptide repeat	GO:0005515: protein binding	K24935: TTC27;tetratricopeptide repeat protein 27
241	Sc.chr01.0259	uncharacterized protein LOC112687652	-	-	-	-	-	-	-
242	Sc.chr01.0260	extensin-like	-	-	-	-	-	-	-
243	Sc.chr01.0261	paternally-expressed gene 3 protein-like isoform X1	PREDICTED: Rhopalosiphum maidis paternally-expressed gene 3 protein-like (LOC113549931), transcript variant X1, mRNA	-	-	Domain of unknown function (DUF4774)	IPR031942: Domain of unknown function DUF4774	-	-
244	Sc.chr01.0263	uncharacterized protein LOC113549929 isoform X1	PREDICTED: Rhopalosiphum maidis uncharacterized LOC113549929 (LOC113549929), transcript variant X3, mRNA	-	-	Domain of unknown function (DUF4774)	IPR031942: Domain of unknown function DUF4774	-	-
245	Sc.chr01.0267	four and a half LIM domains protein 2 isoform X4	PREDICTED: Acyrthosiphon pisum four and a half LIM domains protein 2 (LOC100160412), transcript variant X5, mRNA	Four and a half LIM domains protein 2	KOG1044: Actin-binding LIM Zn-finger protein Limatin involved in axon guidance; KOG1704: FOG: LIM domain; KOG2272: Focal adhesion protein PINCH-1, contains LIM domains	Zinc-binding domain present in Lin-11, Isl-1, Mec-3.	IPR001781: Zinc finger, LIM-type; IPR037987: Four and a half LIM domains protein 2/3/5	GO:0000122: negative regulation of transcription by RNA polymerase II; GO:0001503: ossification; GO:0001649: osteoblast differentiation; GO:0003007: heart morphogenesis; GO:0003205: cardiac chamber development; GO:0003206: cardiac chamber morphogenesis; GO:0003713: transcription coactivator activity; GO:0005622: intracellular; GO:0005623: cell; GO:0005634: nucleus; GO:0005654: nucleoplasm; GO:000…	K04511: PRICKLE;prickle
246	Sc.chr01.0268	-	PREDICTED: Acyrthosiphon pisum four and a half LIM domains protein 2 (LOC100160412), transcript variant X6, mRNA	-	-	-	-	-	-
247	Sc.chr01.0269	prickle planar cell polarity protein 3-A isoform X1	PREDICTED: Sipha flava four and a half LIM domains protein 2 (LOC112687750), transcript variant X3, mRNA	Prickle planar cell polarity protein 3	-	Zinc-binding domain present in Lin-11, Isl-1, Mec-3.	IPR001781: Zinc finger, LIM-type; IPR010442: PET domain	GO:0000122: negative regulation of transcription by RNA polymerase II; GO:0001503: ossification; GO:0001649: osteoblast differentiation; GO:0003007: heart morphogenesis; GO:0003205: cardiac chamber development; GO:0003206: cardiac chamber morphogenesis; GO:0003713: transcription coactivator activity; GO:0005622: intracellular; GO:0005623: cell; GO:0005634: nucleus; GO:0005654: nucleoplasm; GO:000…	K04511: PRICKLE;prickle
248	Sc.chr01.0270	cuticular protein-like precursor; unnamed protein product	PREDICTED: Sipha flava cuticle protein 19-like (LOC112687752), mRNA	Cuticle protein 19	-	Insect cuticle protein	IPR000618: Insect cuticle protein; IPR031311: Chitin-binding type R&R consensus	GO:0042302: structural constituent of cuticle	-
249	Sc.chr01.0271	uncharacterized protein LOC100160727	PREDICTED: Sipha flava prohormone-2-like (LOC112687751), mRNA	-	-	-	-	-	-
250	Sc.chr01.0273	-	-	-	-	-	IPR013083: Zinc finger, RING/FYVE/PHD-type	-	-
251	Sc.chr01.0274	Uncharacterized protein FWK35_00029173; hypothetical protein AGLY_000214	-	Trimethylguanosine synthase	KOG2730: Methylase	methyltransferase activity. It is involved in the biological process described with	IPR019012: RNA cap guanine-N2 methyltransferase; IPR029063: S-adenosyl-L-methionine-dependent methyltransferase	GO:0000387: spliceosomal snRNP assembly; GO:0000398: mRNA splicing, via spliceosome; GO:0005622: intracellular; GO:0005623: cell; GO:0005634: nucleus; GO:0005654: nucleoplasm; GO:0005737: cytoplasm; GO:0005829: cytosol; GO:0009452: 7-methylguanosine RNA capping; GO:0010467: gene expression; GO:0019216: regulation of lipid metabolic process; GO:0022613: ribonucleoprotein complex biogenesis; GO:003…	K10408: DNAH;dynein heavy chain,axonemal
252	Sc.chr01.0275	uncharacterized protein LOC115890777	-	-	-	-	-	-	-
253	Sc.chr01.0276	THO complex subunit 4-like	-	THO complex subunit 4	-	C-terminal duplication domain of Friend of PRMT1	IPR000504: RNA recognition motif domain; IPR012677: Nucleotide-binding alpha-beta plait domain superfamily; IPR035979: RNA-binding domain superfamily	GO:0000018: regulation of DNA recombination; GO:0000346: transcription export complex; GO:0000398: mRNA splicing, via spliceosome; GO:0003697: single-stranded DNA binding; GO:0003723: RNA binding; GO:0005622: intracellular; GO:0005623: cell; GO:0005634: nucleus; GO:0005654: nucleoplasm; GO:0005737: cytoplasm; GO:0005829: cytosol; GO:0006261: DNA-dependent DNA replication; GO:0006403: RNA localiza…	K12881: THOC4,ALY;THO complex subunit 4
254	Sc.chr01.0277	ubiquitin carboxyl-terminal hydrolase 36 isoform X4	-	Ubiquitin carboxyl-terminal hydrolase 36	KOG1865: Ubiquitin carboxyl-terminal hydrolase; KOG1866: Ubiquitin carboxyl-terminal hydrolase; KOG1867: Ubiquitin-specific protease	Ubiquitin carboxyl-terminal hydrolase	IPR001394: Peptidase C19, ubiquitin carboxyl-terminal hydrolase; IPR018200: Ubiquitin specific protease, conserved site; IPR028889: Ubiquitin specific protease domain; IPR038765: Papain-like cysteine peptidase superfamily	GO:0000278: mitotic cell cycle; GO:0004843: thiol-dependent ubiquitin-specific protease activity; GO:0005515: protein binding; GO:0005622: intracellular; GO:0005623: cell; GO:0005634: nucleus; GO:0005654: nucleoplasm; GO:0005730: nucleolus; GO:0005737: cytoplasm; GO:0005783: endoplasmic reticulum; GO:0005789: endoplasmic reticulum membrane; GO:0006511: ubiquitin-dependent protein catabolic proces…	K11845: USP17,DUB3;ubiquitin carboxyl-terminal hydrolase 17 [EC:3.4.19.12]
255	Sc.chr01.0278	uncharacterized protein LOC112592689, partial	-	-	-	transposition, RNA-mediated	IPR008042: Retrotransposon, Pao	-	-
256	Sc.chr01.0282	uncharacterized protein LOC113555255; hypothetical protein AGLY_000450	-	Trimethylguanosine synthase	KOG2730: Methylase	methyltransferase activity. It is involved in the biological process described with	IPR019012: RNA cap guanine-N2 methyltransferase; IPR029063: S-adenosyl-L-methionine-dependent methyltransferase	GO:0000387: spliceosomal snRNP assembly; GO:0000398: mRNA splicing, via spliceosome; GO:0005622: intracellular; GO:0005623: cell; GO:0005634: nucleus; GO:0005654: nucleoplasm; GO:0005737: cytoplasm; GO:0005829: cytosol; GO:0009452: 7-methylguanosine RNA capping; GO:0010467: gene expression; GO:0019216: regulation of lipid metabolic process; GO:0022613: ribonucleoprotein complex biogenesis; GO:003…	K10408: DNAH;dynein heavy chain,axonemal
257	Sc.chr01.0283	zinc finger CCHC domain-containing protein 7-like	-	-	-	-	IPR001878: Zinc finger, CCHC-type; IPR036875: Zinc finger, CCHC-type superfamily	GO:0003676: nucleic acid binding; GO:0008270: zinc ion binding	-
258	Sc.chr01.0286	uncharacterized protein LOC107884910	PREDICTED: Acyrthosiphon pisum uncharacterized LOC107884910 (LOC107884910), mRNA	-	-	-	-	-	-
259	Sc.chr01.0287	calpain-9-like isoform X1	PREDICTED: Sipha flava calpain-9-like (LOC112686384), transcript variant X2, mRNA	Calpain-11	KOG0045: Cytosolic Ca2+-dependent cysteine protease (calpain), large subunit (EF-Hand protein superfamily)	Calpain large subunit, domain III	IPR001300: Peptidase C2, calpain, catalytic domain; IPR011992: EF-hand domain pair; IPR022682: Peptidase C2, calpain, large subunit, domain III; IPR022683: Peptidase C2, calpain, domain III; IPR022684: Peptidase C2, calpain family; IPR036213: Calpain large subunit, domain III superfamily; IPR038765: Papain-like cysteine peptidase superfamily	GO:0004198: calcium-dependent cysteine-type endopeptidase activity; GO:0006508: proteolysis	K08585: CAPNN;calpain,invertebrate [EC:3.4.22.-]
260	Sc.chr01.0288	PREDICTED: uncharacterized protein LOC107174205	-	-	-	-	-	-	-
261	Sc.chr01.0289	DNA repair and recombination protein RAD54B-like	PREDICTED: Myzus persicae DNA repair and recombination protein RAD54B-like (LOC111043150), mRNA	DNA repair and recombination protein RAD54B	KOG0383: Predicted helicase; KOG0384: Chromodomain-helicase DNA-binding protein; KOG0385: Chromatin remodeling complex WSTF-ISWI, small subunit; KOG0386: Chromatin remodeling complex SWI/SNF, component SWI2 and related ATPases (DNA/RNA helicase superfamily); KOG0387: Transcription-coupled repair protein CSB/RAD26 (contains SNF2 family DNA-dependent ATPase domain); KOG0388: SNF2 family DNA-depende…	SNF2 family N-terminal domain	IPR000330: SNF2-related, N-terminal domain; IPR001650: Helicase, C-terminal; IPR014001: Helicase superfamily 1/2, ATP-binding domain; IPR027417: P-loop containing nucleoside triphosphate hydrolase; IPR038718: SNF2-like, N-terminal domain superfamily	GO:0000003: reproduction; GO:0000724: double-strand break repair via homologous recombination; GO:0003678: DNA helicase activity; GO:0003724: RNA helicase activity; GO:0005524: ATP binding; GO:0005622: intracellular; GO:0005623: cell; GO:0005634: nucleus; GO:0006312: mitotic recombination; GO:0007127: meiosis I; GO:0007131: reciprocal meiotic recombination; GO:0008340: determination of adult life…	K10877: RAD54B;DNA repair and recombination protein RAD54B [EC:3.6.4.-]
262	Sc.chr01.0290	piggyBac transposable element-derived protein 3-like	PREDICTED: Aphis gossypii piggyBac transposable element-derived protein 3-like (LOC114131635), mRNA	PiggyBac transposable element-derived protein 3	-	piggyBac transposable element-derived protein	IPR029526: PiggyBac transposable element-derived protein	-	-
263	Sc.chr01.0291	piggyBac transposable element-derived protein 3-like	PREDICTED: Aphis gossypii piggyBac transposable element-derived protein 3-like (LOC114131635), mRNA	-	-	piggyBac transposable element-derived protein	IPR029526: PiggyBac transposable element-derived protein	-	-
264	Sc.chr01.0293	uncharacterized protein LOC112594359 isoform X3	PREDICTED: Melanaphis sacchari BEACH domain-containing protein lvsA-like (LOC112594359), transcript variant X1, mRNA	-	-	-	-	-	-
265	Sc.chr01.0295	COP9 signalosome complex subunit, putative	PREDICTED: Agrilus planipennis COP9 signalosome complex subunit 5-like (LOC112904039), mRNA	COP9 signalosome complex subunit 5	KOG1554: COP9 signalosome, subunit CSN5; KOG1555: 26S proteasome regulatory complex, subunit RPN11	JAB/MPN domain	IPR000555: JAB1/MPN/MOV34 metalloenzyme domain; IPR037740: COP9 signalosome complex subunit 5	GO:0000338: protein deneddylation; GO:0000715: nucleotide-excision repair, DNA damage recognition; GO:0001745: compound eye morphogenesis; GO:0001751: compound eye photoreceptor cell differentiation; GO:0003713: transcription coactivator activity; GO:0003743: translation initiation factor activity; GO:0004222: metalloendopeptidase activity; GO:0004843: thiol-dependent ubiquitin-specific protease …	K09613: COPS5,CSN5;COP9 signalosome complex subunit 5 [EC:3.4.-.-]
266	Sc.chr01.0296	Major sperm protein (MSP) domain,Immunoglobulin-like fold,Vesicle-associated membrane-protein-associated	PREDICTED: Rhopalosiphum maidis vesicle-associated membrane protein-associated protein B (LOC113547750), transcript variant X1, mRNA	Vesicle-associated membrane protein-associated protein A	-	MSP (Major sperm protein) domain	IPR000535: Major sperm protein (MSP) domain; IPR008962: PapD-like superfamily; IPR013783: Immunoglobulin-like fold; IPR016763: Vesicle-associated membrane-protein-associated protein; IPR030229: Vesicle-associated membrane protein-associated protein A	GO:0002446: neutrophil mediated immunity; GO:0005576: extracellular region; GO:0005615: extracellular space; GO:0005622: intracellular; GO:0005623: cell; GO:0005634: nucleus; GO:0005635: nuclear envelope; GO:0005737: cytoplasm; GO:0005783: endoplasmic reticulum; GO:0005789: endoplasmic reticulum membrane; GO:0005794: Golgi apparatus; GO:0005886: plasma membrane; GO:0006874: cellular calcium ion h…	K10707: VAPB,ALS8;vesicle-associated membrane protein-associated protein B
267	Sc.chr01.0298	NEDD8-activating enzyme E1 regulatory subunit	PREDICTED: Sipha flava NEDD8-activating enzyme E1 regulatory subunit-like (LOC112690676), mRNA	NEDD8-activating enzyme E1 regulatory subunit	KOG2012: Ubiquitin activating enzyme UBA1; KOG2014: SMT3/SUMO-activating complex, AOS1/RAD31 component; KOG2016: NEDD8-activating complex, APP-BP1/UBA5 component	ThiF family	IPR000594: THIF-type NAD/FAD binding fold; IPR030667: NEDD8-activating enzyme E1 regulatory subunit APP-BP1; IPR035985: Ubiquitin-activating enzyme	GO:0000278: mitotic cell cycle; GO:0001540: amyloid-beta binding; GO:0005622: intracellular; GO:0005623: cell; GO:0005737: cytoplasm; GO:0005829: cytosol; GO:0007154: cell communication; GO:0007165: signal transduction; GO:0019781: NEDD8 activating enzyme activity; GO:0023052: signaling; GO:0031625: ubiquitin protein ligase binding; GO:0032991: protein-containing complex; GO:0033314: mitotic DNA …	K04532: NAE1,APPBP1;NEDD8-activating enzyme E1 regulatory subunit
268	Sc.chr01.0299	F-box/WD repeat-containing protein 7 isoform X1	PREDICTED: Acyrthosiphon pisum F-box/WD repeat-containing protein 7 (LOC100163494), transcript variant X3, mRNA	F-box/WD repeat-containing protein 7	-	WD domain, G-beta repeat	IPR001680: WD40 repeat; IPR001810: F-box domain; IPR015943: WD40/YVTN repeat-like-containing domain superfamily; IPR017986: WD40-repeat-containing domain; IPR019775: WD40 repeat, conserved site; IPR020472: G-protein beta WD-40 repeat; IPR036047: F-box-like domain superfamily; IPR036322: WD40-repeat-containing domain superfamily	GO:0000003: reproduction; GO:0000209: protein polyubiquitination; GO:0000819: sister chromatid segregation; GO:0001568: blood vessel development; GO:0001570: vasculogenesis; GO:0001944: vasculature development; GO:0003700: DNA-binding transcription factor activity; GO:0004842: ubiquitin-protein transferase activity; GO:0005622: intracellular; GO:0005623: cell; GO:0005634: nucleus; GO:0005654: nuc…	K10260: FBXW7,SEL10;F-box and WD-40 domain protein 7
269	Sc.chr01.0301	glucose transporter type 1 isoform X1	PREDICTED: Myzus persicae glucose transporter type 1 (LOC111043114), transcript variant X1, mRNA	Glucose transporter type 1	KOG0254: Predicted transporter (major facilitator superfamily); KOG0569: Permease of the major facilitator superfamily	Sugar (and other) transporter	IPR003663: Sugar/inositol transporter; IPR005828: Major facilitator, sugar transporter-like; IPR005829: Sugar transporter, conserved site; IPR020846: Major facilitator superfamily domain; IPR036259: MFS transporter superfamily	GO:0000003: reproduction; GO:0000139: Golgi membrane; GO:0001669: acrosomal vesicle; GO:0001939: female pronucleus; GO:0002080: acrosomal membrane; GO:0002446: neutrophil mediated immunity; GO:0005158: insulin receptor binding; GO:0005360: insulin-responsive glucose:proton symporter activity; GO:0005536: glucose binding; GO:0005576: extracellular region; GO:0005615: extracellular space; GO:000562…	K07299: SLC2A1,GLUT1;MFS transporter,SP family,solute carrier family 2 (facilitated glucose transporter),member 1
270	Sc.chr01.0303	rhythmically expressed gene 2 protein-like	PREDICTED: Rhopalosiphum maidis rhythmically expressed gene 2 protein-like (LOC113548341), mRNA	Haloacid dehalogenase-like hydrolase domain-containing protein 3	KOG3085: Predicted hydrolase (HAD superfamily)	HAD-hyrolase-like	IPR006439: HAD hydrolase, subfamily IA; IPR011949: HAD-superfamily hydrolase, subfamily IA, REG-2-like; IPR023214: HAD superfamily; IPR036412: HAD-like superfamily; IPR041492: Haloacid dehalogenase-like hydrolase	GO:0016787: hydrolase activity	-
271	Sc.chr01.0304	Alpha-2-macroglobulin receptor-associated protein, domain 1,Alpha-2-macroglobulin RAP, C-terminal	-	-	KOG3956: Alpha 2-macroglobulin receptor-associated protein	Alpha-2-macroglobulin RAP, N-terminal domain	IPR010483: Alpha-2-macroglobulin RAP, C-terminal; IPR036744: RAP domain superfamily; IPR038003: Alpha-2-macroglobulin receptor-associated protein	GO:0001540: amyloid-beta binding; GO:0002091: negative regulation of receptor internalization; GO:0005576: extracellular region; GO:0005622: intracellular; GO:0005623: cell; GO:0005737: cytoplasm; GO:0005768: endosome; GO:0005791: rough endoplasmic reticulum; GO:0005793: endoplasmic reticulum-Golgi intermediate compartment; GO:0005794: Golgi apparatus; GO:0005801: cis-Golgi network; GO:0005886: p…	K22290: LRPAP1;alpha-2-macroglobulin receptor-associated protein
272	Sc.chr01.0305	uncharacterized protein LOC112687466	-	-	-	-	IPR002110: Ankyrin repeat; IPR003409: MORN motif; IPR020683: Ankyrin repeat-containing domain; IPR036770: Ankyrin repeat-containing domain superfamily	GO:0005515: protein binding	K24631: ANKMY1,ZMYD13;ankyrin repeat and MYND domain-containing protein 1
273	Sc.chr01.0307	uncharacterized protein LOC112683254; zinc finger MYM-type protein 1-like	PREDICTED: Melanaphis sacchari zinc finger MYM-type protein 1-like (LOC112592725), mRNA	-	-	52 kDa repressor of the inhibitor of the protein	-	-	-
274	Sc.chr01.0308	proteasome subunit beta type	PREDICTED: Aphis gossypii proteasome subunit beta type-1 (LOC114120035), mRNA	Proteasome subunit beta type-1	KOG0179: 20S proteasome, regulatory subunit beta type PSMB1/PRE7; KOG0180: 20S proteasome, regulatory subunit beta type PSMB3/PUP3	Proteasome subunit	IPR001353: Proteasome, subunit alpha/beta; IPR023333: Proteasome B-type subunit; IPR029055: Nucleophile aminohydrolases, N-terminal; IPR035202: Proteasome subunit beta 1	GO:0000502: proteasome complex; GO:0002446: neutrophil mediated immunity; GO:0004298: threonine-type endopeptidase activity; GO:0005515: protein binding; GO:0005576: extracellular region; GO:0005622: intracellular; GO:0005623: cell; GO:0005634: nucleus; GO:0005654: nucleoplasm; GO:0005737: cytoplasm; GO:0005829: cytosol; GO:0005839: proteasome core complex; GO:0006955: immune response; GO:0012505…	K02732: PSMB1;20S proteasome subunit beta 6 [EC:3.4.25.1]
275	Sc.chr01.0309	-	-	-	-	-	IPR036875: Zinc finger, CCHC-type superfamily	GO:0003676: nucleic acid binding; GO:0008270: zinc ion binding	-
276	Sc.chr01.0310	valine--tRNA ligase	PREDICTED: Acyrthosiphon pisum valine--tRNA ligase (LOC100158835), transcript variant X3, mRNA	Valine--tRNA ligase	KOG0432: Valyl-tRNA synthetase; KOG0433: Isoleucyl-tRNA synthetase; KOG0434: Isoleucyl-tRNA synthetase; KOG0435: Leucyl-tRNA synthetase	Leucyl-tRNA synthetase, Domain 2	IPR001412: Aminoacyl-tRNA synthetase, class I, conserved site; IPR002300: Aminoacyl-tRNA synthetase, class Ia; IPR002303: Valine-tRNA ligase; IPR009008: Valyl/Leucyl/Isoleucyl-tRNA synthetase, editing domain; IPR009080: Aminoacyl-tRNA synthetase, class Ia, anticodon-binding; IPR013155: Methionyl/Valyl/Leucyl/Isoleucyl-tRNA synthetase, anticodon-binding; IPR014729: Rossmann-like alpha/beta/alpha s…	GO:0002161: aminoacyl-tRNA editing activity; GO:0004832: valine-tRNA ligase activity; GO:0005524: ATP binding; GO:0005622: intracellular; GO:0005623: cell; GO:0005737: cytoplasm; GO:0005829: cytosol; GO:0006412: translation; GO:0006438: valyl-tRNA aminoacylation; GO:0008340: determination of adult lifespan; GO:0010259: multicellular organism aging; GO:0010467: gene expression	K01873: VARS,valS;valyl-tRNA synthetase [EC:6.1.1.9]
277	Sc.chr01.0311	DENN domain-containing protein 1B-like isoform X1	PREDICTED: Sipha flava DENN domain-containing protein 1B-like (LOC112684349), transcript variant X2, mRNA	DENN domain-containing protein 1B	KOG1090: Predicted dual-specificity phosphatase; KOG2080: Uncharacterized conserved protein, contains DENN and RUN domains; KOG3569: RAS signaling inhibitor ST5	Domain always found upstream of DENN domain, found in a variety of signalling proteins	IPR001194: cDENN domain; IPR005112: dDENN domain; IPR005113: uDENN domain; IPR037516: Tripartite DENN domain; IPR040032: DENN domain-containing protein 1A/1B/1C	GO:0005622: intracellular; GO:0005623: cell; GO:0005634: nucleus; GO:0005654: nucleoplasm; GO:0005737: cytoplasm; GO:0005829: cytosol; GO:0005905: clathrin-coated pit; GO:0007154: cell communication; GO:0012505: endomembrane system; GO:0016607: nuclear speck; GO:0017112: Rab guanyl-nucleotide exchange factor activity; GO:0017124: SH3 domain binding; GO:0023052: signaling; GO:0030136: clathrin-coa…	K20160: DENND1;DENN domain-containing protein 1
278	Sc.chr01.0312	BTB/POZ domain-containing protein 10	PREDICTED: Rhopalosiphum maidis BTB/POZ domain-containing protein 10 (LOC113550646), mRNA	BTB/POZ domain-containing protein 10	KOG3840: Uncharaterized conserved protein, contains BTB/POZ domain	BTB/POZ domain	IPR000210: BTB/POZ domain; IPR011333: SKP1/BTB/POZ domain superfamily; IPR039885: BTBD10/KCTD20, BTB/POZ domain; IPR039886: BTBD10/KCTD20	GO:0005515: protein binding; GO:0050975: sensory perception of touch	K00864: glpK,GK;glycerol kinase [EC:2.7.1.30]
279	Sc.chr01.0313	vacuolar protein sorting-associated protein 28 homolog	PREDICTED: Sipha flava vacuolar protein sorting-associated protein 28 homolog (LOC112684406), transcript variant X1, mRNA	Vacuolar protein sorting-associated protein 28 homolog	KOG3284: Vacuolar sorting protein VPS28	Component of the ESCRT-I complex (endosomal sorting complex required for transport I), a regulator of vesicular trafficking process	IPR007143: Vacuolar protein sorting-associated Vps28; IPR017898: Vacuolar protein sorting-associated, VPS28, N-terminal; IPR017899: Vacuolar protein sorting-associated, VPS28, C-terminal; IPR037202: ESCRT assembly domain; IPR037206: VPS28, C-terminal domain superfamily; IPR038358: VPS28, N-terminal domain superfamily	GO:0000813: ESCRT I complex; GO:0005515: protein binding; GO:0005622: intracellular; GO:0005623: cell; GO:0005737: cytoplasm; GO:0005768: endosome; GO:0005829: cytosol; GO:0007283: spermatogenesis; GO:0007286: spermatid development; GO:0007291: sperm individualization; GO:0007399: nervous system development; GO:0008593: regulation of Notch signaling pathway; GO:0009653: anatomical structure morph…	K12184: VPS28;ESCRT-I complex subunit VPS28
280	Sc.chr01.0315	PHD finger protein rhinoceros	PREDICTED: Acyrthosiphon pisum PHD finger protein rhinoceros (LOC100165704), mRNA	Protein Jade-3	KOG0954: PHD finger protein; KOG0955: PHD finger protein BR140/LIN-49; KOG0956: PHD finger protein AF10; KOG0957: PHD finger protein	Enhancer of polycomb-like	IPR001965: Zinc finger, PHD-type; IPR011011: Zinc finger, FYVE/PHD-type; IPR013083: Zinc finger, RING/FYVE/PHD-type; IPR019542: Enhancer of polycomb-like, N-terminal; IPR019786: Zinc finger, PHD-type, conserved site; IPR019787: Zinc finger, PHD-finger; IPR034732: Extended PHD (ePHD) domain	GO:0000123: histone acetyltransferase complex; GO:0000209: protein polyubiquitination; GO:0000902: cell morphogenesis; GO:0001745: compound eye morphogenesis; GO:0001751: compound eye photoreceptor cell differentiation; GO:0003713: transcription coactivator activity; GO:0005622: intracellular; GO:0005623: cell; GO:0005634: nucleus; GO:0005654: nucleoplasm; GO:0005737: cytoplasm; GO:0005829: cytos…	K11347: JADE1,PHF17;protein Jade-1
281	Sc.chr01.0316	dihydrofolate reductase	PREDICTED: Aphis gossypii dihydrofolate reductase (LOC114120006), mRNA	Dihydrofolate reductase	KOG1324: Dihydrofolate reductase	Dihydrofolate reductase	IPR001796: Dihydrofolate reductase domain; IPR012259: Dihydrofolate reductase; IPR017925: Dihydrofolate reductase conserved site; IPR024072: Dihydrofolate reductase-like domain superfamily	GO:0000082: G1/S transition of mitotic cell cycle; GO:0000083: regulation of transcription involved in G1/S transition of mitotic cell cycle; GO:0000278: mitotic cell cycle; GO:0000900: translation repressor activity, mRNA regulatory element binding; GO:0004146: dihydrofolate reductase activity; GO:0005515: protein binding; GO:0005542: folic acid binding; GO:0005622: intracellular; GO:0005623: ce…	K00287: DHFR,folA;dihydrofolate reductase [EC:1.5.1.3]
282	Sc.chr01.0317	ciliogenesis and planar polarity effector 2-like; REM2- and Rab-like small GTPase 1	PREDICTED: Melanaphis sacchari REM2- and Rab-like small GTPase 1 (LOC112595443), mRNA	Ciliogenesis and planar polarity effector 2	-	Ras family	IPR001806: Small GTPase; IPR027417: P-loop containing nucleoside triphosphate hydrolase; IPR039677: Ciliogenesis and planar polarity effector 2	GO:0003924: GTPase activity; GO:0005525: GTP binding; GO:0005622: intracellular; GO:0005623: cell; GO:0005634: nucleus; GO:0005654: nucleoplasm; GO:0005929: cilium; GO:0015630: microtubule cytoskeleton; GO:0017157: regulation of exocytosis; GO:0031338: regulation of vesicle fusion; GO:0031981: nuclear lumen; GO:0034613: cellular protein localization; GO:0036064: ciliary basal body; GO:0044085: ce…	K22860: RSG1,CPLANE2;REM2 and Rab-like small GTPase 1
283	Sc.chr01.0318	Condensin-2 complex subunit D3; PREDICTED: uncharacterized protein LOC107161289	PREDICTED: Myzus persicae uncharacterized LOC111035152 (LOC111035152), mRNA	Condensin-2 complex subunit D3	-	non-SMC mitotic condensation complex subunit 1	IPR011989: Armadillo-like helical; IPR016024: Armadillo-type fold; IPR026971: Condensin subunit 1/Condensin-2 complex subunit D3; IPR032682: Condensin complex subunit 1, C-terminal	GO:0000070: mitotic sister chromatid segregation; GO:0000278: mitotic cell cycle; GO:0000777: condensed chromosome kinetochore; GO:0000779: condensed chromosome, centromeric region; GO:0000794: condensed nuclear chromosome; GO:0000799: nuclear condensin complex; GO:0003682: chromatin binding; GO:0005622: intracellular; GO:0005623: cell; GO:0005654: nucleoplasm; GO:0007060: male meiosis chromosome…	K11491: NCAPD3;condensin-2 complex subunit D3
284	Sc.chr01.0319	piggyBac transposable element-derived protein 4-like, partial	-	-	-	Transposase IS4	IPR029526: PiggyBac transposable element-derived protein	-	-
285	Sc.chr01.0320	dual specificity protein kinase TTK	PREDICTED: Acyrthosiphon pisum dual specificity protein kinase TTK (LOC100164108), transcript variant X2, mRNA	Serine/threonine-protein kinase mph1	KOG0591: NIMA (never in mitosis)-related G2-specific serine/threonine protein kinase; KOG0596: Dual specificity;serine/threonine and tyrosine kinase; KOG0612: Rho-associated, coiled-coil containing protein kinase; KOG0662: Cyclin-dependent kinase CDK5; KOG1006: Mitogen-activated protein kinase (MAPK) kinase MKK4; KOG1151: Tousled-like protein kinase; KOG4236: Serine/threonine protein kinase PKC m…	Protein tyrosine kinase	IPR000719: Protein kinase domain; IPR008271: Serine/threonine-protein kinase, active site; IPR011009: Protein kinase-like domain superfamily; IPR017441: Protein kinase, ATP binding site; IPR027084: Protein kinase Mps1 family	GO:0000278: mitotic cell cycle; GO:0000705: achiasmate meiosis I; GO:0000778: condensed nuclear chromosome kinetochore; GO:0000780: condensed nuclear chromosome, centromeric region; GO:0000794: condensed nuclear chromosome; GO:0000942: condensed nuclear chromosome outer kinetochore; GO:0001666: response to hypoxia; GO:0004674: protein serine/threonine kinase activity; GO:0004712: protein serine/t…	K08866: TTK,MPS1;serine/threonine-protein kinase TTK/MPS1 [EC:2.7.12.1]
286	Sc.chr01.0321	protein FAM91A1	PREDICTED: Acyrthosiphon pisum protein FAM91A1 (LOC100166163), transcript variant X3, mRNA	Protein FAM91A1	KOG3707: Uncharacterized conserved protein	FAM91 N-terminus	IPR019824: Leghaemoglobin, iron-binding site; IPR028091: FAM91, N-terminal domain; IPR028097: FAM91, C-terminal domain; IPR039199: FAM91	GO:0005622: intracellular; GO:0005623: cell; GO:0005737: cytoplasm; GO:0005794: Golgi apparatus; GO:0005802: trans-Golgi network; GO:0012505: endomembrane system; GO:0019825: oxygen binding; GO:0020037: heme binding	-
287	Sc.chr01.0322	Uncharacterized protein FWK35_00009610	-	-	-	-	-	-	-
288	Sc.chr01.0323	sprT-like domain-containing protein Spartan	PREDICTED: Diuraphis noxia sprT-like domain-containing protein Spartan (LOC107170837), mRNA	SprT-like domain-containing protein Spartan	KOG3931: Uncharacterized conserved protein	SprT homologues.	IPR006640: SprT-like; IPR006642: Zinc finger, Rad18-type putative	GO:0000278: mitotic cell cycle; GO:0001940: male pronucleus; GO:0003677: DNA binding; GO:0005622: intracellular; GO:0005623: cell; GO:0005654: nucleoplasm; GO:0005694: chromosome; GO:0009650: UV protection; GO:0016607: nuclear speck; GO:0031398: positive regulation of protein ubiquitination; GO:0031981: nuclear lumen; GO:0042585: germinal vesicle; GO:0043130: ubiquitin binding; GO:0070530: K63-li…	K24051: SPRTN;SprT-like domain-contaning protein Spartan
289	Sc.chr01.0324	guanine nucleotide-releasing factor 2 isoform X1	PREDICTED: Myzus persicae guanine nucleotide-releasing factor 2 (LOC111033407), transcript variant X1, mRNA	Guanine nucleotide-releasing factor 2	KOG2378: cAMP-regulated guanine nucleotide exchange factor; KOG3417: Ras1 guanine nucleotide exchange factor; KOG3542: cAMP-regulated guanine nucleotide exchange factor; KOG3629: Guanine-nucleotide releasing factor	Guanine nucleotide exchange factor for Ras-like GTPases; N-terminal motif	IPR000651: Ras-like guanine nucleotide exchange factor, N-terminal; IPR001895: Ras guanine-nucleotide exchange factors catalytic domain; IPR008937: Ras-like guanine nucleotide exchange factor; IPR019804: Ras guanine-nucleotide exchange factor, conserved site; IPR023578: Ras guanine nucleotide exchange factor domain superfamily; IPR036964: Ras guanine-nucleotide exchange factor catalytic domain su…	GO:0000186: activation of MAPKK activity; GO:0003158: endothelium development; GO:0005622: intracellular; GO:0005623: cell; GO:0005737: cytoplasm; GO:0005769: early endosome; GO:0005829: cytosol; GO:0007154: cell communication; GO:0007169: transmembrane receptor protein tyrosine kinase signaling pathway; GO:0007275: multicellular organism development; GO:0007399: nervous system development; GO:00…	K06277: RAPGEF1,GRF2;Rap guanine nucleotide exchange factor 1
290	Sc.chr01.0325	cyclic AMP-dependent transcription factor ATF-6 alpha isoform X1	PREDICTED: Rhopalosiphum maidis cyclic AMP-dependent transcription factor ATF-6 alpha (LOC113548179), transcript variant X1, mRNA	Cyclic AMP-dependent transcription factor ATF-6 alpha	KOG4343: bZIP transcription factor ATF6	bZIP transcription factor	IPR004827: Basic-leucine zipper domain	GO:0000139: Golgi membrane; GO:0000978: RNA polymerase II proximal promoter sequence-specific DNA binding; GO:0001228: DNA-binding transcription activator activity, RNA polymerase II-specific; GO:0001654: eye development; GO:0003713: transcription coactivator activity; GO:0005622: intracellular; GO:0005623: cell; GO:0005634: nucleus; GO:0005635: nuclear envelope; GO:0005654: nucleoplasm; GO:00057…	K09054: ATF6A;cyclic AMP-dependent transcription factor ATF-6 alpha
291	Sc.chr01.0326	beta-parvin	PREDICTED: Aphis gossypii beta-parvin (LOC114126652), mRNA	Beta-parvin	KOG3631: Alpha-parvin and related focal adhesion proteins	Calponin homology domain	IPR001715: Calponin homology domain; IPR028433: Parvin; IPR036872: CH domain superfamily	GO:0001568: blood vessel development; GO:0001944: vasculature development; GO:0002040: sprouting angiogenesis; GO:0002165: instar larval or pupal development; GO:0003007: heart morphogenesis; GO:0003148: outflow tract septum morphogenesis; GO:0003151: outflow tract morphogenesis; GO:0003205: cardiac chamber development; GO:0003206: cardiac chamber morphogenesis; GO:0003279: cardiac septum develop…	K06275: PARV;parvin
292	Sc.chr01.0327	uncharacterized protein LOC112683019 isoform X1	PREDICTED: Acyrthosiphon pisum uncharacterized LOC100168091 (LOC100168091), transcript variant X1, mRNA	-	-	-	-	-	-
293	Sc.chr01.0328	zinc finger MYM-type protein 1-like; Uncharacterized protein FWK35_00036342, partial	PREDICTED: Sipha flava uncharacterized LOC112679874 (LOC112679874), partial mRNA	-	-	-	IPR008906: HAT, C-terminal dimerisation domain	GO:0046983: protein dimerization activity	-
294	Sc.chr01.0329	uncharacterized protein LOC112591252	-	-	-	-	IPR007110: Immunoglobulin-like domain; IPR013783: Immunoglobulin-like fold	-	-
295	Sc.chr01.0330	uncharacterized protein LOC112462965	-	-	-	G-quadruplex DNA unwinding	-	-	K08585: CAPNN;calpain,invertebrate [EC:3.4.22.-]
296	Sc.chr01.0331	inhibitory POU protein	PREDICTED: Myzus persicae inhibitory POU protein (LOC111033399), mRNA	POU domain, class 4, transcription factor 1	KOG1168: Transcription factor ACJ6/BRN-3, contains POU and HOX domains; KOG3802: Transcription factor OCT-1, contains POU and HOX domains	Found in Pit-Oct-Unc transcription factors	IPR000327: POU-specific domain; IPR001356: Homeobox domain; IPR001387: Cro/C1-type helix-turn-helix domain; IPR009057: Homeobox-like domain superfamily; IPR010982: Lambda repressor-like, DNA-binding domain superfamily; IPR013847: POU domain; IPR015584: POU domain, class 4, transcription factor 1; IPR017970: Homeobox, conserved site	GO:0000122: negative regulation of transcription by RNA polymerase II; GO:0000165: MAPK cascade; GO:0000228: nuclear chromosome; GO:0000790: nuclear chromatin; GO:0000978: RNA polymerase II proximal promoter sequence-specific DNA binding; GO:0000980: RNA polymerase II distal enhancer sequence-specific DNA binding; GO:0001227: DNA-binding transcription repressor activity, RNA polymerase II-specifi…	K09366: POU4F,BRN3;POU domain transcription factor,class 4
297	Sc.chr01.0332	arf-GAP with Rho-GAP domain, ANK repeat and PH domain-containing protein 2	PREDICTED: Melanaphis sacchari arf-GAP with Rho-GAP domain, ANK repeat and PH domain-containing protein 2 (LOC112594193), transcript variant X2, mRNA	Arf-GAP with Rho-GAP domain, ANK repeat and PH domain-containing protein 2	KOG1117: Rho- and Arf-GTPase activating protein ARAP3; KOG1449: Predicted Rho GTPase-activating protein CdGAPr; KOG1451: Oligophrenin-1 and related Rho GTPase-activating proteins; KOG1453: Chimaerin and related Rho GTPase activating proteins; KOG2200: Tumour suppressor protein p122-RhoGAP/DLC1; KOG2710: Rho GTPase-activating protein; KOG4269: Rac GTPase-activating protein BCR/ABR; KOG4406: CDC42 …	GTPase-activator protein for Rho-like GTPases	IPR000198: Rho GTPase-activating protein domain; IPR001849: Pleckstrin homology domain; IPR008936: Rho GTPase activation protein; IPR011993: PH-like domain superfamily	GO:0001726: ruffle; GO:0001921: positive regulation of receptor recycling; GO:0002165: instar larval or pupal development; GO:0003700: DNA-binding transcription factor activity; GO:0005096: GTPase activator activity; GO:0005547: phosphatidylinositol-3,4,5-trisphosphate binding; GO:0005622: intracellular; GO:0005623: cell; GO:0005634: nucleus; GO:0005654: nucleoplasm; GO:0005737: cytoplasm; GO:000…	K12490: ARAP3;Arf-GAP with Rho-GAP domain,ANK repeat and PH domain-containing protein 3
298	Sc.chr01.0333	serine/threonine-protein kinase N isoform X3	PREDICTED: Acyrthosiphon pisum serine/threonine-protein kinase N (LOC100166226), transcript variant X3, mRNA	Serine/threonine-protein kinase N	-	Rho effector or protein kinase C-related kinase homology region 1 homologues	IPR011072: HR1 rho-binding domain; IPR036274: HR1 repeat superfamily; IPR037313: Serine/threonine-protein kinase N, first HR1 domain	GO:0001782: B cell homeostasis; GO:0001783: B cell apoptotic process; GO:0002520: immune system development; GO:0002634: regulation of germinal center formation; GO:0002637: regulation of immunoglobulin production; GO:0003014: renal system process; GO:0003682: chromatin binding; GO:0005080: protein kinase C binding; GO:0005622: intracellular; GO:0005623: cell; GO:0005634: nucleus; GO:0005654: nuc…	K06071: PKN1;serine/threonine-protein kinase N1 [EC:2.7.11.13]
299	Sc.chr01.0334	uncharacterized protein LOC113550414	PREDICTED: Melanaphis sacchari uncharacterized LOC112591073 (LOC112591073), mRNA	-	-	-	-	-	-
300	Sc.chr01.0335	serine/threonine-protein kinase N isoform X1	PREDICTED: Melanaphis sacchari serine/threonine-protein kinase N (LOC112591072), transcript variant X2, mRNA	Serine/threonine-protein kinase N	KOG0580: Serine/threonine protein kinase; KOG0598: Ribosomal protein S6 kinase and related proteins; KOG0603: Ribosomal protein S6 kinase; KOG0605: NDR and related serine/threonine kinases; KOG0606: Microtubule-associated serine/threonine kinase and related proteins; KOG0608: Warts/lats-like serine threonine kinases; KOG0610: Putative serine/threonine protein kinase; KOG0612: Rho-associated, coil…	Rho effector or protein kinase C-related kinase homology region 1 homologues	IPR000719: Protein kinase domain; IPR000961: AGC-kinase, C-terminal; IPR008271: Serine/threonine-protein kinase, active site; IPR011009: Protein kinase-like domain superfamily; IPR017441: Protein kinase, ATP binding site; IPR017892: Protein kinase, C-terminal	GO:0001782: B cell homeostasis; GO:0001783: B cell apoptotic process; GO:0002520: immune system development; GO:0002634: regulation of germinal center formation; GO:0002637: regulation of immunoglobulin production; GO:0003014: renal system process; GO:0003682: chromatin binding; GO:0005080: protein kinase C binding; GO:0005524: ATP binding; GO:0005622: intracellular; GO:0005623: cell; GO:0005634:…	K23691: PKN2;serine/threonine-protein kinase N2 [EC:2.7.11.13]
301	Sc.chr01.0336	carboxypeptidase B-like	PREDICTED: Acyrthosiphon pisum carboxypeptidase B (LOC100164153), mRNA	Carboxypeptidase B	KOG2650: Zinc carboxypeptidase	Carboxypeptidase activation peptide	IPR000834: Peptidase M14, carboxypeptidase A; IPR003146: Carboxypeptidase, activation peptide; IPR036990: Metallocarboxypeptidase-like, propeptide	GO:0004181: metallocarboxypeptidase activity; GO:0005576: extracellular region; GO:0005615: extracellular space; GO:0006508: proteolysis; GO:0008270: zinc ion binding	-
302	Sc.chr01.0337	U3 small nucleolar RNA-associated protein 15 homolog	PREDICTED: Rhopalosiphum maidis U3 small nucleolar RNA-associated protein 15 homolog (LOC113561018), mRNA	U3 small nucleolar RNA-associated protein 15 homolog	KOG0310: Conserved WD40 repeat-containing protein	UTP15 C terminal	IPR001680: WD40 repeat; IPR015943: WD40/YVTN repeat-like-containing domain superfamily; IPR017986: WD40-repeat-containing domain; IPR018983: U3 small nucleolar RNA-associated protein 15, C-terminal; IPR036322: WD40-repeat-containing domain superfamily	GO:0000462: maturation of SSU-rRNA from tricistronic rRNA transcript (SSU-rRNA, 5.8S rRNA, LSU-rRNA); GO:0001650: fibrillar center; GO:0005515: protein binding; GO:0005622: intracellular; GO:0005623: cell; GO:0005634: nucleus; GO:0005654: nucleoplasm; GO:0005730: nucleolus; GO:0005737: cytoplasm; GO:0005783: endoplasmic reticulum; GO:0010467: gene expression; GO:0012505: endomembrane system; GO:0…	K14549: UTP15;U3 small nucleolar RNA-associated protein 15
303	Sc.chr01.0338	golgin subfamily A member 6-like protein 6	-	-	-	-	-	-	-
304	Sc.chr01.0339	uncharacterized protein LOC103308494	-	-	-	-	-	-	-
305	Sc.chr01.0340	PREDICTED: uncharacterized protein LOC109605163, partial	-	-	-	-	IPR001283: Cysteine-rich secretory protein-related; IPR014044: CAP domain; IPR018244: Allergen V5/Tpx-1-related, conserved site; IPR034113: Golgi-associated plant pathogenesis-related protein 1, SCP domain; IPR035940: CAP superfamily	GO:0005576: extracellular region	-
306	Sc.chr01.0341	PREDICTED: uncharacterized protein LOC107161588	-	-	-	-	-	-	-
307	Sc.chr01.0343	hypothetical protein EVAR_99884_1; uncharacterized protein LOC112689385	-	-	-	-	-	-	-
308	Sc.chr01.0344	uncharacterized protein LOC113555255; hypothetical protein AGLY_000209	-	Trimethylguanosine synthase	KOG2730: Methylase	methyltransferase activity. It is involved in the biological process described with	IPR019012: RNA cap guanine-N2 methyltransferase; IPR029063: S-adenosyl-L-methionine-dependent methyltransferase	GO:0000387: spliceosomal snRNP assembly; GO:0000398: mRNA splicing, via spliceosome; GO:0005622: intracellular; GO:0005623: cell; GO:0005634: nucleus; GO:0005654: nucleoplasm; GO:0005737: cytoplasm; GO:0005829: cytosol; GO:0009452: 7-methylguanosine RNA capping; GO:0010467: gene expression; GO:0019216: regulation of lipid metabolic process; GO:0022613: ribonucleoprotein complex biogenesis; GO:003…	K10408: DNAH;dynein heavy chain,axonemal
309	Sc.chr01.0345	zinc finger CCHC domain-containing protein 7-like	-	-	-	-	IPR001878: Zinc finger, CCHC-type; IPR036875: Zinc finger, CCHC-type superfamily	GO:0003676: nucleic acid binding; GO:0008270: zinc ion binding	-
310	Sc.chr01.0346	MOXD1 homolog 1-like	PREDICTED: Sipha flava MOXD1 homolog 1-like (LOC112682960), mRNA	Dopamine beta-hydroxylase; DBH-like monooxygenase protein 1	KOG3568: Dopamine beta-monooxygenase	Copper type II ascorbate-dependent monooxygenase, N-terminal domain	IPR000323: Copper type II, ascorbate-dependent monooxygenase, N-terminal; IPR008977: PHM/PNGase F domain superfamily; IPR014784: Copper type II, ascorbate-dependent monooxygenase-like, C-terminal; IPR024548: Copper type II ascorbate-dependent monooxygenase, C-terminal; IPR028460: Tyramine beta-hydroxylase/Dopamine beta-hydroxylase; IPR036939: Copper type II, ascorbate-dependent monooxygenase, N-t…	GO:0004500: dopamine beta-monooxygenase activity; GO:0005507: copper ion binding; GO:0005576: extracellular region; GO:0005615: extracellular space; GO:0005622: intracellular; GO:0005623: cell; GO:0005737: cytoplasm; GO:0005783: endoplasmic reticulum; GO:0005789: endoplasmic reticulum membrane; GO:0006589: octopamine biosynthetic process; GO:0012505: endomembrane system; GO:0030141: secretory gra…	K00503: DBH;dopamine beta-monooxygenase [EC:1.14.17.1]
311	Sc.chr01.0347	uncharacterized protein LOC112682961	-	-	-	-	IPR003598: Immunoglobulin subtype 2; IPR003599: Immunoglobulin subtype; IPR007110: Immunoglobulin-like domain; IPR013151: Immunoglobulin; IPR013783: Immunoglobulin-like fold; IPR036179: Immunoglobulin-like domain superfamily; IPR039311: FAM187A/B	-	-
312	Sc.chr01.0348	MOXD1 homolog 1-like	PREDICTED: Rhopalosiphum maidis MOXD1 homolog 1-like (LOC113550264), mRNA	-	-	octopamine biosynthetic process	IPR005018: DOMON domain	-	-
313	Sc.chr01.0349	neuropeptide CCHamide-1 receptor-like	PREDICTED: Sipha flava neuropeptide CCHamide-1 receptor-like (LOC112683056), transcript variant X2, mRNA	Bombesin receptor subtype-3; Neuropeptide CCHamide-1 receptor	KOG4219: G protein-coupled receptor	7 transmembrane receptor (rhodopsin family)	IPR000276: G protein-coupled receptor, rhodopsin-like; IPR001556: Bombesin receptor-like; IPR017452: GPCR, rhodopsin-like, 7TM	GO:0005623: cell; GO:0005886: plasma membrane; GO:0005887: integral component of plasma membrane; GO:0007154: cell communication; GO:0007218: neuropeptide signaling pathway; GO:0008188: neuropeptide receptor activity; GO:0008261: allatostatin receptor activity; GO:0023052: signaling; GO:0051716: cellular response to stimulus; GO:0071944: cell periphery	K04170: BRS3;bombesin receptor subtype-3
314	Sc.chr01.0350	uncharacterized protein LOC111036545	PREDICTED: Myzus persicae uncharacterized LOC111036545 (LOC111036545), mRNA	-	-	Hermansky-Pudlak syndrome 3	IPR017216: Hermansky-Pudlak syndrome 3 protein; IPR028167: Hermansky-Pudlak syndrome 3, central region; IPR029437: Hermansky-Pudlak syndrome 3 protein, N-terminal domain; IPR029438: Hermansky-Pudlak syndrome 3 protein, C-terminal domain	GO:0005622: intracellular; GO:0005623: cell; GO:0005737: cytoplasm; GO:0005829: cytosol; GO:0006996: organelle organization; GO:0031084: BLOC-2 complex; GO:0043473: pigmentation	K20190: HPS3;Hermansky-Pudlak syndrome 3 protein
315	Sc.chr01.0351	PREDICTED: WW domain-binding protein 4-like isoform X1	PREDICTED: Myzus persicae calmodulin-lysine N-methyltransferase-like (LOC111034879), transcript variant X1, mRNA	Calmodulin-lysine N-methyltransferase; WW domain-binding protein 4	KOG0150: Spliceosomal protein FBP21; KOG3201: Uncharacterized conserved protein	nucleic acid binding	IPR000690: Matrin/U1-C, C2H2-type zinc finger; IPR001202: WW domain; IPR003604: Matrin/U1-C-like, C2H2-type zinc finger; IPR013085: U1-C, C2H2-type zinc finger; IPR019410: Lysine methyltransferase; IPR025800: Calmodulin-lysine N-methyltransferase; IPR029063: S-adenosyl-L-methionine-dependent methyltransferase; IPR036020: WW domain superfamily; IPR036236: Zinc finger C2H2 superfamily	GO:0003676: nucleic acid binding; GO:0005622: intracellular; GO:0005623: cell; GO:0005634: nucleus; GO:0005654: nucleoplasm; GO:0005686: U2 snRNP; GO:0005737: cytoplasm; GO:0008270: zinc ion binding; GO:0010467: gene expression; GO:0016607: nuclear speck; GO:0018025: calmodulin-lysine N-methyltransferase activity; GO:0031981: nuclear lumen; GO:0045292: mRNA cis splicing, via spliceosome; GO:00700…	K18826: CAMKMT;calmodulin-lysine N-methyltransferase [EC:2.1.1.60]
316	Sc.chr01.0352	unnamed protein product, partial; hypothetical protein EVAR_91617_1	PREDICTED: Parasteatoda tepidariorum uncharacterized LOC110283557 (LOC110283557), mRNA	-	-	G-quadruplex DNA unwinding	-	-	-
317	Sc.chr01.0353	jerky protein-like	-	Tigger transposable element-derived protein 2; Jerky protein homolog-like	-	Tigger transposable	IPR004875: DDE superfamily endonuclease domain	GO:0003676: nucleic acid binding	-
318	Sc.chr01.0354	neuropeptide F receptor	PREDICTED: Myzus persicae neuropeptide F receptor-like (LOC111034892), transcript variant X2, mRNA	Neuropeptide F receptor	KOG4219: G protein-coupled receptor	Serpentine type 7TM GPCR chemoreceptor Srx	IPR000276: G protein-coupled receptor, rhodopsin-like; IPR000611: Neuropeptide Y receptor family; IPR017452: GPCR, rhodopsin-like, 7TM	GO:0004983: neuropeptide Y receptor activity; GO:0007186: G protein-coupled receptor signaling pathway; GO:0016021: integral component of membrane	K04209: NPFR;neuropeptide F receptor
319	Sc.chr01.0355	regulation of nuclear pre-mRNA domain-containing protein 2 isoform X1	PREDICTED: Diuraphis noxia regulation of nuclear pre-mRNA domain-containing protein 2 (LOC107165052), transcript variant X4, misc_RNA	Regulation of nuclear pre-mRNA domain-containing protein 2	KOG2669: Regulator of nuclear mRNA	RPR	IPR006569: CID domain; IPR006903: RNA polymerase II-binding domain; IPR008942: ENTH/VHS; IPR032337: Cell-cycle alteration and expression-elevated protein in tumour	GO:0000228: nuclear chromosome; GO:0000790: nuclear chromatin; GO:0005622: intracellular; GO:0005623: cell; GO:0005634: nucleus; GO:0005654: nucleoplasm; GO:0010467: gene expression; GO:0016073: snRNA metabolic process; GO:0016591: RNA polymerase II, holoenzyme; GO:0031124: mRNA 3'-end processing; GO:0031981: nuclear lumen; GO:0042795: snRNA transcription by RNA polymerase II	-
320	Sc.chr01.0356	chitinase-like protein EN03	PREDICTED: Myzus persicae chitinase-like protein EN03 (LOC111034891), mRNA	Chitinase-like protein EN03	-	Glyco_18	IPR001223: Glycoside hydrolase family 18, catalytic domain; IPR011583: Chitinase II; IPR015520: Imaginal disc growth factor; IPR017853: Glycoside hydrolase superfamily; IPR029070: Chitinase insertion domain superfamily	GO:0004568: chitinase activity; GO:0005576: extracellular region; GO:0005975: carbohydrate metabolic process; GO:0006032: chitin catabolic process; GO:0007275: multicellular organism development; GO:0007444: imaginal disc development; GO:0008061: chitin binding; GO:0008084: imaginal disc growth factor receptor binding; GO:0040003: chitin-based cuticle development; GO:0042060: wound healing; GO:00…	-
321	Sc.chr01.0357	chitinase-like protein EN03	PREDICTED: Rhopalosiphum maidis chitinase-like protein EN03 (LOC113552867), mRNA	Chitinase-like protein EN03	-	Glyco_18	IPR001223: Glycoside hydrolase family 18, catalytic domain; IPR011583: Chitinase II; IPR015520: Imaginal disc growth factor; IPR017853: Glycoside hydrolase superfamily; IPR029070: Chitinase insertion domain superfamily	GO:0004568: chitinase activity; GO:0005576: extracellular region; GO:0005975: carbohydrate metabolic process; GO:0006032: chitin catabolic process; GO:0007275: multicellular organism development; GO:0007444: imaginal disc development; GO:0008061: chitin binding; GO:0008084: imaginal disc growth factor receptor binding; GO:0040003: chitin-based cuticle development; GO:0042060: wound healing; GO:00…	-
322	Sc.chr01.0359	piggyBac transposable element-derived protein 4-like	PREDICTED: Myzus persicae piggyBac transposable element-derived protein 4-like (LOC111033832), mRNA	-	-	Transposase IS4	IPR029526: PiggyBac transposable element-derived protein	-	-
323	Sc.chr01.0361	PR domain zinc finger protein 16-like isoform X2	PREDICTED: Sipha flava PR domain zinc finger protein 16-like (LOC112688135), transcript variant X2, mRNA	-	-	C2H2-type zinc finger	IPR013087: Zinc finger C2H2-type; IPR036236: Zinc finger C2H2 superfamily	GO:0000122: negative regulation of transcription by RNA polymerase II; GO:0000977: RNA polymerase II regulatory region sequence-specific DNA binding; GO:0001228: DNA-binding transcription activator activity, RNA polymerase II-specific; GO:0001655: urogenital system development; GO:0001701: in utero embryonic development; GO:0001780: neutrophil homeostasis; GO:0002520: immune system development; G…	K04462: MECOM,EVI1,PRDM3;[histone H3]-lysine9 N-methyltransferase (ecotropic virus integration site 1 protein) [EC:2.1.1.367]
324	Sc.chr01.0362	esterase E4 isoform X1	PREDICTED: Aphis gossypii esterase E4-like (LOC114125576), transcript variant X2, mRNA	Venom carboxylesterase-6	KOG1516: Carboxylesterase and related proteins; KOG4389: Acetylcholinesterase/Butyrylcholinesterase	Carboxylesterase family	IPR002018: Carboxylesterase, type B; IPR019819: Carboxylesterase type B, conserved site; IPR019826: Carboxylesterase type B, active site; IPR029058: Alpha/Beta hydrolase fold	GO:0004771: sterol esterase activity; GO:0004806: triglyceride lipase activity; GO:0005576: extracellular region; GO:0005615: extracellular space; GO:0005622: intracellular; GO:0005623: cell; GO:0005737: cytoplasm; GO:0005783: endoplasmic reticulum; GO:0005788: endoplasmic reticulum lumen; GO:0005811: lipid droplet; GO:0005829: cytosol; GO:0006486: protein glycosylation; GO:0006637: acyl-CoA meta…	K01044: CES1;carboxylesterase 1 [EC:3.1.1.1]
325	Sc.chr01.0363	short-chain specific acyl-CoA dehydrogenase, mitochondrial-like	PREDICTED: Diuraphis noxia short-chain specific acyl-CoA dehydrogenase, mitochondrial-like (LOC107167049), mRNA	Short-chain specific acyl-CoA dehydrogenase, mitochondrial	KOG0137: Very-long-chain acyl-CoA dehydrogenase; KOG0138: Glutaryl-CoA dehydrogenase; KOG0139: Short-chain acyl-CoA dehydrogenase; KOG0140: Medium-chain acyl-CoA dehydrogenase; KOG0141: Isovaleryl-CoA dehydrogenase; KOG1469: Predicted acyl-CoA dehydrogenase	Acyl-CoA dehydrogenase, C-terminal domain	IPR006089: Acyl-CoA dehydrogenase, conserved site; IPR006091: Acyl-CoA oxidase/dehydrogenase, central domain; IPR009075: Acyl-CoA dehydrogenase/oxidase C-terminal; IPR009100: Acyl-CoA dehydrogenase/oxidase, N-terminal and middle domain superfamily; IPR013786: Acyl-CoA dehydrogenase/oxidase, N-terminal; IPR036250: Acyl-CoA dehydrogenase-like, C-terminal; IPR037069: Acyl-CoA dehydrogenase/oxidase, …	GO:0000062: fatty-acyl-CoA binding; GO:0003995: acyl-CoA dehydrogenase activity; GO:0004085: butyryl-CoA dehydrogenase activity; GO:0005622: intracellular; GO:0005623: cell; GO:0005634: nucleus; GO:0005654: nucleoplasm; GO:0005737: cytoplasm; GO:0005739: mitochondrion; GO:0005740: mitochondrial envelope; GO:0005759: mitochondrial matrix; GO:0031966: mitochondrial membrane; GO:0031981: nuclear lum…	K00248: ACADS,bcd;butyryl-CoA dehydrogenase [EC:1.3.8.1]
326	Sc.chr01.0364	uncharacterized protein LOC114119295	PREDICTED: Myzus persicae uncharacterized LOC111037445 (LOC111037445), mRNA	-	-	Mitochondrial domain of unknown function (DUF1713)	IPR013177: Domain of unknown function DUF1713	-	K16830: AURKAIP1;aurora kinase A-interacting protein
327	Sc.chr01.0365	m7GpppX diphosphatase	Acyrthosiphon pisum mRNA decapping enzyme (Dcps), mRNA	m7GpppX diphosphatase	KOG3969: Uncharacterized conserved protein	Scavenger mRNA decapping enzyme (DcpS) N-terminal	IPR008594: Scavenger mRNA decapping enzyme DcpS/DCS2; IPR011145: Scavenger mRNA decapping enzyme, N-terminal; IPR036265: HIT-like superfamily	GO:0000288: nuclear-transcribed mRNA catabolic process, deadenylation-dependent decay; GO:0000290: deadenylation-dependent decapping of nuclear-transcribed mRNA; GO:0000340: RNA 7-methylguanosine cap binding; GO:0000932: P-body; GO:0004532: exoribonuclease activity; GO:0004780: sulfate adenylyltransferase (ADP) activity; GO:0005622: intracellular; GO:0005623: cell; GO:0005634: nucleus; GO:0005654…	K12584: DCPS,DCS;m7GpppX diphosphatase [EC:3.6.1.59]
328	Sc.chr01.0366	sialin-like	PREDICTED: Aphis gossypii sialin-like (LOC114129528), mRNA	Vesicular glutamate transporter 1	KOG2532: Permease of the major facilitator superfamily	Major Facilitator Superfamily	IPR011701: Major facilitator superfamily; IPR020846: Major facilitator superfamily domain; IPR036259: MFS transporter superfamily	GO:0005623: cell; GO:0005886: plasma membrane; GO:0006820: anion transport; GO:0016021: integral component of membrane; GO:0022857: transmembrane transporter activity; GO:0055085: transmembrane transport; GO:0071944: cell periphery	-
329	Sc.chr01.0368	PREDICTED: putative inorganic phosphate cotransporter isoform X1	PREDICTED: Diuraphis noxia vesicular glutamate transporter 1-like (LOC107168086), transcript variant X1, mRNA	Vesicular glutamate transporter 1	KOG2532: Permease of the major facilitator superfamily	It is involved in the biological process described with	IPR011701: Major facilitator superfamily; IPR020846: Major facilitator superfamily domain; IPR036259: MFS transporter superfamily	GO:0005623: cell; GO:0005886: plasma membrane; GO:0006820: anion transport; GO:0016021: integral component of membrane; GO:0022857: transmembrane transporter activity; GO:0055085: transmembrane transport; GO:0071944: cell periphery	K12301: SLC17A5;MFS transporter,ACS family,solute carrier family 17 (sodium-dependent inorganic phosphate cotransporter),member 5
330	Sc.chr01.0369	vesicular glutamate transporter 1-like isoform X1	PREDICTED: Acyrthosiphon pisum vesicular glutamate transporter 1 (LOC100168978), transcript variant X2, mRNA	Vesicular glutamate transporter 1	KOG2532: Permease of the major facilitator superfamily	It is involved in the biological process described with	IPR011701: Major facilitator superfamily; IPR020846: Major facilitator superfamily domain; IPR036259: MFS transporter superfamily	GO:0005623: cell; GO:0005886: plasma membrane; GO:0006820: anion transport; GO:0016021: integral component of membrane; GO:0022857: transmembrane transporter activity; GO:0055085: transmembrane transport; GO:0071944: cell periphery	K12301: SLC17A5;MFS transporter,ACS family,solute carrier family 17 (sodium-dependent inorganic phosphate cotransporter),member 5
331	Sc.chr01.0370	transmembrane GTPase Marf isoform X1	PREDICTED: Rhopalosiphum maidis transmembrane GTPase Marf (LOC113555984), transcript variant X1, mRNA	Mitofusin-2; Transmembrane GTPase Marf	KOG0448: Mitofusin 1 GTPase, involved in mitochondrila biogenesis	fzo-like conserved region	IPR006884: Fzo/mitofusin HR2 domain; IPR022812: Dynamin superfamily; IPR027088: Mitofusin-1; IPR027094: Mitofusin family; IPR027417: P-loop containing nucleoside triphosphate hydrolase; IPR030381: Dynamin-type guanine nucleotide-binding (G) domain	GO:0000045: autophagosome assembly; GO:0000278: mitotic cell cycle; GO:0001701: in utero embryonic development; GO:0001824: blastocyst development; GO:0001825: blastocyst formation; GO:0002165: instar larval or pupal development; GO:0003924: GTPase activity; GO:0005525: GTP binding; GO:0005622: intracellular; GO:0005623: cell; GO:0005737: cytoplasm; GO:0005739: mitochondrion; GO:0005740: mitochon…	K06030: MFN2,FZO1;mitofusin 2 [EC:3.6.5.-]
332	Sc.chr01.0371	KRAB-A domain-containing protein 2-like	PREDICTED: Sipha flava uncharacterized LOC112690438 (LOC112690438), transcript variant X2, misc_RNA	-	-	KRAB-A domain containing 2	-	-	-
333	Sc.chr01.0372	uncharacterized protein LOC114121080	-	-	-	-	IPR004117: Olfactory receptor, insect	GO:0004984: olfactory receptor activity; GO:0005549: odorant binding; GO:0007608: sensory perception of smell; GO:0016020: membrane	-
334	Sc.chr01.0373	uncharacterized protein LOC100574537	PREDICTED: Acyrthosiphon pisum uncharacterized LOC100574537 (LOC100574537), mRNA	-	-	-	-	-	-
335	Sc.chr01.0374	bone morphogenetic protein 4	PREDICTED: Melanaphis sacchari protein DVR-1 homolog (LOC112593596), mRNA	Growth/differentiation factor 10; Bone morphogenetic protein 3	KOG3900: Transforming growth factor beta, bone morphogenetic protein and related proteins	Transforming growth factor-beta (TGF-beta) family	IPR001839: Transforming growth factor-beta, C-terminal; IPR015615: Transforming growth factor-beta-related; IPR017948: Transforming growth factor beta, conserved site; IPR029034: Cystine-knot cytokine	GO:0000003: reproduction; GO:0001501: skeletal system development; GO:0005125: cytokine activity; GO:0005160: transforming growth factor beta receptor binding; GO:0005576: extracellular region; GO:0005615: extracellular space; GO:0006935: chemotaxis; GO:0007179: transforming growth factor beta receptor signaling pathway; GO:0007267: cell-cell signaling; GO:0007275: multicellular organism developm…	K05496: BMP3;bone morphogenetic protein 3
336	Sc.chr01.0375	uncharacterized protein LOC113556578; hypothetical protein AGLY_014604	PREDICTED: Sipha flava uncharacterized protein YMR317W (LOC112685924), mRNA	-	-	-	-	-	-
337	Sc.chr01.0376	visual system homeobox 1-like; diencephalon/mesencephalon homeobox protein 1 isoform X1	PREDICTED: Rhopalosiphum maidis diencephalon/mesencephalon homeobox protein 1-A-like (LOC113557537), mRNA	Visual system homeobox 1	KOG0484: Transcription factor PHOX2/ARIX, contains HOX domain; KOG0494: Transcription factor CHX10 and related HOX domain proteins	OAR domain	IPR001356: Homeobox domain; IPR009057: Homeobox-like domain superfamily	GO:0000122: negative regulation of transcription by RNA polymerase II; GO:0000981: DNA-binding transcription factor activity, RNA polymerase II-specific; GO:0001748: optic lobe placode development; GO:0001764: neuron migration; GO:0003407: neural retina development; GO:0003682: chromatin binding; GO:0005622: intracellular; GO:0005623: cell; GO:0005634: nucleus; GO:0005737: cytoplasm; GO:0007369: …	K09335: VSX1;visual system homeobox protein 1
338	Sc.chr01.0377	visual system homeobox 2-like isoform X2	PREDICTED: Sipha flava visual system homeobox 1-like (LOC112685960), mRNA	Visual system homeobox 1	KOG0494: Transcription factor CHX10 and related HOX domain proteins	OAR domain	IPR001356: Homeobox domain; IPR003654: OAR domain; IPR023339: CVC domain	GO:0000122: negative regulation of transcription by RNA polymerase II; GO:0000981: DNA-binding transcription factor activity, RNA polymerase II-specific; GO:0001748: optic lobe placode development; GO:0001764: neuron migration; GO:0003407: neural retina development; GO:0003682: chromatin binding; GO:0005622: intracellular; GO:0005623: cell; GO:0005634: nucleus; GO:0005737: cytoplasm; GO:0007369: …	K09336: VSX2,CHX10;visual system homeobox protein 2
339	Sc.chr01.0378	disheveled-associated activator of morphogenesis 1 isoform X1	PREDICTED: Acyrthosiphon pisum disheveled-associated activator of morphogenesis 1 (LOC100160941), transcript variant X1, mRNA	Protein diaphanous homolog 3; Disheveled-associated activator of morphogenesis 1; Formin-like protein 3	KOG1922: Rho GTPase effector BNI1 and related formins; KOG1923: Rac1 GTPase effector FRL; KOG1924: RhoA GTPase effector DIA/Diaphanous	Diaphanous GTPase-binding Domain	IPR010472: Formin, FH3 domain; IPR010473: Formin, GTPase-binding domain; IPR011989: Armadillo-like helical; IPR014767: Diaphanous autoregulatory (DAD) domain; IPR014768: Rho GTPase-binding/formin homology 3 (GBD/FH3) domain; IPR015425: Formin, FH2 domain; IPR016024: Armadillo-type fold; IPR042201: Formin, FH2 domain superfamily	GO:0001725: stress fiber; GO:0003779: actin binding; GO:0005622: intracellular; GO:0005623: cell; GO:0005829: cytosol; GO:0005865: striated muscle thin filament; GO:0005886: plasma membrane; GO:0006935: chemotaxis; GO:0007275: multicellular organism development; GO:0007368: determination of left/right symmetry; GO:0007399: nervous system development; GO:0007409: axonogenesis; GO:0007411: axon gui…	K04512: DAAM;dishevelled associated activator of morphogenesis
340	Sc.chr01.0379	collagen alpha-1(III) chain-like isoform X2	PREDICTED: Aphis gossypii collagen alpha-1(III) chain-like (LOC114123048), transcript variant X4, mRNA	-	-	structural molecule activity	IPR000618: Insect cuticle protein; IPR008160: Collagen triple helix repeat	GO:0005201: extracellular matrix structural constituent; GO:0005576: extracellular region; GO:0007275: multicellular organism development; GO:0007593: chitin-based cuticle sclerotization; GO:0031012: extracellular matrix; GO:0042302: structural constituent of cuticle; GO:0042335: cuticle development; GO:0048085: adult chitin-containing cuticle pigmentation	K06237: COL4A;collagen type IV alpha
341	Sc.chr01.0380	RYamide receptor-like	PREDICTED: Rhopalosiphum maidis RYamide receptor-like (LOC113547905), mRNA	Neuromedin-K receptor	KOG4219: G protein-coupled receptor; KOG4220: Muscarinic acetylcholine receptor	7 transmembrane receptor (rhodopsin family)	IPR000276: G protein-coupled receptor, rhodopsin-like; IPR000611: Neuropeptide Y receptor family; IPR017452: GPCR, rhodopsin-like, 7TM	GO:0004983: neuropeptide Y receptor activity; GO:0005623: cell; GO:0005886: plasma membrane; GO:0007154: cell communication; GO:0007204: positive regulation of cytosolic calcium ion concentration; GO:0007218: neuropeptide signaling pathway; GO:0009755: hormone-mediated signaling pathway; GO:0016021: integral component of membrane; GO:0016323: basolateral plasma membrane; GO:0023052: signaling; GO…	K14071: LKR;leucokinin receptor
342	Sc.chr01.0381	nucleoside diphosphate kinase 6-like isoform X1	PREDICTED: Melanaphis sacchari nucleoside diphosphate kinase 6-like (LOC112593710), transcript variant X1, mRNA	Nucleoside diphosphate kinase 6	-	Nucleoside diphosphate kinase	IPR001564: Nucleoside diphosphate kinase; IPR034907: Nucleoside diphosphate kinase-like domain; IPR036850: Nucleoside diphosphate kinase-like domain superfamily; IPR037994: Nucleoside diphosphate kinase 6	GO:0004550: nucleoside diphosphate kinase activity; GO:0005622: intracellular; GO:0005623: cell; GO:0005737: cytoplasm; GO:0005739: mitochondrion; GO:0005829: cytosol; GO:0006165: nucleoside diphosphate phosphorylation; GO:0006183: GTP biosynthetic process; GO:0006228: UTP biosynthetic process; GO:0006241: CTP biosynthetic process; GO:0015949: nucleobase-containing small molecule interconversion;…	K00940: ndk,NME;nucleoside-diphosphate kinase [EC:2.7.4.6]
343	Sc.chr01.0382	hyaluronidase-like	PREDICTED: Myzus persicae hyaluronidase-like (LOC111037833), mRNA	Hyaluronidase	-	Hyaluronidase	IPR001329: Glycoside hydrolase family 56, bee venom hyaluronidase; IPR013785: Aldolase-type TIM barrel; IPR017853: Glycoside hydrolase superfamily; IPR018155: Hyaluronidase	GO:0000302: response to reactive oxygen species; GO:0004415: hyalurononglucosaminidase activity; GO:0005576: extracellular region; GO:0005615: extracellular space; GO:0005622: intracellular; GO:0005623: cell; GO:0005737: cytoplasm; GO:0005764: lysosome; GO:0005886: plasma membrane; GO:0005975: carbohydrate metabolic process; GO:0006954: inflammatory response; GO:0007155: cell adhesion; GO:0007338…	K01197: hya;hyaluronoglucosaminidase [EC:3.2.1.35]
344	Sc.chr01.0383	protein NDNF	-	Protein NDNF	-	Uncharacterised conserved protein (DUF2369)	IPR003961: Fibronectin type III; IPR013783: Immunoglobulin-like fold; IPR019326: Protein NDNF; IPR036116: Fibronectin type III superfamily	GO:0001568: blood vessel development; GO:0001764: neuron migration; GO:0001944: vasculature development; GO:0002931: response to ischemia; GO:0005515: protein binding; GO:0005576: extracellular region; GO:0007154: cell communication; GO:0007263: nitric oxide mediated signal transduction; GO:0007275: multicellular organism development; GO:0007399: nervous system development; GO:0008201: heparin bi…	-
345	Sc.chr01.0384	tigger transposable element-derived protein 4-like	PREDICTED: Myzus persicae uncharacterized LOC111041050 (LOC111041050), ncRNA	Tigger transposable element-derived protein 4	-	DDE superfamily endonuclease	IPR004875: DDE superfamily endonuclease domain; IPR006600: HTH CenpB-type DNA-binding domain; IPR007889: DNA binding HTH domain, Psq-type; IPR009057: Homeobox-like domain superfamily	GO:0003677: DNA binding	-
346	Sc.chr01.0385	malate dehydrogenase, cytoplasmic	PREDICTED: Diuraphis noxia malate dehydrogenase, cytoplasmic (LOC107170335), mRNA	Malate dehydrogenase, cytoplasmic	KOG1496: Malate dehydrogenase	lactate/malate dehydrogenase, NAD binding domain	IPR001236: Lactate/malate dehydrogenase, N-terminal; IPR001252: Malate dehydrogenase, active site; IPR001557: L-lactate/malate dehydrogenase; IPR010945: Malate dehydrogenase, type 2; IPR011274: Malate dehydrogenase, NAD-dependent, cytosolic; IPR015955: Lactate dehydrogenase/glycoside hydrolase, family 4, C-terminal; IPR022383: Lactate/malate dehydrogenase, C-terminal; IPR036291: NAD(P)-binding do…	GO:0004470: malic enzyme activity; GO:0005576: extracellular region; GO:0005615: extracellular space; GO:0005622: intracellular; GO:0005623: cell; GO:0005737: cytoplasm; GO:0005739: mitochondrion; GO:0005777: peroxisome; GO:0005829: cytosol; GO:0006094: gluconeogenesis; GO:0006099: tricarboxylic acid cycle; GO:0006101: citrate metabolic process; GO:0006107: oxaloacetate metabolic process; GO:0006…	K00025: MDH1;malate dehydrogenase [EC:1.1.1.37]
347	Sc.chr01.0386	acyl-CoA:lysophosphatidylglycerol acyltransferase 1-like	PREDICTED: Aphis gossypii acyl-CoA:lysophosphatidylglycerol acyltransferase 1-like (LOC114121512), mRNA	Acyl-CoA:lysophosphatidylglycerol acyltransferase 1	KOG1505: Lysophosphatidic acid acyltransferase LPAAT and related acyltransferases	Acyltransferase C-terminus	IPR002123: Phospholipid/glycerol acyltransferase; IPR032098: Acyltransferase, C-terminal domain	GO:0003841: 1-acylglycerol-3-phosphate O-acyltransferase activity; GO:0005622: intracellular; GO:0005623: cell; GO:0005737: cytoplasm; GO:0005783: endoplasmic reticulum; GO:0005789: endoplasmic reticulum membrane; GO:0012505: endomembrane system; GO:0036148: phosphatidylglycerol acyl-chain remodeling; GO:0042175: nuclear outer membrane-endoplasmic reticulum membrane network; GO:0045723: positive …	K13514: LPGAT1;lysophosphatidylglycerol acyltransferase 1 [EC:2.3.1.-]
348	Sc.chr01.0387	dehydrogenase/reductase SDR family member 11	PREDICTED: Acyrthosiphon pisum dehydrogenase/reductase SDR family member 11 (LOC100166294), mRNA	Uncharacterized oxidoreductase SACOL2488	KOG1200: Mitochondrial/plastidial beta-ketoacyl-ACP reductase; KOG1205: Predicted dehydrogenase; KOG1209: 1-Acyl dihydroxyacetone phosphate reductase and related dehydrogenases	Enoyl-(Acyl carrier protein) reductase	IPR002347: Short-chain dehydrogenase/reductase SDR; IPR020904: Short-chain dehydrogenase/reductase, conserved site; IPR036291: NAD(P)-binding domain superfamily	GO:0000253: 3-keto sterol reductase activity; GO:0004303: estradiol 17-beta-dehydrogenase activity; GO:0004745: retinol dehydrogenase activity; GO:0005622: intracellular; GO:0005623: cell; GO:0005737: cytoplasm; GO:0006694: steroid biosynthetic process; GO:0006718: juvenile hormone biosynthetic process; GO:0007608: sensory perception of smell; GO:0016063: rhodopsin biosynthetic process; GO:004788…	K22970: DHRS11;17beta-estradiol 17-dehydrogenase / 3beta-hydroxysteroid 3-dehydrogenase [EC:1.1.1.62 1.1.1.270]
349	Sc.chr01.0388	PREDICTED: THAP domain-containing protein 1-like	-	THAP domain-containing protein 1	-	THAP	IPR006612: THAP-type zinc finger; IPR038441: THAP-type zinc finger superfamily	GO:0003676: nucleic acid binding	K23204: THAP2;THAP domain-containing protein 2
350	Sc.chr01.0389	tRNA (guanine-N(7)-)-methyltransferase	PREDICTED: Acyrthosiphon pisum tRNA (guanine-N(7)-)-methyltransferase (LOC100160622), transcript variant X5, mRNA	tRNA (guanine-N(7)-)-methyltransferase	KOG3115: Methyltransferase-like protein	Catalyzes the formation of N(7)-methylguanine at position 46 (m7G46) in tRNA	IPR003358: tRNA (guanine-N-7) methyltransferase, Trmb type; IPR025763: tRNA (guanine-N-7) methyltransferase catalytic subunit Trm8, eukaryote; IPR029063: S-adenosyl-L-methionine-dependent methyltransferase	GO:0005622: intracellular; GO:0005623: cell; GO:0005634: nucleus; GO:0005654: nucleoplasm; GO:0005730: nucleolus; GO:0005737: cytoplasm; GO:0005829: cytosol; GO:0008176: tRNA (guanine-N7-)-methyltransferase activity; GO:0010467: gene expression; GO:0031981: nuclear lumen; GO:0043527: tRNA methyltransferase complex; GO:0106004: tRNA (guanine-N7)-methylation	K03439: trmB,METTL1,TRM8;tRNA (guanine-N7-)-methyltransferase [EC:2.1.1.33]
351	Sc.chr01.0390	PREDICTED: ubiquitin thioesterase otubain-like	PREDICTED: Rhopalosiphum maidis ubiquitin thioesterase otubain-like (LOC113552976), transcript variant X6, mRNA	Ubiquitin thioesterase otubain-like	KOG3991: Uncharacterized conserved protein	Peptidase C65 Otubain	IPR003323: OTU domain; IPR016615: Ubiquitin thioesterase Otubain; IPR019400: Peptidase C65, otubain; IPR030298: Ubiquitin thioesterase OTUB1; IPR038765: Papain-like cysteine peptidase superfamily; IPR042467: Peptidase C65, otubain, subdomain 2; IPR042468: Peptidase C65, otubain, subdomain 1	GO:0004843: thiol-dependent ubiquitin-specific protease activity; GO:0005622: intracellular; GO:0005623: cell; GO:0005634: nucleus; GO:0005654: nucleoplasm; GO:0005737: cytoplasm; GO:0005829: cytosol; GO:0006974: cellular response to DNA damage stimulus; GO:0019784: NEDD8-specific protease activity; GO:0031625: ubiquitin protein ligase binding; GO:0031981: nuclear lumen; GO:0043130: ubiquitin bin…	K09602: OTUB1;ubiquitin thioesterase protein OTUB1 [EC:3.4.19.12]
352	Sc.chr01.0391	striatin-3	PREDICTED: Sipha flava striatin-3 (LOC112686660), mRNA	Striatin-3; Nuclear distribution protein PAC1	KOG0640: mRNA cleavage stimulating factor complex;subunit 1; KOG0642: Cell-cycle nuclear protein, contains WD-40 repeats	Striatin family	IPR001680: WD40 repeat; IPR013258: Striatin, N-terminal; IPR015943: WD40/YVTN repeat-like-containing domain superfamily; IPR017986: WD40-repeat-containing domain; IPR019775: WD40 repeat, conserved site; IPR020472: G-protein beta WD-40 repeat; IPR036322: WD40-repeat-containing domain superfamily	GO:0000122: negative regulation of transcription by RNA polymerase II; GO:0001700: embryonic development via the syncytial blastoderm; GO:0003700: DNA-binding transcription factor activity; GO:0005516: calmodulin binding; GO:0005622: intracellular; GO:0005623: cell; GO:0005634: nucleus; GO:0005654: nucleoplasm; GO:0005737: cytoplasm; GO:0005794: Golgi apparatus; GO:0005886: plasma membrane; GO:00…	K17608: STRN1_3_4;striatin 1/3/4
353	Sc.chr01.0392	RNA-binding protein 26	PREDICTED: Rhopalosiphum maidis RNA-binding protein 26 (LOC113554547), mRNA	Zinc finger protein swm	KOG2135: Proteins containing the RNA recognition motif	PWI domain	IPR000571: Zinc finger, CCCH-type; IPR002483: PWI domain; IPR012677: Nucleotide-binding alpha-beta plait domain superfamily; IPR035979: RNA-binding domain superfamily	GO:0003729: mRNA binding; GO:0005515: protein binding; GO:0005622: intracellular; GO:0005623: cell; GO:0005634: nucleus; GO:0005654: nucleoplasm; GO:0005737: cytoplasm; GO:0006397: mRNA processing; GO:0010628: positive regulation of gene expression; GO:0010923: negative regulation of phosphatase activity; GO:0016607: nuclear speck; GO:0031981: nuclear lumen; GO:0045879: negative regulation of smo…	K13192: RBM26;RNA-binding protein 26
354	Sc.chr01.0393	uncharacterized protein LOC114122154 isoform X1	PREDICTED: Diuraphis noxia resistance to inhibitors of cholinesterase protein 3 (LOC107165557), transcript variant X1, mRNA	-	-	Resistance to inhibitors of cholinesterase homologue 3	IPR026160: Resistance to inhibitors of cholinesterase protein 3; IPR032763: Resistance to inhibitors of cholinesterase protein 3, N-terminal	GO:0005622: intracellular; GO:0005623: cell; GO:0007271: synaptic transmission, cholinergic; GO:0010467: gene expression; GO:0016020: membrane; GO:0016021: integral component of membrane; GO:0022417: protein maturation by protein folding; GO:0033130: acetylcholine receptor binding; GO:0034394: protein localization to cell surface; GO:0036477: somatodendritic compartment; GO:0043005: neuron projec…	-
355	Sc.chr01.0394	estradiol 17-beta-dehydrogenase 11-like	PREDICTED: Rhopalosiphum maidis estradiol 17-beta-dehydrogenase 11-like (LOC113552209), mRNA	17-beta-hydroxysteroid dehydrogenase 13	KOG1200: Mitochondrial/plastidial beta-ketoacyl-ACP reductase; KOG1201: Hydroxysteroid 17-beta dehydrogenase 11; KOG1205: Predicted dehydrogenase	Belongs to the short-chain dehydrogenases reductases (SDR) family	IPR002347: Short-chain dehydrogenase/reductase SDR; IPR036291: NAD(P)-binding domain superfamily	-	K15734: SDR16C5;all-trans-retinol dehydrogenase (NAD+) [EC:1.1.1.105]
356	Sc.chr01.0395	protein ABHD1-like	-	Monoacylglycerol lipase ABHD2	KOG1838: Alpha/beta hydrolase	Serine aminopeptidase, S33	IPR012020: AB hydrolase 4 family; IPR022742: Serine aminopeptidase, S33; IPR029058: Alpha/Beta hydrolase fold	GO:0004623: phospholipase A2 activity; GO:0005623: cell; GO:0005886: plasma membrane; GO:0006656: phosphatidylcholine biosynthetic process; GO:0008970: phospholipase A1 activity; GO:0016021: integral component of membrane; GO:0071944: cell periphery	K07019: K07019;uncharacterized protein
357	Sc.chr01.0396	protein ABHD1-like; phospholipase ABHD3-like	PREDICTED: Acyrthosiphon pisum abhydrolase domain-containing protein 3-like (LOC100162595), transcript variant X5, mRNA	Monoacylglycerol lipase ABHD2	KOG1838: Alpha/beta hydrolase	Serine aminopeptidase, S33	IPR022742: Serine aminopeptidase, S33; IPR029058: Alpha/Beta hydrolase fold	GO:0004623: phospholipase A2 activity; GO:0005623: cell; GO:0005886: plasma membrane; GO:0006656: phosphatidylcholine biosynthetic process; GO:0008970: phospholipase A1 activity; GO:0016021: integral component of membrane; GO:0071944: cell periphery	K13696: ABHD1_3;abhydrolase domain-containing protein 1/3
358	Sc.chr01.0397	ralBP1-associated Eps domain-containing protein 2	PREDICTED: Myzus persicae ralBP1-associated Eps domain-containing protein 2 (LOC111040670), mRNA	RalBP1-associated Eps domain-containing protein 2	KOG1029: Endocytic adaptor protein intersectin; KOG1954: Endocytosis/signaling protein EHD1; KOG1955: Ral-GTPase effector RALBP1	Eps15 homology domain	IPR000261: EH domain; IPR002048: EF-hand domain; IPR011992: EF-hand domain pair	GO:0005509: calcium ion binding; GO:0005622: intracellular; GO:0005623: cell; GO:0005737: cytoplasm; GO:0005829: cytosol; GO:0005886: plasma membrane; GO:0005905: clathrin-coated pit; GO:0012505: endomembrane system; GO:0017124: SH3 domain binding; GO:0061024: membrane organization; GO:0071944: cell periphery	K20068: REPS;RalBP1-associated Eps domain-containing protein
359	Sc.chr01.0398	histone-binding protein RBBP4	PREDICTED: Aphis gossypii histone-binding protein RBBP4 (LOC114122182), mRNA	Histone-binding protein RBBP4	KOG0264: Nucleosome remodeling factor, subunit CAF1/NURF55/MSI1; KOG4283: Transcription-coupled repair protein CSA, contains WD40 domain	Histone-binding protein RBBP4 or subunit C of CAF1 complex	IPR001680: WD40 repeat; IPR015943: WD40/YVTN repeat-like-containing domain superfamily; IPR017986: WD40-repeat-containing domain; IPR019775: WD40 repeat, conserved site; IPR020472: G-protein beta WD-40 repeat; IPR022052: Histone-binding protein RBBP4, N-terminal; IPR036322: WD40-repeat-containing domain superfamily	GO:0000122: negative regulation of transcription by RNA polymerase II; GO:0000228: nuclear chromosome; GO:0000278: mitotic cell cycle; GO:0000281: mitotic cytokinesis; GO:0000790: nuclear chromatin; GO:0001708: cell fate specification; GO:0002065: columnar/cuboidal epithelial cell differentiation; GO:0005622: intracellular; GO:0005623: cell; GO:0005634: nucleus; GO:0005654: nucleoplasm; GO:000566…	K10752: RBBP4,HAT2,CAF1,MIS16;histone-binding protein RBBP4
360	Sc.chr01.0399	macoilin-1	PREDICTED: Myzus persicae macoilin-1-like (LOC111040621), transcript variant X2, mRNA	Macoilin	KOG1821: Uncharacterized conserved protein	Macoilin family	IPR019130: Macoilin	GO:0005622: intracellular; GO:0005623: cell; GO:0005634: nucleus; GO:0005635: nuclear envelope; GO:0005737: cytoplasm; GO:0005791: rough endoplasmic reticulum; GO:0007154: cell communication; GO:0007275: multicellular organism development; GO:0007399: nervous system development; GO:0007417: central nervous system development; GO:0007420: brain development; GO:0012505: endomembrane system; GO:0023…	-
361	Sc.chr01.0400	zinc finger MYM-type protein 1-like, partial	-	-	-	-	IPR008906: HAT, C-terminal dimerisation domain	GO:0046983: protein dimerization activity	-
362	Sc.chr01.0401	microtubule-associated protein futsch	PREDICTED: Rhopalosiphum maidis microtubule-associated protein futsch (LOC113550000), transcript variant X3, mRNA	-	KOG3592: Microtubule-associated proteins	Microtubule binding. It is involved in the biological process described with microtubule cytoskeleton organization	IPR026074: Microtubule associated protein 1	GO:0001578: microtubule bundle formation; GO:0001750: photoreceptor outer segment; GO:0001764: neuron migration; GO:0001895: retina homeostasis; GO:0003779: actin binding; GO:0005198: structural molecule activity; GO:0005518: collagen binding; GO:0005519: cytoskeletal regulatory protein binding; GO:0005543: phospholipid binding; GO:0005622: intracellular; GO:0005623: cell; GO:0005737: cytoplasm; …	K10429: MAP1;microtubule-associated protein 1
363	Sc.chr01.0402	zinc finger MYM-type protein 1-like; uncharacterized protein LOC111026727	-	-	-	-	-	-	-
364	Sc.chr01.0403	hypothetical protein B5X24_HaOG212946	-	-	-	-	-	-	-
365	Sc.chr01.0405	KRAB-A domain-containing protein 2-like	-	-	-	KRAB-A domain containing 2	-	-	-
366	Sc.chr01.0407	craniofacial development protein 2-like	-	-	-	Ribonuclease H protein	-	-	K15407: QTRT2,QTRTD1;queuine tRNA-ribosyltransferase accessory subunit
367	Sc.chr01.0408	hypothetical protein AGLY_005937	-	Craniofacial development protein 2	-	Reverse transcriptase (RNA-dependent DNA polymerase)	IPR027124: SWR1-complex protein 5/Craniofacial development protein 2; IPR036691: Endonuclease/exonuclease/phosphatase superfamily	-	-
368	Sc.chr01.0409	unnamed protein product	-	-	-	-	-	-	-
369	Sc.chr01.0410	52 kDa repressor of the inhibitor of the protein kinase-like, partial	-	-	-	52 kDa repressor of the inhibitor of the protein	-	-	-
370	Sc.chr01.0411	disks large 1 tumor suppressor protein-like isoform X1	PREDICTED: Acyrthosiphon pisum disks large homolog 1 (LOC100166812), transcript variant X1, mRNA	Disks large homolog 2; Disks large 1 tumor suppressor protein	KOG0609: Calcium/calmodulin-dependent serine protein kinase/membrane-associated guanylate kinase; KOG0707: Guanylate kinase; KOG0708: Membrane-associated guanylate kinase MAGUK (contains PDZ, SH3, HOOK and GUK domains); KOG1892: Actin filament-binding protein Afadin; KOG3209: WW domain-containing protein; KOG3550: Receptor targeting protein Lin-7; KOG3551: Syntrophins (type beta); KOG3571: Dishev…	Domain present in PSD-95, Dlg, and ZO-1/2.	IPR001452: SH3 domain; IPR001478: PDZ domain; IPR004172: L27 domain; IPR008144: Guanylate kinase-like domain; IPR008145: Guanylate kinase/L-type calcium channel beta subunit; IPR015143: L27-1; IPR020590: Guanylate kinase, conserved site; IPR027417: P-loop containing nucleoside triphosphate hydrolase; IPR036028: SH3-like domain superfamily; IPR036034: PDZ superfamily; IPR036892: L27 domain superfa…	GO:0000122: negative regulation of transcription by RNA polymerase II; GO:0000132: establishment of mitotic spindle orientation; GO:0000278: mitotic cell cycle; GO:0001700: embryonic development via the syncytial blastoderm; GO:0001708: cell fate specification; GO:0001709: cell fate determination; GO:0001738: morphogenesis of a polarized epithelium; GO:0002065: columnar/cuboidal epithelial cell d…	K12076: DLG1;disks large protein 1
371	Sc.chr01.0412	NADH dehydrogenase	PREDICTED: Aphis gossypii NADH dehydrogenase [ubiquinone] 1 beta subcomplex subunit 5, mitochondrial (LOC114121529), mRNA	NADH dehydrogenase [ubiquinone] 1 beta subcomplex subunit 5, mitochondrial	KOG4632: NADH:ubiquinone oxidoreductase, NDUFB5/SGDH subunit	NADH:ubiquinone oxidoreductase, NDUFB5/SGDH subunit	IPR019173: NADH:ubiquinone oxidoreductase, NDUFB5/SGDH subunit	GO:0000302: response to reactive oxygen species; GO:0005622: intracellular; GO:0005623: cell; GO:0005634: nucleus; GO:0005654: nucleoplasm; GO:0005737: cytoplasm; GO:0005739: mitochondrion; GO:0005740: mitochondrial envelope; GO:0005743: mitochondrial inner membrane; GO:0005746: mitochondrial respirasome; GO:0005747: mitochondrial respiratory chain complex I; GO:0006119: oxidative phosphorylation…	K03961: NDUFB5;NADH dehydrogenase (ubiquinone) 1 beta subcomplex subunit 5
372	Sc.chr01.0413	arginyl-tRNA--protein transferase 1 isoform X2	PREDICTED: Sipha flava arginyl-tRNA--protein transferase 1 (LOC112692529), transcript variant X1, mRNA	Arginyl-tRNA--protein transferase 1; Aspartate/glutamate leucyltransferase	KOG1193: Arginyl-tRNA-protein transferase	Involved in the post-translational conjugation of arginine to the N-terminal aspartate or glutamate of a protein. This arginylation is required for degradation of the protein via the ubiquitin pathway	IPR007471: N-end aminoacyl transferase, N-terminal; IPR007472: N-end rule aminoacyl transferase, C-terminal; IPR016181: Acyl-CoA N-acyltransferase; IPR017137: Arginine-tRNA-protein transferase 1, eukaryotic; IPR030700: N-end rule aminoacyl transferase	GO:0004057: arginyltransferase activity; GO:0005622: intracellular; GO:0005623: cell; GO:0005634: nucleus; GO:0005737: cytoplasm; GO:0006511: ubiquitin-dependent protein catabolic process; GO:0010498: proteasomal protein catabolic process; GO:0016598: protein arginylation; GO:0044257: cellular protein catabolic process	K00685: ATE1;arginyl-tRNA---protein transferase [EC:2.3.2.8]
373	Sc.chr01.0414	uncharacterized protein LOC100159374	PREDICTED: Myzus persicae uncharacterized LOC111039967 (LOC111039967), mRNA	-	-	-	-	-	-
374	Sc.chr01.0415	mediator of RNA polymerase II transcription subunit 26	PREDICTED: Acyrthosiphon pisum mediator of RNA polymerase II transcription subunit 26 (LOC100158966), mRNA	-	-	TFIIS helical bundle-like domain	IPR003617: Transcription elongation factor, TFIIS/CRSP70, N-terminal, sub-type; IPR017923: Transcription factor IIS, N-terminal; IPR035441: TFIIS/LEDGF domain superfamily; IPR042376: Mediator of RNA polymerase II transcription subunit 26	GO:0003713: transcription coactivator activity; GO:0005622: intracellular; GO:0005623: cell; GO:0005634: nucleus; GO:0005654: nucleoplasm; GO:0006357: regulation of transcription by RNA polymerase II; GO:0006366: transcription by RNA polymerase II; GO:0006367: transcription initiation from RNA polymerase II promoter; GO:0010467: gene expression; GO:0016592: mediator complex; GO:0031981: nuclear l…	K15169: MED26;mediator of RNA polymerase II transcription subunit 26
375	Sc.chr01.0417	PHD finger protein 20	PREDICTED: Rhopalosiphum maidis PHD finger protein 20 (LOC113560469), mRNA	-	-	PHD-finger	IPR001965: Zinc finger, PHD-type; IPR011011: Zinc finger, FYVE/PHD-type; IPR013083: Zinc finger, RING/FYVE/PHD-type; IPR013087: Zinc finger C2H2-type; IPR019786: Zinc finger, PHD-type, conserved site; IPR019787: Zinc finger, PHD-finger	GO:0000981: DNA-binding transcription factor activity, RNA polymerase II-specific; GO:0003676: nucleic acid binding; GO:0005515: protein binding; GO:0005622: intracellular; GO:0005623: cell; GO:0005634: nucleus; GO:0005635: nuclear envelope; GO:0005654: nucleoplasm; GO:0005700: polytene chromosome; GO:0005705: polytene chromosome interband; GO:0005737: cytoplasm; GO:0005829: cytosol; GO:0012505: …	K18402: PHF20;PHD finger protein 20
376	Sc.chr01.0418	gustatory receptor for sugar taste 64f-like isoform X3	PREDICTED: Myzus persicae gustatory receptor for sugar taste 64f-like (LOC111027162), transcript variant X3, mRNA	Gustatory receptor for sugar taste 64f	-	Plays a role in the sugar gustatory response	IPR009318: Gustatory receptor	GO:0001582: detection of chemical stimulus involved in sensory perception of sweet taste; GO:0007154: cell communication; GO:0007165: signal transduction; GO:0007584: response to nutrient; GO:0007637: proboscis extension reflex; GO:0009731: detection of sucrose stimulus; GO:0010353: response to trehalose; GO:0016020: membrane; GO:0016021: integral component of membrane; GO:0023052: signaling; GO:…	K08471: GR;gustatory receptor
377	Sc.chr01.0419	BTB/POZ domain-containing protein KCTD5-like; unnamed protein product	PREDICTED: Acyrthosiphon pisum BTB/POZ domain-containing protein KCTD5 (LOC100164589), mRNA	BTB/POZ domain-containing protein KCTD5	KOG2714: SETA binding protein SB1 and related proteins, contain BTB/POZ domain; KOG2715: Uncharacterized conserved protein, contains BTB/POZ domain; KOG2716: Polymerase delta-interacting protein PDIP1 and related proteins, contain BTB/POZ domain	BTB/POZ domain	IPR000210: BTB/POZ domain; IPR003131: Potassium channel tetramerisation-type BTB domain; IPR011333: SKP1/BTB/POZ domain superfamily	GO:0005622: intracellular; GO:0005623: cell; GO:0005634: nucleus; GO:0005737: cytoplasm; GO:0005829: cytosol; GO:0017022: myosin binding; GO:0030431: sleep; GO:0031463: Cul3-RING ubiquitin ligase complex; GO:0042803: protein homodimerization activity; GO:0043161: proteasome-mediated ubiquitin-dependent protein catabolic process; GO:0044257: cellular protein catabolic process; GO:0044877: protein-…	K21914: KCTD2_5_17;BTB/POZ domain-containing protein KCTD2/5/17
378	Sc.chr01.0420	uncharacterized protein LOC112684403; PREDICTED: snRNA-activating protein complex subunit 4	PREDICTED: Myzus persicae uncharacterized LOC111027182 (LOC111027182), transcript variant X2, mRNA	Myb-like protein L	KOG0049: Transcription factor, Myb superfamily	Myb-like DNA-binding domain	IPR001005: SANT/Myb domain; IPR009057: Homeobox-like domain superfamily; IPR017877: Myb-like domain; IPR017930: Myb domain	GO:0000978: RNA polymerase II proximal promoter sequence-specific DNA binding; GO:0000981: DNA-binding transcription factor activity, RNA polymerase II-specific; GO:0001006: RNA polymerase III type 3 promoter sequence-specific DNA binding; GO:0001135: RNA polymerase II transcription regulator recruiting activity; GO:0003681: bent DNA binding; GO:0005622: intracellular; GO:0005623: cell; GO:000563…	K09453: SNAPC4;snRNA-activating protein complex subunit 4
379	Sc.chr01.0421	glycogen phosphorylase isoform X1	PREDICTED: Sipha flava glycogen phosphorylase (LOC112684398), transcript variant X1, mRNA	Glycogen phosphorylase	KOG2099: Glycogen phosphorylase	Phosphorylase is an important allosteric enzyme in carbohydrate metabolism. Enzymes from different sources differ in their regulatory mechanisms and in their natural substrates. However, all known phosphorylases share catalytic and structural properties	IPR000811: Glycosyl transferase, family 35; IPR011833: Glycogen/starch/alpha-glucan phosphorylase; IPR035090: Phosphorylase pyridoxal-phosphate attachment site	GO:0001666: response to hypoxia; GO:0002060: purine nucleobase binding; GO:0002446: neutrophil mediated immunity; GO:0005524: ATP binding; GO:0005536: glucose binding; GO:0005576: extracellular region; GO:0005622: intracellular; GO:0005623: cell; GO:0005829: cytosol; GO:0005980: glycogen catabolic process; GO:0006015: 5-phosphoribose 1-diphosphate biosynthetic process; GO:0006874: cellular calciu…	K00688: PYG,glgP;glycogen phosphorylase [EC:2.4.1.1]
380	Sc.chr01.0423	uncharacterized protein LOC115034719; AP2/ERF domain-containing protein PFD0985w-like	-	-	-	-	-	-	-
381	Sc.chr01.0424	-	PREDICTED: Myzus persicae glycogen phosphorylase (LOC111027190), transcript variant X1, mRNA	-	-	-	-	-	-
382	Sc.chr01.0425	-	PREDICTED: Myzus persicae glycogen phosphorylase (LOC111027190), transcript variant X1, mRNA	-	KOG2099: Glycogen phosphorylase	Phosphorylase is an important allosteric enzyme in carbohydrate metabolism. Enzymes from different sources differ in their regulatory mechanisms and in their natural substrates. However, all known phosphorylases share catalytic and structural properties	IPR000811: Glycosyl transferase, family 35	GO:0001666: response to hypoxia; GO:0002060: purine nucleobase binding; GO:0002446: neutrophil mediated immunity; GO:0005524: ATP binding; GO:0005536: glucose binding; GO:0005576: extracellular region; GO:0005622: intracellular; GO:0005623: cell; GO:0005829: cytosol; GO:0005980: glycogen catabolic process; GO:0006015: 5-phosphoribose 1-diphosphate biosynthetic process; GO:0006874: cellular calciu…	K00688: PYG,glgP;glycogen phosphorylase [EC:2.4.1.1]
383	Sc.chr01.0426	uncharacterized protein LOC112685036	PREDICTED: Melanaphis sacchari uncharacterized LOC112601257 (LOC112601257), transcript variant X2, mRNA	-	-	-	-	-	-
384	Sc.chr01.0427	uncharacterized protein LOC111030042	-	-	-	-	IPR013604: 7TM chemoreceptor	GO:0016021: integral component of membrane; GO:0050909: sensory perception of taste	-
385	Sc.chr01.0428	uncharacterized protein LOC107884058	PREDICTED: Sipha flava uncharacterized LOC112687177 (LOC112687177), mRNA	-	-	-	-	-	-
386	Sc.chr01.0429	b(0,+)-type amino acid transporter 1 isoform X1	PREDICTED: Rhopalosiphum maidis b(0,+)-type amino acid transporter 1 (LOC113555106), transcript variant X1, mRNA	b(0,+)-type amino acid transporter 1	KOG1287: Amino acid transporters	Amino acid permease	IPR002293: Amino acid/polyamine transporter I	GO:0005623: cell; GO:0005886: plasma membrane; GO:0005887: integral component of plasma membrane; GO:0005903: brush border; GO:0015175: neutral amino acid transmembrane transporter activity; GO:0015184: L-cystine transmembrane transporter activity; GO:0015297: antiporter activity; GO:0015811: L-cystine transport; GO:0016324: apical plasma membrane; GO:0031526: brush border membrane; GO:0042605: p…	K13868: SLC7A9_15,BAT1;solute carrier family 7 (L-type amino acid transporter),member 9/15
387	Sc.chr01.0430	-	PREDICTED: Myzus persicae plasminogen activator inhibitor 2 type A-like (LOC111029266), transcript variant X1, mRNA	Serpin B8	-	Serpin (serine protease inhibitor)	IPR000215: Serpin family; IPR023795: Serpin, conserved site; IPR023796: Serpin domain; IPR036186: Serpin superfamily; IPR042178: Serpin superfamily, domain 1; IPR042185: Serpin superfamily, domain 2	GO:0005615: extracellular space	-
388	Sc.chr01.0431	transcriptional repressor CTCFL-like isoform X1	PREDICTED: Rhopalosiphum maidis transcriptional repressor CTCFL-like (LOC113552231), transcript variant X3, mRNA	-	-	C2H2-type zinc finger	IPR013087: Zinc finger C2H2-type; IPR036236: Zinc finger C2H2 superfamily	GO:0000122: negative regulation of transcription by RNA polymerase II; GO:0000775: chromosome, centromeric region; GO:0000793: condensed chromosome; GO:0000978: RNA polymerase II proximal promoter sequence-specific DNA binding; GO:0001227: DNA-binding transcription repressor activity, RNA polymerase II-specific; GO:0001228: DNA-binding transcription activator activity, RNA polymerase II-specific;…	K23195: CTCF,CTCFL;transcriptional repressor CTCF
389	Sc.chr01.0432	PREDICTED: motile sperm domain-containing protein 2-like	PREDICTED: Rhopalosiphum maidis motile sperm domain-containing protein 2-like (LOC113553944), transcript variant X2, mRNA	Motile sperm domain-containing protein 2	-	MSP (Major sperm protein) domain	IPR000535: Major sperm protein (MSP) domain; IPR001251: CRAL-TRIO lipid binding domain; IPR008962: PapD-like superfamily; IPR013783: Immunoglobulin-like fold; IPR036273: CRAL/TRIO, N-terminal domain superfamily; IPR036865: CRAL-TRIO lipid binding domain superfamily	-	-
390	Sc.chr01.0433	glyoxylate reductase/hydroxypyruvate reductase-like, partial	Acyrthosiphon pisum glyoxylate/hydroxypyruvate reductase-like (LOC100160394), mRNA	Glyoxylate reductase/hydroxypyruvate reductase	KOG0067: Transcription factor CtBP; KOG0068: D-3-phosphoglycerate dehydrogenase, D-isomer-specific 2-hydroxy acid dehydrogenase superfamily; KOG0069: Glyoxylate/hydroxypyruvate reductase (D-isomer-specific 2-hydroxy acid dehydrogenase superfamily)	D-isomer specific 2-hydroxyacid dehydrogenase, catalytic domain	IPR006139: D-isomer specific 2-hydroxyacid dehydrogenase, catalytic domain; IPR006140: D-isomer specific 2-hydroxyacid dehydrogenase, NAD-binding domain; IPR029752: D-isomer specific 2-hydroxyacid dehydrogenase, NAD-binding domain conserved site 1; IPR036291: NAD(P)-binding domain superfamily	GO:0005622: intracellular; GO:0005623: cell; GO:0005737: cytoplasm; GO:0005777: peroxisome; GO:0005782: peroxisomal matrix; GO:0005829: cytosol; GO:0007588: excretion; GO:0008465: glycerate dehydrogenase activity; GO:0016618: hydroxypyruvate reductase activity; GO:0030267: glyoxylate reductase (NADP) activity; GO:0031406: carboxylic acid binding; GO:0034641: cellular nitrogen compound metabolic p…	K00049: GRHPR;glyoxylate/hydroxypyruvate reductase [EC:1.1.1.79 1.1.1.81]
391	Sc.chr01.0434	glyoxylate reductase/hydroxypyruvate reductase-like isoform X1	PREDICTED: Rhopalosiphum maidis glyoxylate reductase/hydroxypyruvate reductase-like (LOC113555888), transcript variant X3, mRNA	Glyoxylate reductase/hydroxypyruvate reductase	KOG0068: D-3-phosphoglycerate dehydrogenase, D-isomer-specific 2-hydroxy acid dehydrogenase superfamily; KOG0069: Glyoxylate/hydroxypyruvate reductase (D-isomer-specific 2-hydroxy acid dehydrogenase superfamily)	D-isomer specific 2-hydroxyacid dehydrogenase, catalytic domain	IPR006139: D-isomer specific 2-hydroxyacid dehydrogenase, catalytic domain; IPR006140: D-isomer specific 2-hydroxyacid dehydrogenase, NAD-binding domain; IPR029752: D-isomer specific 2-hydroxyacid dehydrogenase, NAD-binding domain conserved site 1; IPR029753: D-isomer specific 2-hydroxyacid dehydrogenase, NAD-binding domain conserved site; IPR036291: NAD(P)-binding domain superfamily	GO:0005622: intracellular; GO:0005623: cell; GO:0005737: cytoplasm; GO:0005777: peroxisome; GO:0005782: peroxisomal matrix; GO:0005829: cytosol; GO:0007588: excretion; GO:0008465: glycerate dehydrogenase activity; GO:0016618: hydroxypyruvate reductase activity; GO:0030267: glyoxylate reductase (NADP) activity; GO:0031406: carboxylic acid binding; GO:0034641: cellular nitrogen compound metabolic p…	K00049: GRHPR;glyoxylate/hydroxypyruvate reductase [EC:1.1.1.79 1.1.1.81]
392	Sc.chr01.0435	uncharacterized protein LOC112689958	-	-	-	-	-	-	-
393	Sc.chr01.0436	uncharacterized protein DDB_G0284459-like	PREDICTED: Acyrthosiphon pisum E3 ubiquitin-protein ligase rnf8-B (LOC100569916), mRNA	-	-	histone H2A K63-linked ubiquitination	IPR001841: Zinc finger, RING-type; IPR013083: Zinc finger, RING/FYVE/PHD-type; IPR017907: Zinc finger, RING-type, conserved site; IPR031099: BRCA1-associated	GO:0006281: DNA repair	K08994: yneE,BEST;ion channel-forming bestrophin family protein
394	Sc.chr01.0437	uncharacterized protein LOC100570373	PREDICTED: Acyrthosiphon pisum uncharacterized LOC100570373 (LOC100570373), transcript variant X3, mRNA	-	-	-	-	-	-
395	Sc.chr01.0438	SHC-transforming protein 1	PREDICTED: Melanaphis sacchari SHC-transforming protein 1 (LOC112595369), mRNA	SHC-transforming protein 1	KOG3601: Adaptor protein GRB2, contains SH2 and SH3 domains; KOG3697: Adaptor protein SHC and related proteins; KOG4226: Adaptor protein NCK/Dock, contains SH2 and SH3 domains	Phosphotyrosine-binding domain, phosphotyrosine-interaction (PI) domain	IPR000980: SH2 domain; IPR006019: Phosphotyrosine interaction domain, Shc-like; IPR006020: PTB/PI domain; IPR011993: PH-like domain superfamily; IPR029596: SHC-transforming protein 4; IPR035676: SH2 adaptor protein C, SH2 domain; IPR036860: SH2 domain superfamily	GO:0000165: MAPK cascade; GO:0000187: activation of MAPK activity; GO:0001525: angiogenesis; GO:0001568: blood vessel development; GO:0001666: response to hypoxia; GO:0001784: phosphotyrosine residue binding; GO:0001944: vasculature development; GO:0004713: protein tyrosine kinase activity; GO:0005068: transmembrane receptor protein tyrosine kinase adaptor activity; GO:0005088: Ras guanyl-nucleot…	K06279: SHC1;SHC-transforming protein 1
396	Sc.chr01.0439	putative tubulin polyglutamylase TTLL1	PREDICTED: Acyrthosiphon pisum probable tubulin polyglutamylase TTLL1 (LOC100570187), mRNA	Probable tubulin polyglutamylase TTLL1	KOG2156: Tubulin-tyrosine ligase-related protein; KOG2157: Predicted tubulin-tyrosine ligase; KOG2158: Tubulin-tyrosine ligase-related protein	Tubulin-tyrosine ligase family	IPR004344: Tubulin-tyrosine ligase/Tubulin polyglutamylase; IPR013815: ATP-grasp fold, subdomain 1; IPR027750: Tubulin polyglutamylase TTLL1	GO:0003351: epithelial cilium movement involved in extracellular fluid movement; GO:0005524: ATP binding; GO:0005622: intracellular; GO:0005623: cell; GO:0005737: cytoplasm; GO:0005829: cytosol; GO:0007283: spermatogenesis; GO:0007286: spermatid development; GO:0007288: sperm axoneme assembly; GO:0018094: protein polyglycylation; GO:0018095: protein polyglutamylation; GO:0019953: sexual reproduct…	K16599: TTLL1;tubulin polyglutamylase TTLL1 [EC:6.-.-.-]
397	Sc.chr01.0440	DNA-directed RNA polymerase I subunit RPA12 isoform X2	PREDICTED: Sipha flava DNA-directed RNA polymerase I subunit RPA12 (LOC112688350), mRNA	DNA-directed RNA polymerase I subunit RPA12	KOG2907: RNA polymerase I transcription factor TFIIS, subunit A12.2/RPA12	DNA-dependent RNA polymerase catalyzes the transcription of DNA into RNA using the four ribonucleoside triphosphates as substrates	IPR001222: Zinc finger, TFIIS-type; IPR012164: DNA-directed RNA polymerase subunit/transcription factor S; IPR019761: DNA-directed RNA polymerase M, 15kDa subunit, conserved site; IPR034004: Pol I subunit A12, C-terminal zinc ribbon	GO:0003676: nucleic acid binding; GO:0005622: intracellular; GO:0005623: cell; GO:0005634: nucleus; GO:0005654: nucleoplasm; GO:0005730: nucleolus; GO:0005736: RNA polymerase I complex; GO:0006360: transcription by RNA polymerase I; GO:0006361: transcription initiation from RNA polymerase I promoter; GO:0006363: termination of RNA polymerase I transcription; GO:0006379: mRNA cleavage; GO:0008270:…	K03000: RPA12,ZNRD1;DNA-directed RNA polymerase I subunit RPA12
398	Sc.chr01.0441	heat shock protein 83	PREDICTED: Acyrthosiphon pisum heat shock protein 83 (LOC100160736), mRNA	Heat shock protein 83	KOG0019: Molecular chaperone (HSP90 family); KOG0020: Endoplasmic reticulum glucose-regulated protein (GRP94/endoplasmin), HSP90 family	Hsp90 protein	IPR001404: Heat shock protein Hsp90 family; IPR003594: Histidine kinase/HSP90-like ATPase; IPR019805: Heat shock protein Hsp90, conserved site; IPR020568: Ribosomal protein S5 domain 2-type fold; IPR020575: Heat shock protein Hsp90, N-terminal; IPR036890: Histidine kinase/HSP90-like ATPase superfamily; IPR037196: HSP90, C-terminal domain	GO:0000086: G2/M transition of mitotic cell cycle; GO:0000226: microtubule cytoskeleton organization; GO:0000278: mitotic cell cycle; GO:0001568: blood vessel development; GO:0001726: ruffle; GO:0001745: compound eye morphogenesis; GO:0001764: neuron migration; GO:0001890: placenta development; GO:0001944: vasculature development; GO:0002134: UTP binding; GO:0002135: CTP binding; GO:0002446: neut…	K04079: HSP90A,htpG;molecular chaperone HtpG
399	Sc.chr01.0442	probable RNA-binding protein CG14230	PREDICTED: Myzus persicae probable RNA-binding protein CG14230 (LOC111037448), mRNA	-	-	nucleic acid binding	-	GO:0003729: mRNA binding; GO:0005622: intracellular; GO:0005623: cell; GO:0005634: nucleus; GO:0005730: nucleolus; GO:0006364: rRNA processing; GO:0010467: gene expression; GO:0031981: nuclear lumen; GO:0042254: ribosome biogenesis; GO:1902570: protein localization to nucleolus; GO:1990830: cellular response to leukemia inhibitory factor	K14836: NOP8,NOL8,NOP132;nucleolar protein 8
400	Sc.chr01.0443	nucleoside diphosphate kinase-like isoform X2	PREDICTED: Aphis gossypii nucleoside diphosphate kinase-like (LOC114119306), transcript variant X2, mRNA	Nucleoside diphosphate kinase	KOG0888: Nucleoside diphosphate kinase	NDK	IPR001564: Nucleoside diphosphate kinase; IPR023005: Nucleoside diphosphate kinase, active site; IPR034907: Nucleoside diphosphate kinase-like domain; IPR036850: Nucleoside diphosphate kinase-like domain superfamily	GO:0000278: mitotic cell cycle; GO:0000287: magnesium ion binding; GO:0004550: nucleoside diphosphate kinase activity; GO:0005524: ATP binding; GO:0005525: GTP binding; GO:0005622: intracellular; GO:0005623: cell; GO:0005634: nucleus; GO:0005880: nuclear microtubule; GO:0006165: nucleoside diphosphate phosphorylation; GO:0006183: GTP biosynthetic process; GO:0006228: UTP biosynthetic process; GO:…	K00940: ndk,NME;nucleoside-diphosphate kinase [EC:2.7.4.6]
401	Sc.chr01.0444	COMM domain-containing protein 10-like isoform X1	-	-	-	COMM domain	IPR017920: COMM domain; IPR037361: COMM domain-containing protein 10	-	K22566: COMMD10;COMM domain containing 10
402	Sc.chr01.0445	Glucose-6-phosphate 1-epimerase,Galactose mutarotase-like domain,Glycoside hydrolase-type	PREDICTED: Myzus persicae putative glucose-6-phosphate 1-epimerase (LOC111036575), mRNA	Putative glucose-6-phosphate 1-epimerase	KOG1594: Uncharacterized enzymes related to aldose 1-epimerase	Aldose 1-epimerase	IPR008183: Aldose 1-/Glucose-6-phosphate 1-epimerase; IPR011013: Galactose mutarotase-like domain superfamily; IPR014718: Glycoside hydrolase-type carbohydrate-binding; IPR025532: Glucose-6-phosphate 1-epimerase	GO:0005975: carbohydrate metabolic process; GO:0007030: Golgi organization; GO:0010256: endomembrane system organization; GO:0030246: carbohydrate binding; GO:0034389: lipid droplet organization; GO:0047938: glucose-6-phosphate 1-epimerase activity; GO:0051607: defense response to virus	K01792: E5.1.3.15;glucose-6-phosphate 1-epimerase [EC:5.1.3.15]
403	Sc.chr01.0446	ADP-ribosylation factor-like protein 13B	PREDICTED: Diuraphis noxia ADP-ribosylation factor-like protein 13B (LOC107162501), transcript variant X1, mRNA	ADP-ribosylation factor-like protein 13B	KOG0070: GTP-binding ADP-ribosylation factor Arf1; KOG0071: GTP-binding ADP-ribosylation factor Arf6 (dArf3); KOG0072: GTP-binding ADP-ribosylation factor-like protein ARL1; KOG0073: GTP-binding ADP-ribosylation factor-like protein ARL2; KOG0074: GTP-binding ADP-ribosylation factor-like protein ARL3; KOG0075: GTP-binding ADP-ribosylation factor-like protein; KOG0076: GTP-binding ADP-ribosylation …	Signal recognition particle receptor beta subunit	IPR005225: Small GTP-binding protein domain; IPR006689: Small GTPase superfamily, ARF/SAR type; IPR027417: P-loop containing nucleoside triphosphate hydrolase	GO:0005525: GTP binding	K07962: ARL13B,ARL2L1;ADP-ribosylation factor-like protein 13B
404	Sc.chr01.0447	3-hydroxyisobutyryl-CoA hydrolase, mitochondrial	-	3-hydroxyisobutyryl-CoA hydrolase, mitochondrial	KOG1679: Enoyl-CoA hydratase; KOG1680: Enoyl-CoA hydratase; KOG1682: Enoyl-CoA isomerase; KOG1684: Enoyl-CoA hydratase	Belongs to the enoyl-CoA hydratase isomerase family	IPR029045: ClpP/crotonase-like domain superfamily; IPR032259: Enoyl-CoA hydratase/isomerase, HIBYL-CoA-H type	GO:0003860: 3-hydroxyisobutyryl-CoA hydrolase activity; GO:1903035: negative regulation of response to wounding	K05605: HIBCH;3-hydroxyisobutyryl-CoA hydrolase [EC:3.1.2.4]
405	Sc.chr01.0448	HIG1 domain family member 1C-like; Hypoxia induced protein, domain	PREDICTED: Rhopalosiphum maidis HIG1 domain family member 1C-like (LOC113555204), mRNA	HIG1 domain family member 1C	-	Hypoxia induced protein conserved region	IPR007667: Hypoxia induced protein, domain	GO:0055070: copper ion homeostasis	-
406	Sc.chr01.0449	lachesin	PREDICTED: Aphis gossypii lachesin-like (LOC114122392), mRNA	-	-	cell adhesion	-	-	-
407	Sc.chr01.0450	hypothetical protein AGLY_017360; uncharacterized protein LOC107882496	-	-	-	-	IPR022048: Envelope fusion protein-like	-	-
408	Sc.chr01.0451	lachesin-like	PREDICTED: Myzus persicae lachesin-like (LOC111042061), mRNA	-	-	cell adhesion	IPR003598: Immunoglobulin subtype 2; IPR003599: Immunoglobulin subtype; IPR007110: Immunoglobulin-like domain; IPR013783: Immunoglobulin-like fold; IPR036179: Immunoglobulin-like domain superfamily; IPR037448: Zwei Ig domain protein zig-8	GO:0007275: multicellular organism development; GO:0007399: nervous system development; GO:0048699: generation of neurons; GO:0048814: regulation of dendrite morphogenesis	-
409	Sc.chr01.0452	zwei Ig domain protein zig-8-like isoform X1	PREDICTED: Aphis gossypii zwei Ig domain protein zig-8-like (LOC114122389), mRNA	-	-	Immunoglobulin V-set domain	IPR003598: Immunoglobulin subtype 2; IPR003599: Immunoglobulin subtype; IPR007110: Immunoglobulin-like domain; IPR013098: Immunoglobulin I-set; IPR013783: Immunoglobulin-like fold; IPR036179: Immunoglobulin-like domain superfamily; IPR037448: Zwei Ig domain protein zig-8	GO:0005623: cell; GO:0005886: plasma membrane; GO:0005887: integral component of plasma membrane; GO:0007606: sensory perception of chemical stimulus; GO:0050808: synapse organization; GO:0071944: cell periphery	-
410	Sc.chr01.0453	PREDICTED: general transcription factor II-I repeat domain-containing protein 2A-like	PREDICTED: Diuraphis noxia general transcription factor II-I repeat domain-containing protein 2A-like (LOC107173022), mRNA	-	-	DNA-binding transcription factor activity, RNA polymerase II-specific	IPR025398: Domain of unknown function DUF4371; IPR026630: EPM2A-interacting protein 1	-	K05100: MST1R,RON,CD136;macrophage-stimulating 1 receptor [EC:2.7.10.1]
411	Sc.chr01.0454	uncharacterized protein LOC112599955	-	-	-	nuclease activity	IPR001878: Zinc finger, CCHC-type; IPR036875: Zinc finger, CCHC-type superfamily	GO:0003676: nucleic acid binding; GO:0008270: zinc ion binding	-
412	Sc.chr01.0455	PREDICTED: general transcription factor II-I repeat domain-containing protein 2A-like	PREDICTED: Melanaphis sacchari general transcription factor II-I repeat domain-containing protein 2A-like (LOC112593466), mRNA	-	-	DNA-binding transcription factor activity, RNA polymerase II-specific	IPR025398: Domain of unknown function DUF4371; IPR026630: EPM2A-interacting protein 1	-	K05100: MST1R,RON,CD136;macrophage-stimulating 1 receptor [EC:2.7.10.1]
413	Sc.chr01.0456	uncharacterized protein LOC114119196	-	-	-	Protein of unknown function (DUF1759)	IPR005312: Protein of unknown function DUF1759	-	-
414	Sc.chr01.0457	UPF0602 protein C4orf47 homolog	-	UPF0602 protein C4orf47 homolog	-	Domain of unknown function (DUF4586)	IPR029358: Protein of unknown function DUF4586	GO:0005622: intracellular; GO:0005623: cell; GO:0005813: centrosome; GO:0015630: microtubule cytoskeleton	-
415	Sc.chr01.0458	uncharacterized protein LOC111042071	PREDICTED: Melanaphis sacchari furin-1-like (LOC112598672), transcript variant X3, mRNA	Furin-like protease 2	KOG3525: Subtilisin-like proprotein convertase; KOG3526: Subtilisin-like proprotein convertase	Proprotein convertase P-domain	IPR000209: Peptidase S8/S53 domain; IPR002884: P domain; IPR008979: Galactose-binding-like domain superfamily; IPR015500: Peptidase S8, subtilisin-related; IPR022398: Peptidase S8, subtilisin, His-active site; IPR023827: Peptidase S8, subtilisin, Asp-active site; IPR023828: Peptidase S8, subtilisin, Ser-active site; IPR032815: Peptidase S8, pro-domain; IPR034182: Kexin/furin catalytic domain; IPR…	GO:0004252: serine-type endopeptidase activity; GO:0005622: intracellular; GO:0005623: cell; GO:0005634: nucleus; GO:0006508: proteolysis; GO:0007275: multicellular organism development; GO:0007635: chemosensory behavior; GO:0016020: membrane; GO:0016021: integral component of membrane; GO:0040002: collagen and cuticulin-based cuticle development; GO:0045887: positive regulation of synaptic growt…	K01349: FURIN,PCSK3;furin [EC:3.4.21.75]
416	Sc.chr01.0459	Uncharacterized protein FWK35_00030830, partial; hypothetical protein EAG_09684, partial	-	-	-	-	-	-	-
417	Sc.chr01.0460	aquaporin AQPAe.a isoform X3	Rhopalosiphum padi aquaporin (Aqp1) mRNA, complete cds	Aquaporin AQPAe.a	KOG0223: Aquaporin (major intrinsic protein family); KOG0224: Aquaporin (major intrinsic protein family)	Belongs to the MIP aquaporin (TC 1.A.8) family	IPR000425: Major intrinsic protein; IPR022357: Major intrinsic protein, conserved site; IPR023271: Aquaporin-like; IPR034294: Aquaporin transporter	GO:0000003: reproduction; GO:0003014: renal system process; GO:0005623: cell; GO:0005887: integral component of plasma membrane; GO:0006833: water transport; GO:0007565: female pregnancy; GO:0009314: response to radiation; GO:0009925: basal plasma membrane; GO:0010574: regulation of vascular endothelial growth factor production; GO:0015250: water channel activity; GO:0015288: porin activity; GO:0…	K09884: AQPN;aquaporin rerated protein,invertebrate
418	Sc.chr01.0461	zinc finger MYM-type protein 1-like	-	-	-	zinc finger, MYM-type	-	-	-
419	Sc.chr01.0462	PREDICTED: homeobox protein Hox-C4-like	PREDICTED: Rhopalosiphum maidis GS homeobox 2-like (LOC113552924), mRNA	GS homeobox 2	KOG0484: Transcription factor PHOX2/ARIX, contains HOX domain; KOG0485: Transcription factor NKX-5.1/HMX1, contains HOX domain; KOG0487: Transcription factor Abd-B, contains HOX domain; KOG0488: Transcription factor BarH and related HOX domain proteins; KOG0489: Transcription factor zerknullt and related HOX domain proteins; KOG0491: Transcription factor BSH, contains HOX domain; KOG0492: Transcr…	Homeodomain	IPR001356: Homeobox domain; IPR009057: Homeobox-like domain superfamily; IPR017970: Homeobox, conserved site; IPR020479: Homeobox domain, metazoa	GO:0000122: negative regulation of transcription by RNA polymerase II; GO:0000981: DNA-binding transcription factor activity, RNA polymerase II-specific; GO:0002087: regulation of respiratory gaseous exchange by nervous system process; GO:0005622: intracellular; GO:0005623: cell; GO:0005634: nucleus; GO:0007275: multicellular organism development; GO:0007398: ectoderm development; GO:0007399: ner…	K09310: GSH;homeobox protein GSH
420	Sc.chr01.0463	Transposon Tf2-9 polyprotein; uncharacterized protein K02A2.6-like	PREDICTED: Myzus persicae uncharacterized protein K02A2.6-like (LOC111042568), mRNA	-	-	Integrase core domain	IPR021109: Aspartic peptidase domain superfamily	-	-
421	Sc.chr01.0464	KRAB-A domain-containing protein 2-like, partial	-	-	-	KRAB-A domain containing 2	-	-	-
422	Sc.chr01.0465	uncharacterized protein LOC111035837	PREDICTED: Melanaphis sacchari uncharacterized LOC112598670 (LOC112598670), transcript variant X2, mRNA	-	-	-	IPR040350: Transmembrane protein 272	-	-
423	Sc.chr01.0466	uncharacterized protein LOC103308492	-	-	-	Ribonuclease H protein	IPR001878: Zinc finger, CCHC-type; IPR036875: Zinc finger, CCHC-type superfamily	GO:0003676: nucleic acid binding; GO:0008270: zinc ion binding	-
424	Sc.chr01.0467	general transcription factor II-I repeat domain-containing protein 2-like	PREDICTED: Myzus persicae general transcription factor II-I repeat domain-containing protein 2-like (LOC111042036), mRNA	-	-	-	IPR008906: HAT, C-terminal dimerisation domain; IPR026630: EPM2A-interacting protein 1	GO:0046983: protein dimerization activity	-
425	Sc.chr01.0468	RNA polymerase-associated protein CTR9 homolog isoform X1	PREDICTED: Acyrthosiphon pisum RNA polymerase-associated protein CTR9 homolog (LOC100168634), transcript variant X1, mRNA	RNA polymerase-associated protein CTR9 homolog	KOG2002: TPR-containing nuclear phosphoprotein that regulates K(+) uptake	Tetratricopeptide repeat	IPR006597: Sel1-like repeat; IPR011990: Tetratricopeptide-like helical domain superfamily; IPR013026: Tetratricopeptide repeat-containing domain; IPR013105: Tetratricopeptide repeat 2; IPR019734: Tetratricopeptide repeat; IPR031101: RNA polymerase-associated protein Ctr9	GO:0000122: negative regulation of transcription by RNA polymerase II; GO:0000993: RNA polymerase II complex binding; GO:0001701: in utero embryonic development; GO:0001706: endoderm formation; GO:0001711: endodermal cell fate commitment; GO:0001824: blastocyst development; GO:0001825: blastocyst formation; GO:0001826: inner cell mass cell differentiation; GO:0001829: trophectodermal cell differe…	K15176: CTR9;RNA polymerase-associated protein CTR9
426	Sc.chr01.0469	mitochondrial import inner membrane translocase subunit Tim29	-	Mitochondrial import inner membrane translocase subunit Tim29	KOG4545: Uncharacterized conserved protein	Pfam:DUF2366	IPR019322: Mitochondrial import inner membrane translocase subunit Tim29	GO:0042721: TIM22 mitochondrial import inner membrane insertion complex	K15720: N4BP2;NEDD4-binding protein 2 [EC:3.-.-.-]
427	Sc.chr01.0470	probable low affinity copper uptake protein 2	PREDICTED: Myzus persicae probable low affinity copper uptake protein 2 (LOC111029206), mRNA	-	-	Ctr copper transporter family	IPR007274: Ctr copper transporter	GO:0005375: copper ion transmembrane transporter activity; GO:0016021: integral component of membrane; GO:0035434: copper ion transmembrane transport	-
428	Sc.chr01.0472	apoptotic protease-activating factor 1-like; hypothetical protein AGLY_004693	PREDICTED: Sipha flava apoptotic protease-activating factor 1-like (LOC112682262), mRNA	Apoptotic protease-activating factor 1	-	Caspase recruitment domain	IPR001315: CARD domain; IPR001680: WD40 repeat; IPR002182: NB-ARC; IPR011029: Death-like domain superfamily; IPR015943: WD40/YVTN repeat-like-containing domain superfamily; IPR017986: WD40-repeat-containing domain; IPR019775: WD40 repeat, conserved site; IPR027417: P-loop containing nucleoside triphosphate hydrolase; IPR036322: WD40-repeat-containing domain superfamily; IPR036388: Winged helix-li…	GO:0002165: instar larval or pupal development; GO:0002921: negative regulation of humoral immune response; GO:0005524: ATP binding; GO:0005622: intracellular; GO:0005623: cell; GO:0005737: cytoplasm; GO:0005829: cytosol; GO:0006508: proteolysis; GO:0006555: methionine metabolic process; GO:0006915: apoptotic process; GO:0007154: cell communication; GO:0007283: spermatogenesis; GO:0007286: sperma…	K02084: APAF1;apoptotic protease-activating factor
429	Sc.chr01.0473	pre-mRNA 3&apos; end processing protein WDR33	PREDICTED: Melanaphis sacchari pre-mRNA 3' end processing protein WDR33 (LOC112591190), mRNA	Polyadenylation factor subunit 2	KOG0284: Polyadenylation factor I complex, subunit PFS2	WD domain, G-beta repeat	IPR001680: WD40 repeat; IPR015943: WD40/YVTN repeat-like-containing domain superfamily; IPR017986: WD40-repeat-containing domain; IPR036322: WD40-repeat-containing domain superfamily	GO:0000398: mRNA splicing, via spliceosome; GO:0001650: fibrillar center; GO:0005515: protein binding; GO:0005622: intracellular; GO:0005623: cell; GO:0005634: nucleus; GO:0005654: nucleoplasm; GO:0005730: nucleolus; GO:0005847: mRNA cleavage and polyadenylation specificity factor complex; GO:0006301: postreplication repair; GO:0006366: transcription by RNA polymerase II; GO:0006369: termination …	K15542: PFS2;polyadenylation factor subunit 2
430	Sc.chr01.0474	D-2-hydroxyglutarate dehydrogenase, mitochondrial-like isoform X1	PREDICTED: Acyrthosiphon pisum D-2-hydroxyglutarate dehydrogenase, mitochondrial (LOC100160552), mRNA	D-2-hydroxyglutarate dehydrogenase, mitochondrial	KOG1232: Proteins containing the FAD binding domain; KOG1233: Alkyl-dihydroxyacetonephosphate synthase	FAD linked oxidases, C-terminal domain	IPR004113: FAD-linked oxidase, C-terminal; IPR006094: FAD linked oxidase, N-terminal; IPR016164: FAD-linked oxidase-like, C-terminal; IPR016166: FAD-binding domain, PCMH-type; IPR016167: FAD-binding, type PCMH, subdomain 1; IPR016169: FAD-binding, type PCMH, subdomain 2; IPR016171: Vanillyl-alcohol oxidase, C-terminal subdomain 2; IPR036318: FAD-binding, type PCMH-like superfamily	GO:0004458: D-lactate dehydrogenase (cytochrome) activity; GO:0005622: intracellular; GO:0005623: cell; GO:0005737: cytoplasm; GO:0005739: mitochondrion; GO:0005759: mitochondrial matrix; GO:0006103: 2-oxoglutarate metabolic process; GO:0010042: response to manganese ion; GO:0010043: response to zinc ion; GO:0019516: lactate oxidation; GO:0022904: respiratory electron transport chain; GO:0032025:…	K18204: D2HGDH;D-2-hydroxyglutarate dehydrogenase [EC:1.1.99.39]
431	Sc.chr01.0475	WD and tetratricopeptide repeats protein 1-like isoform X3	PREDICTED: Rhopalosiphum maidis WD and tetratricopeptide repeats protein 1-like (LOC113548219), transcript variant X2, mRNA	DDB1- and CUL4-associated factor 6	KOG1310: WD40 repeat protein; KOG1334: WD40 repeat protein; KOG4227: WD40 repeat protein	WD40 repeats	IPR001680: WD40 repeat; IPR011990: Tetratricopeptide-like helical domain superfamily; IPR013026: Tetratricopeptide repeat-containing domain; IPR015943: WD40/YVTN repeat-like-containing domain superfamily; IPR017986: WD40-repeat-containing domain; IPR019734: Tetratricopeptide repeat; IPR036322: WD40-repeat-containing domain superfamily	GO:0000122: negative regulation of transcription by RNA polymerase II; GO:0001701: in utero embryonic development; GO:0004857: enzyme inhibitor activity; GO:0005622: intracellular; GO:0005623: cell; GO:0005634: nucleus; GO:0005654: nucleoplasm; GO:0005737: cytoplasm; GO:0005829: cytosol; GO:0006006: glucose metabolic process; GO:0006629: lipid metabolic process; GO:0008361: regulation of cell siz…	K11807: WDTC1,DCAF9;WD and tetratricopeptide repeats protein 1
432	Sc.chr01.0476	COG complex component, COG2, C-terminal,Conserved oligomeric Golgi complex, subunit 2, N-	PREDICTED: Aphis gossypii conserved oligomeric Golgi complex subunit 2 (LOC114127805), mRNA	Conserved oligomeric Golgi complex subunit 2	KOG2307: Low density lipoprotein receptor	COG (conserved oligomeric Golgi) complex component, COG2	IPR009316: COG complex component, COG2; IPR024602: Conserved oligomeric Golgi complex, subunit 2, N-terminal; IPR024603: COG complex component, COG2, C-terminal	GO:0000003: reproduction; GO:0005215: transporter activity; GO:0005622: intracellular; GO:0005623: cell; GO:0005737: cytoplasm; GO:0005794: Golgi apparatus; GO:0005795: Golgi stack; GO:0005802: trans-Golgi network; GO:0005829: cytosol; GO:0006403: RNA localization; GO:0006888: endoplasmic reticulum to Golgi vesicle-mediated transport; GO:0006891: intra-Golgi vesicle-mediated transport; GO:0007030…	K20289: COG2;conserved oligomeric Golgi complex subunit 2
433	Sc.chr01.0477	uncharacterized protein C45G9.7	PREDICTED: Acyrthosiphon pisum uncharacterized protein C45G9.7 (LOC100161318), mRNA	Tax1-binding protein 3	KOG3553: Tax interaction protein TIP1	PDZ domain	IPR001478: PDZ domain; IPR017268: Tax1-binding protein 3; IPR036034: PDZ superfamily	GO:0001650: fibrillar center; GO:0005622: intracellular; GO:0005623: cell; GO:0005634: nucleus; GO:0005730: nucleolus; GO:0005737: cytoplasm; GO:0005829: cytosol; GO:0005886: plasma membrane; GO:0007154: cell communication; GO:0007266: Rho protein signal transduction; GO:0008013: beta-catenin binding; GO:0008022: protein C-terminus binding; GO:0008285: negative regulation of cell population proli…	K24067: TAX1BP3;Tax1-binding protein 3
434	Sc.chr01.0478	HEAT repeat-containing protein 1	PREDICTED: Rhopalosiphum maidis HEAT repeat-containing protein 1 (LOC113561006), mRNA	U3 small nucleolar RNA-associated protein 10	KOG1837: Uncharacterized conserved protein	BP28CT (NUC211) domain	IPR011989: Armadillo-like helical; IPR012954: BP28, C-terminal domain; IPR016024: Armadillo-type fold; IPR040191: U3 small nucleolar RNA-associated protein 10	GO:0000462: maturation of SSU-rRNA from tricistronic rRNA transcript (SSU-rRNA, 5.8S rRNA, LSU-rRNA); GO:0001650: fibrillar center; GO:0005622: intracellular; GO:0005623: cell; GO:0005634: nucleus; GO:0005654: nucleoplasm; GO:0005730: nucleolus; GO:0005737: cytoplasm; GO:0005739: mitochondrion; GO:0010467: gene expression; GO:0030515: snoRNA binding; GO:0030686: 90S preribosome; GO:0031981: nucle…	K14550: UTP10,HEATR1;U3 small nucleolar RNA-associated protein 10
435	Sc.chr01.0479	PREDICTED: NEDD8-conjugating enzyme Ubc12	PREDICTED: Aphis gossypii NEDD8-conjugating enzyme Ubc12 (LOC114121238), mRNA	Nedd8-conjugating enzyme Ubc12	KOG0416: Ubiquitin-protein ligase; KOG0417: Ubiquitin-protein ligase; KOG0418: Ubiquitin-protein ligase; KOG0419: Ubiquitin-protein ligase; KOG0420: Ubiquitin-protein ligase; KOG0421: Ubiquitin-protein ligase; KOG0422: Ubiquitin-protein ligase; KOG0423: Ubiquitin-protein ligase; KOG0424: Ubiquitin-protein ligase; KOG0425: Ubiquitin-protein ligase	Ubiquitin-conjugating enzyme E2, catalytic domain homologues	IPR000608: Ubiquitin-conjugating enzyme E2; IPR016135: Ubiquitin-conjugating enzyme/RWD-like; IPR023313: Ubiquitin-conjugating enzyme, active site	GO:0004842: ubiquitin-protein transferase activity; GO:0005622: intracellular; GO:0005623: cell; GO:0005634: nucleus; GO:0005654: nucleoplasm; GO:0005737: cytoplasm; GO:0005829: cytosol; GO:0016567: protein ubiquitination; GO:0019788: NEDD8 transferase activity; GO:0031981: nuclear lumen; GO:0043525: positive regulation of neuron apoptotic process; GO:0043687: post-translational protein modificat…	K10579: UBE2M,UBC12;ubiquitin-conjugating enzyme E2 M [EC:2.3.2.34]
436	Sc.chr01.0480	importin-7 isoform X2	PREDICTED: Sipha flava importin-7 (LOC112681660), transcript variant X2, mRNA	Importin-7	KOG1991: Nuclear transport receptor RANBP7/RANBP8 (importin beta superfamily)	Ran GTPase binding. It is involved in the biological process described with intracellular protein transport	IPR001494: Importin-beta, N-terminal domain; IPR011989: Armadillo-like helical; IPR016024: Armadillo-type fold	GO:0001738: morphogenesis of a polarized epithelium; GO:0001745: compound eye morphogenesis; GO:0002165: instar larval or pupal development; GO:0005622: intracellular; GO:0005623: cell; GO:0005634: nucleus; GO:0005635: nuclear envelope; GO:0005643: nuclear pore; GO:0005654: nucleoplasm; GO:0005829: cytosol; GO:0005886: plasma membrane; GO:0005887: integral component of plasma membrane; GO:0005938…	K20223: IPO7,RANBP7;importin-7
437	Sc.chr01.0481	diphosphomevalonate decarboxylase	PREDICTED: Rhopalosiphum maidis diphosphomevalonate decarboxylase-like (LOC113557986), mRNA	Diphosphomevalonate decarboxylase	KOG2833: Mevalonate pyrophosphate decarboxylase	Performs the first committed step in the biosynthesis of isoprenes	IPR005935: Diphosphomevalonate/phosphomevalonate decarboxylase; IPR006204: GHMP kinase N-terminal domain; IPR014721: Ribosomal protein S5 domain 2-type fold, subgroup; IPR020568: Ribosomal protein S5 domain 2-type fold; IPR029765: Diphosphomevalonate decarboxylase; IPR036554: GHMP kinase, C-terminal domain superfamily; IPR041431: Mvd1, C-terminal	GO:0004163: diphosphomevalonate decarboxylase activity; GO:0005524: ATP binding; GO:0005622: intracellular; GO:0005623: cell; GO:0005737: cytoplasm; GO:0005777: peroxisome; GO:0005782: peroxisomal matrix; GO:0005829: cytosol; GO:0006487: protein N-linked glycosylation; GO:0006488: dolichol-linked oligosaccharide biosynthetic process; GO:0006489: dolichyl diphosphate biosynthetic process; GO:00066…	K01597: MVD,mvaD;diphosphomevalonate decarboxylase [EC:4.1.1.33]
438	Sc.chr01.0482	RING finger and SPRY domain-containing protein 1-like; hypothetical protein AGLY_006880	PREDICTED: Rhopalosiphum maidis RING finger and SPRY domain-containing protein 1-like (LOC113557977), mRNA	ATP-dependent RNA helicase DDX1; RING finger and SPRY domain-containing protein 1	KOG2243: Ca2+ release channel (ryanodine receptor)	RING finger and SPRY domain-containing protein	IPR001841: Zinc finger, RING-type; IPR001870: B30.2/SPRY domain; IPR003877: SPRY domain; IPR013083: Zinc finger, RING/FYVE/PHD-type; IPR013320: Concanavalin A-like lectin/glucanase domain superfamily	GO:0005515: protein binding	K23332: RSPRY1;RING finger and SPRY domain-containing protein 1
439	Sc.chr01.0483	serine/threonine-protein phosphatase 4 regulatory subunit 1-like isoform X1	PREDICTED: Acyrthosiphon pisum serine/threonine-protein phosphatase 4 regulatory subunit 1 (LOC100163630), transcript variant X1, mRNA	Serine/threonine-protein phosphatase 4 regulatory subunit 1	-	protein phosphatase regulator activity	IPR011989: Armadillo-like helical; IPR016024: Armadillo-type fold; IPR021133: HEAT, type 2	GO:0005622: intracellular; GO:0005623: cell; GO:0005737: cytoplasm; GO:0006468: protein phosphorylation; GO:0006470: protein dephosphorylation; GO:0007154: cell communication; GO:0007165: signal transduction; GO:0019888: protein phosphatase regulator activity; GO:0019904: protein domain specific binding; GO:0023052: signaling; GO:0030289: protein phosphatase 4 complex; GO:0043666: regulation of p…	K15424: PPP4R1;serine/threonine-protein phosphatase 4 regulatory subunit 1
440	Sc.chr01.0484	leucine-rich repeat-containing protein 59	PREDICTED: Myzus persicae leucine-rich repeat-containing protein 59 (LOC111026865), mRNA	-	-	Leucine-rich repeat-containing protein	IPR001611: Leucine-rich repeat; IPR003591: Leucine-rich repeat, typical subtype; IPR032675: Leucine-rich repeat domain superfamily	GO:0005515: protein binding; GO:0005622: intracellular; GO:0005623: cell; GO:0005634: nucleus; GO:0005635: nuclear envelope; GO:0005737: cytoplasm; GO:0005739: mitochondrion; GO:0005759: mitochondrial matrix; GO:0005783: endoplasmic reticulum; GO:0005789: endoplasmic reticulum membrane; GO:0012505: endomembrane system; GO:0042175: nuclear outer membrane-endoplasmic reticulum membrane network; GO:…	-
441	Sc.chr01.0485	alpha-aminoadipic semialdehyde synthase, mitochondrial	PREDICTED: Rhopalosiphum maidis alpha-aminoadipic semialdehyde synthase, mitochondrial (LOC113557325), mRNA	Saccharopine dehydrogenase [NADP(+), L-glutamate-forming]; Alpha-aminoadipic semialdehyde synthase, mitochondrial	KOG0172: Lysine-ketoglutarate reductase/saccharopine dehydrogenase	Alanine dehydrogenase/PNT, C-terminal domain	IPR005097: Saccharopine dehydrogenase, NADP binding domain; IPR007698: Alanine dehydrogenase/pyridine nucleotide transhydrogenase, NAD(H)-binding domain; IPR007886: Alanine dehydrogenase/pyridine nucleotide transhydrogenase, N-terminal; IPR032095: Saccharopine dehydrogenase, C-terminal; IPR036291: NAD(P)-binding domain superfamily	GO:0005622: intracellular; GO:0005623: cell; GO:0005737: cytoplasm; GO:0005739: mitochondrion; GO:0005759: mitochondrial matrix; GO:0006091: generation of precursor metabolites and energy; GO:0019477: L-lysine catabolic process; GO:0019878: lysine biosynthetic process via aminoadipic acid; GO:0044085: cellular component biogenesis; GO:0047130: saccharopine dehydrogenase (NADP+, L-lysine-forming) …	K14157: AASS;alpha-aminoadipic semialdehyde synthase [EC:1.5.1.8 1.5.1.9]
442	Sc.chr01.0486	carboxyl-terminal PDZ ligand of neuronal nitric oxide synthase protein isoform X1; capon-like protein isoform X3	PREDICTED: Aphis gossypii carboxyl-terminal PDZ ligand of neuronal nitric oxide synthase protein (LOC114121248), transcript variant X2, mRNA	Carboxyl-terminal PDZ ligand of neuronal nitric oxide synthase protein; Capon-like protein	KOG4458: Nitric oxide synthase-binding protein, contains PTB domain; KOG4814: Uncharacterized conserved protein	pdz ligand of neuronal nitric oxide synthase	IPR006020: PTB/PI domain; IPR011993: PH-like domain superfamily	GO:0002020: protease binding; GO:0003062: regulation of heart rate by chemical signal; GO:0005622: intracellular; GO:0005623: cell; GO:0005634: nucleus; GO:0005739: mitochondrion; GO:0005829: cytosol; GO:0005886: plasma membrane; GO:0007268: chemical synaptic transmission; GO:0007269: neurotransmitter secretion; GO:0007275: multicellular organism development; GO:0007399: nervous system developmen…	K16513: NOS1AP,CAPON;carboxyl-terminal PDZ ligand of neuronal nitric oxide synthase protein
443	Sc.chr01.0487	transmembrane channel-like protein 3 isoform X1	PREDICTED: Diuraphis noxia transmembrane channel-like protein 3 (LOC107166509), mRNA	Transmembrane channel-like protein 1	-	TMC domain	IPR012496: TMC domain; IPR038900: Transmembrane channel-like protein	GO:0005245: voltage-gated calcium channel activity; GO:0005272: sodium channel activity; GO:0005623: cell; GO:0005886: plasma membrane; GO:0005887: integral component of plasma membrane; GO:0007275: multicellular organism development; GO:0007399: nervous system development; GO:0007605: sensory perception of sound; GO:0007606: sensory perception of chemical stimulus; GO:0008345: larval locomotory …	K21988: TMC;transmembrane channel-like protein
444	Sc.chr01.0488	uncharacterized protein LOC114121243	PREDICTED: Rhopalosiphum maidis uncharacterized LOC113549247 (LOC113549247), mRNA	-	-	-	-	-	-
445	Sc.chr01.0489	extracellular serine/threonine protein CG31145	PREDICTED: Rhopalosiphum maidis extracellular serine/threonine protein CG31145 (LOC113548737), mRNA	Extracellular serine/threonine protein CG31145; Glycosaminoglycan xylosylkinase	KOG3829: Uncharacterized conserved protein	Golgi casein kinase, C-terminal, Fam20	IPR009581: FAM20, C-terminal; IPR024869: FAM20	GO:0001501: skeletal system development; GO:0002520: immune system development; GO:0004674: protein serine/threonine kinase activity; GO:0005509: calcium ion binding; GO:0005576: extracellular region; GO:0005615: extracellular space; GO:0005622: intracellular; GO:0005623: cell; GO:0005737: cytoplasm; GO:0005783: endoplasmic reticulum; GO:0005788: endoplasmic reticulum lumen; GO:0005794: Golgi app…	K21958: FAM20C;extracellular serine/threonine protein kinase FAM20C [EC:2.7.11.1]
446	Sc.chr01.0491	peptidyl-tRNA hydrolase 2, mitochondrial-like	Acyrthosiphon pisum peptidyl-tRNA hydrolase 2, mitochondrial-like (LOC100167437), mRNA; nuclear gene for mitochondrial product	Peptidyl-tRNA hydrolase 2, mitochondrial	KOG3282: Uncharacterized conserved protein	aminoacyl-tRNA hydrolase activity	IPR002833: Peptidyl-tRNA hydrolase, PTH2; IPR023476: Peptidyl-tRNA hydrolase II domain superfamily	GO:0004045: aminoacyl-tRNA hydrolase activity; GO:0005622: intracellular; GO:0005623: cell; GO:0005737: cytoplasm; GO:0005739: mitochondrion	K04794: PTH2;peptidyl-tRNA hydrolase,PTH2 family [EC:3.1.1.29]
447	Sc.chr01.0492	hydroxyacylglutathione hydrolase, mitochondrial isoform X1	PREDICTED: Rhopalosiphum maidis hydroxyacylglutathione hydrolase, mitochondrial (LOC113551362), transcript variant X2, mRNA	Hydroxyacylglutathione hydrolase, mitochondrial	KOG0813: Glyoxylase; KOG0814: Glyoxylase	Hydroxyacylglutathione hydrolase C-terminus	IPR001279: Metallo-beta-lactamase; IPR017782: Hydroxyacylglutathione hydrolase; IPR032282: Hydroxyacylglutathione hydrolase, C-terminal domain; IPR035680: Hydroxyacylglutathione hydrolase, MBL domain; IPR036866: Ribonuclease Z/Hydroxyacylglutathione hydrolase-like	GO:0001666: response to hypoxia; GO:0004416: hydroxyacylglutathione hydrolase activity; GO:0005622: intracellular; GO:0005623: cell; GO:0005737: cytoplasm; GO:0005739: mitochondrion; GO:0005759: mitochondrial matrix; GO:0005829: cytosol; GO:0006090: pyruvate metabolic process; GO:0006750: glutathione biosynthetic process; GO:0007283: spermatogenesis; GO:0019243: methylglyoxal catabolic process to…	K01069: gloB,gloC,HAGH;hydroxyacylglutathione hydrolase [EC:3.1.2.6]
448	Sc.chr01.0493	non-histone protein 10	PREDICTED: Rhopalosiphum maidis non-histone protein 10 (LOC113551374), mRNA	TCF3 fusion partner homolog; High mobility group protein B3	-	DNA binding	IPR009071: High mobility group box domain; IPR036910: High mobility group box domain superfamily	-	K11680: NHP10;non-histone protein 10
449	Sc.chr01.0494	uncharacterized protein LOC112681670; LOW QUALITY PROTEIN: monocarboxylate transporter 14	PREDICTED: Myzus persicae monocarboxylate transporter 14-like (LOC111039843), transcript variant X2, mRNA	Monocarboxylate transporter 9	KOG2504: Monocarboxylate transporter	Major Facilitator Superfamily	IPR011701: Major facilitator superfamily; IPR036259: MFS transporter superfamily	GO:0005623: cell; GO:0005886: plasma membrane; GO:0055085: transmembrane transport; GO:0071944: cell periphery	K11810: SLC16A12;MFS transporter,MCT family,solute carrier family 16 (monocarboxylic acid transporters),member 12
450	Sc.chr01.0495	probable peroxisomal acyl-coenzyme A oxidase 1 isoform X1	PREDICTED: Rhopalosiphum maidis probable peroxisomal acyl-coenzyme A oxidase 1 (LOC113548358), mRNA	Probable peroxisomal acyl-coenzyme A oxidase 1	KOG0135: Pristanoyl-CoA/acyl-CoA oxidase; KOG0136: Acyl-CoA oxidase	Acyl-coenzyme A oxidase N-terminal	IPR002655: Acyl-CoA oxidase, C-terminal; IPR006091: Acyl-CoA oxidase/dehydrogenase, central domain; IPR009100: Acyl-CoA dehydrogenase/oxidase, N-terminal and middle domain superfamily; IPR012258: Acyl-CoA oxidase; IPR029320: Acyl-coenzyme A oxidase, N-terminal; IPR036250: Acyl-CoA dehydrogenase-like, C-terminal; IPR037069: Acyl-CoA dehydrogenase/oxidase, N-terminal domain superfamily	GO:0000038: very long-chain fatty acid metabolic process; GO:0003995: acyl-CoA dehydrogenase activity; GO:0005102: signaling receptor binding; GO:0005504: fatty acid binding; GO:0005622: intracellular; GO:0005623: cell; GO:0005634: nucleus; GO:0005654: nucleoplasm; GO:0005730: nucleolus; GO:0005737: cytoplasm; GO:0005777: peroxisome; GO:0005778: peroxisomal membrane; GO:0005782: peroxisomal matri…	K00232: E1.3.3.6,ACOX1,ACOX3;acyl-CoA oxidase [EC:1.3.3.6]
451	Sc.chr01.0496	probable peroxisomal acyl-coenzyme A oxidase 1	PREDICTED: Acyrthosiphon pisum probable peroxisomal acyl-coenzyme A oxidase 1 (LOC100159207), mRNA	Probable peroxisomal acyl-coenzyme A oxidase 1	KOG0135: Pristanoyl-CoA/acyl-CoA oxidase; KOG0136: Acyl-CoA oxidase	Acyl-coenzyme A oxidase N-terminal	IPR002655: Acyl-CoA oxidase, C-terminal; IPR006091: Acyl-CoA oxidase/dehydrogenase, central domain; IPR009100: Acyl-CoA dehydrogenase/oxidase, N-terminal and middle domain superfamily; IPR012258: Acyl-CoA oxidase; IPR029320: Acyl-coenzyme A oxidase, N-terminal; IPR036250: Acyl-CoA dehydrogenase-like, C-terminal; IPR037069: Acyl-CoA dehydrogenase/oxidase, N-terminal domain superfamily	GO:0000038: very long-chain fatty acid metabolic process; GO:0003995: acyl-CoA dehydrogenase activity; GO:0005102: signaling receptor binding; GO:0005504: fatty acid binding; GO:0005622: intracellular; GO:0005623: cell; GO:0005634: nucleus; GO:0005654: nucleoplasm; GO:0005730: nucleolus; GO:0005737: cytoplasm; GO:0005777: peroxisome; GO:0005778: peroxisomal membrane; GO:0005782: peroxisomal matri…	K00232: E1.3.3.6,ACOX1,ACOX3;acyl-CoA oxidase [EC:1.3.3.6]
452	Sc.chr01.0497	TAR DNA-binding protein 43-like	PREDICTED: Sipha flava TAR DNA-binding protein 43-like (LOC112683055), transcript variant X4, mRNA	TAR DNA-binding protein 43; Heterogeneous nuclear ribonucleoprotein A/B	-	RNA recognition motif	IPR000504: RNA recognition motif domain; IPR012677: Nucleotide-binding alpha-beta plait domain superfamily; IPR035979: RNA-binding domain superfamily; IPR041105: TAR DNA-binding protein 43, N-terminal	GO:0001228: DNA-binding transcription activator activity, RNA polymerase II-specific; GO:0001933: negative regulation of protein phosphorylation; GO:0003690: double-stranded DNA binding; GO:0003697: single-stranded DNA binding; GO:0003730: mRNA 3'-UTR binding; GO:0005622: intracellular; GO:0005623: cell; GO:0005634: nucleus; GO:0005654: nucleoplasm; GO:0005737: cytoplasm; GO:0006366: transcriptio…	K23600: TARDBP,TDP43;TAR DNA-binding protein 43
453	Sc.chr01.0498	V-type proton ATPase subunit H	PREDICTED: Acyrthosiphon pisum V-type proton ATPase subunit H (LOC100161058), mRNA	V-type proton ATPase subunit H	KOG2759: Vacuolar H+-ATPase V1 sector, subunit H	V-ATPase subunit H	IPR000225: Armadillo; IPR004908: ATPase, V1 complex, subunit H; IPR011987: ATPase, V1 complex, subunit H, C-terminal; IPR011989: Armadillo-like helical; IPR016024: Armadillo-type fold; IPR038497: ATPase, V1 complex, subunit H, C-terminal domain superfamily	GO:0000221: vacuolar proton-transporting V-type ATPase, V1 domain; GO:0005515: protein binding; GO:0005622: intracellular; GO:0005623: cell; GO:0005737: cytoplasm; GO:0005764: lysosome; GO:0005765: lysosomal membrane; GO:0005829: cytosol; GO:0005886: plasma membrane; GO:0006403: RNA localization; GO:0006897: endocytosis; GO:0007035: vacuolar acidification; GO:0007154: cell communication; GO:00082…	K02144: ATPeV1H;V-type H+-transporting ATPase subunit H
454	Sc.chr01.0499	bis(5&apos;-nucleosyl)-tetraphosphatase isoform X2	PREDICTED: Acyrthosiphon pisum bis(5'-nucleosyl)-tetraphosphatase [asymmetrical] (LOC100164487), transcript variant X3, mRNA	Bis(5&apos;-nucleosyl)-tetraphosphatase [asymmetrical]	-	NUDIX domain	IPR000086: NUDIX hydrolase domain; IPR003565: Bis(5'-nucleosyl)-tetraphosphatase; IPR015797: NUDIX hydrolase-like domain superfamily; IPR020084: NUDIX hydrolase, conserved site	GO:0004081: bis(5'-nucleosyl)-tetraphosphatase (asymmetrical) activity; GO:0006167: AMP biosynthetic process; GO:0006172: ADP biosynthetic process; GO:0006754: ATP biosynthetic process; GO:0006915: apoptotic process; GO:0015967: diadenosine tetraphosphate catabolic process; GO:0043135: 5-phosphoribosyl 1-pyrophosphate pyrophosphatase activity	K01518: NUDT2;bis(5'-nucleosidyl)-tetraphosphatase [EC:3.6.1.17]
455	Sc.chr01.0500	-	PREDICTED: Aphis gossypii partner of Y14 and mago (LOC114123410), transcript variant X3, mRNA	-	-	Mago binding	-	GO:0000184: nuclear-transcribed mRNA catabolic process, nonsense-mediated decay; GO:0003723: RNA binding; GO:0005515: protein binding; GO:0005622: intracellular; GO:0005623: cell; GO:0005634: nucleus; GO:0005730: nucleolus; GO:0005737: cytoplasm; GO:0005829: cytosol; GO:0030054: cell junction; GO:0031981: nuclear lumen; GO:0035145: exon-exon junction complex; GO:0043022: ribosome binding; GO:0045…	K14294: WIBG,PYM;partner of Y14 and mago
456	Sc.chr01.0501	tRNA (adenine(58)-N(1))-methyltransferase non-catalytic subunit TRM6	PREDICTED: Acyrthosiphon pisum tRNA (adenine(58)-N(1))-methyltransferase non-catalytic subunit TRM6 (LOC100167855), mRNA	tRNA (adenine(58)-N(1))-methyltransferase non-catalytic subunit TRM6	KOG1416: tRNA(1-methyladenosine) methyltransferase, subunit GCD10	Gcd10p family	IPR017423: tRNA (adenine(58)-N(1))-methyltransferase non-catalytic subunit TRM6	GO:0005622: intracellular; GO:0005623: cell; GO:0005634: nucleus; GO:0005654: nucleoplasm; GO:0030154: cell differentiation; GO:0030488: tRNA methylation; GO:0031515: tRNA (m1A) methyltransferase complex; GO:0031981: nuclear lumen; GO:0045165: cell fate commitment; GO:0046331: lateral inhibition; GO:0080009: mRNA methylation	K03256: TRM6,GCD10;tRNA (adenine58-N1)-methyltransferase non-catalytic subunit
457	Sc.chr01.0502	uncharacterized protein K02A2.6-like	-	-	-	-	-	-	-
458	Sc.chr01.0503	uncharacterized protein LOC112680078 isoform X1	PREDICTED: Myzus persicae uncharacterized LOC111038818 (LOC111038818), transcript variant X1, mRNA	Coiled-coil domain-containing protein 28B	-	Domain of unknown function (DUF4061)	IPR025271: Coiled-coil domain-containing protein 28	GO:0005622: intracellular; GO:0005623: cell; GO:0005813: centrosome; GO:0015630: microtubule cytoskeleton; GO:0044085: cellular component biogenesis; GO:0060271: cilium assembly	-
459	Sc.chr01.0504	-	PREDICTED: Diuraphis noxia uncharacterized LOC107165997 (LOC107165997), transcript variant X4, mRNA	-	-	-	-	-	-
460	Sc.chr01.0505	cyclin-H	PREDICTED: Rhopalosiphum maidis cyclin-H (LOC113560524), mRNA	Cyclin-H	KOG0794: CDK8 kinase-activating protein cyclin C; KOG2496: Cdk activating kinase (CAK)/RNA polymerase II transcription initiation/nucleotide excision repair factor TFIIH/TFIIK, cyclin H subunit	Cyclin C-terminal domain	IPR006671: Cyclin, N-terminal; IPR013763: Cyclin-like; IPR027081: CyclinH/Ccl1; IPR031658: Cyclin, C-terminal domain 2; IPR036915: Cyclin-like superfamily	GO:0004693: cyclin-dependent protein serine/threonine kinase activity; GO:0005622: intracellular; GO:0005623: cell; GO:0005634: nucleus; GO:0005654: nucleoplasm; GO:0005675: transcription factor TFIIH holo complex; GO:0006283: transcription-coupled nucleotide-excision repair; GO:0006294: nucleotide-excision repair, preincision complex assembly; GO:0006360: transcription by RNA polymerase I; GO:00…	K06634: CCNH;cyclin H
461	Sc.chr01.0506	sec1 family domain-containing protein 2-like isoform X1; uncharacterized protein LOC112593093	PREDICTED: Melanaphis sacchari uncharacterized LOC112593093 (LOC112593093), mRNA	Sec1 family domain-containing protein 2	-	Sec1 family	IPR001619: Sec1-like protein	GO:0006904: vesicle docking involved in exocytosis; GO:0016192: vesicle-mediated transport	-
462	Sc.chr01.0507	uncharacterized protein LOC113505496; zinc finger MYM-type protein 1-like	-	-	-	-	-	-	-
463	Sc.chr01.0508	uncharacterized protein LOC112593249	PREDICTED: Melanaphis sacchari uncharacterized LOC112593249 (LOC112593249), transcript variant X2, mRNA	-	-	-	-	-	-
464	Sc.chr01.0509	Uncharacterized protein FWK35_00037423, partial; USP domain-containing protein	-	-	-	-	IPR038765: Papain-like cysteine peptidase superfamily	-	-
465	Sc.chr01.0510	collagen alpha-1(XI) chain; hypothetical protein	PREDICTED: Melanaphis sacchari collagen alpha-1(V) chain-like (LOC112593127), mRNA	-	-	Collagen triple helix repeat (20 copies)	IPR000885: Fibrillar collagen, C-terminal; IPR001791: Laminin G domain; IPR008160: Collagen triple helix repeat; IPR013320: Concanavalin A-like lectin/glucanase domain superfamily	GO:0001502: cartilage condensation; GO:0001503: ossification; GO:0001568: blood vessel development; GO:0001654: eye development; GO:0001706: endoderm formation; GO:0001894: tissue homeostasis; GO:0001944: vasculature development; GO:0002062: chondrocyte differentiation; GO:0002063: chondrocyte development; GO:0003007: heart morphogenesis; GO:0003208: cardiac ventricle morphogenesis; GO:0003229: v…	K19721: COL5AS;collagen type V/XI/XXIV/XXVII,alpha
466	Sc.chr01.0511	small RNA 2&apos;-O-methyltransferase isoform X1	PREDICTED: Sipha flava small RNA 2'-O-methyltransferase (LOC112680082), partial mRNA	Small RNA 2&apos;-O-methyltransferase	KOG1045: Uncharacterized conserved protein HEN1/CORYMBOSA2	O-methyltransferase activity. It is involved in the biological process described with RNA methylation	IPR026610: 3'-RNA ribose 2'-O-methyltransferase, Hen1; IPR029063: S-adenosyl-L-methionine-dependent methyltransferase	GO:0001510: RNA methylation; GO:0005622: intracellular; GO:0005623: cell; GO:0005634: nucleus; GO:0005654: nucleoplasm; GO:0005829: cytosol; GO:0008171: O-methyltransferase activity; GO:0008173: RNA methyltransferase activity; GO:0009994: oocyte differentiation; GO:0010467: gene expression; GO:0016246: RNA interference; GO:0019953: sexual reproduction; GO:0030422: production of siRNA involved in …	K20798: HENMT1;small RNA 2'-O-methyltransferase [EC:2.1.1.-]
467	Sc.chr01.0512	mitochondrial carrier protein Rim2, partial	PREDICTED: Melanaphis sacchari mitochondrial carrier protein Rim2 (LOC112595681), mRNA	Solute carrier family 25 member 36-A; Mitochondrial carrier protein Rim2	KOG0036: Predicted mitochondrial carrier protein; KOG0749: Mitochondrial ADP/ATP carrier proteins; KOG0751: Mitochondrial aspartate/glutamate carrier protein Aralar/Citrin (contains EF-hand Ca2+-binding domains); KOG0752: Mitochondrial solute carrier protein; KOG0757: Mitochondrial carrier protein - Rim2p/Mrs12p; KOG0758: Mitochondrial carnitine-acylcarnitine carrier protein; KOG0762: Mitochondri…	Mitochondrial carrier protein	IPR002067: Mitochondrial carrier protein; IPR018108: Mitochondrial substrate/solute carrier; IPR023395: Mitochondrial carrier domain superfamily	GO:0000002: mitochondrial genome maintenance; GO:0005622: intracellular; GO:0005623: cell; GO:0005737: cytoplasm; GO:0005739: mitochondrion; GO:0005740: mitochondrial envelope; GO:0005743: mitochondrial inner membrane; GO:0006390: mitochondrial transcription; GO:0015218: pyrimidine nucleotide transmembrane transporter activity; GO:0016021: integral component of membrane; GO:0030302: deoxynucleoti…	K15116: SLC25A33_36,RIM2;solute carrier family 25,member 33/36
468	Sc.chr01.0513	protein SCO1 homolog, mitochondrial	PREDICTED: Sipha flava protein SCO1 homolog, mitochondrial (LOC112687151), mRNA	Protein SCO1 homolog, mitochondrial	KOG2792: Putative cytochrome C oxidase assembly protein	SCO1/SenC	IPR003782: Copper chaperone SCO1/SenC; IPR017276: Synthesis of cytochrome c oxidase, Sco1/Sco2; IPR036249: Thioredoxin-like superfamily	GO:0004129: cytochrome-c oxidase activity; GO:0005622: intracellular; GO:0005623: cell; GO:0005737: cytoplasm; GO:0005739: mitochondrion; GO:0005740: mitochondrial envelope; GO:0005743: mitochondrial inner membrane; GO:0006825: copper ion transport; GO:0006878: cellular copper ion homeostasis; GO:0007005: mitochondrion organization; GO:0016531: copper chaperone activity; GO:0022900: electron tran…	K07152: SCO1;protein SCO1
469	Sc.chr01.0514	uncharacterized protein LOC114130370 isoform X1; survival of motor neuron protein-like	PREDICTED: Rhopalosiphum maidis uncharacterized LOC113561095 (LOC113561095), mRNA	-	-	Survival motor neuron protein (SMN)	IPR010304: Survival motor neuron	GO:0000245: spliceosomal complex assembly; GO:0000387: spliceosomal snRNP assembly; GO:0000398: mRNA splicing, via spliceosome; GO:0001941: postsynaptic membrane organization; GO:0002119: nematode larval development; GO:0003723: RNA binding; GO:0005622: intracellular; GO:0005623: cell; GO:0005634: nucleus; GO:0005654: nucleoplasm; GO:0005730: nucleolus; GO:0005737: cytoplasm; GO:0005829: cytosol;…	K13129: SMN;survival motor neuron protein
470	Sc.chr01.0515	PREDICTED: protein FAM98A	PREDICTED: Diuraphis noxia protein FAM98A (LOC107167936), mRNA	Protein FAM98A	KOG3973: Uncharacterized conserved glycine-rich protein	Protein of unknown function (DUF2465)	IPR018797: FAM98	GO:0003723: RNA binding; GO:0005622: intracellular; GO:0005623: cell; GO:0005634: nucleus; GO:0005654: nucleoplasm; GO:0005737: cytoplasm; GO:0006479: protein methylation; GO:0008276: protein methyltransferase activity; GO:0008284: positive regulation of cell population proliferation; GO:0010628: positive regulation of gene expression; GO:0031981: nuclear lumen; GO:0032418: lysosome localization;…	K15434: FAM98B;protein FAM98B
471	Sc.chr01.0516	neuroglian isoform X2	PREDICTED: Acyrthosiphon pisum neuroglian (LOC100167385), transcript variant X2, mRNA	Neuronal cell adhesion molecule	KOG0613: Projectin/twitchin and related proteins; KOG3513: Neural cell adhesion molecule L1; KOG4194: Membrane glycoprotein LIG-1; KOG4221: Receptor mediating netrin-dependent axon guidance; KOG4222: Axon guidance receptor Dscam; KOG4475: FOG: Immunoglobin and related proteins	Immunoglobulin C-2 Type	IPR003598: Immunoglobulin subtype 2; IPR003599: Immunoglobulin subtype; IPR003961: Fibronectin type III; IPR007110: Immunoglobulin-like domain; IPR013098: Immunoglobulin I-set; IPR013783: Immunoglobulin-like fold; IPR026966: Neurofascin/L1/NrCAM, C-terminal domain; IPR036116: Fibronectin type III superfamily; IPR036179: Immunoglobulin-like domain superfamily	GO:0000132: establishment of mitotic spindle orientation; GO:0000278: mitotic cell cycle; GO:0001501: skeletal system development; GO:0001525: angiogenesis; GO:0001568: blood vessel development; GO:0001764: neuron migration; GO:0001944: vasculature development; GO:0002020: protease binding; GO:0002064: epithelial cell development; GO:0002165: instar larval or pupal development; GO:0002175: protei…	K06756: NRCAM;neuronal cell adhesion molecule
472	Sc.chr01.0517	protein shifted-like isoform X1	PREDICTED: Myzus persicae protein shifted (LOC111030586), mRNA	Wnt inhibitory factor 1	-	WIF domain	IPR000742: EGF-like domain; IPR003306: WIF domain; IPR013032: EGF-like, conserved site; IPR013111: EGF-like domain, extracellular; IPR013309: Wnt inhibitory factor (WIF)-1; IPR038677: WIF domain superfamily	GO:0005576: extracellular region; GO:0007154: cell communication; GO:0007224: smoothened signaling pathway; GO:0007275: multicellular organism development; GO:0007399: nervous system development; GO:0008039: synaptic target recognition; GO:0017147: Wnt-protein binding; GO:0023052: signaling; GO:0030182: neuron differentiation; GO:0031012: extracellular matrix; GO:0045600: positive regulation of f…	K01691: WIF1;WNT inhibitory factor 1
473	Sc.chr01.0518	PREDICTED: 5-demethoxyubiquinone hydroxylase, mitochondrial isoform X1	PREDICTED: Melanaphis sacchari 5-demethoxyubiquinone hydroxylase, mitochondrial (LOC112594436), transcript variant X3, mRNA	2-nonaprenyl-3-methyl-6-methoxy-1,4-benzoquinol hydroxylase; 5-demethoxyubiquinone hydroxylase, mitochondrial	KOG4061: DMQ mono-oxygenase/Ubiquinone biosynthesis protein COQ7/CLK-1/CAT5	Catalyzes the hydroxylation of 2-polyprenyl-3-methyl-6- methoxy-1,4-benzoquinol (DMQH2) during ubiquinone biosynthesis. Has also a structural role in the COQ enzyme complex, stabilizing other COQ polypeptides. Involved in lifespan determination in a ubiquinone-independent manner	IPR009078: Ferritin-like superfamily; IPR011566: Ubiquinone biosynthesis protein Coq7	GO:0000003: reproduction; GO:0000122: negative regulation of transcription by RNA polymerase II; GO:0001306: age-dependent response to oxidative stress; GO:0001701: in utero embryonic development; GO:0001841: neural tube formation; GO:0001933: negative regulation of protein phosphorylation; GO:0001934: positive regulation of protein phosphorylation; GO:0003682: chromatin binding; GO:0005622: intr…	K06134: COQ7;3-demethoxyubiquinol 3-hydroxylase [EC:1.14.99.60]
474	Sc.chr01.0519	DNA-binding protein P3A2 isoform X1	PREDICTED: Sipha flava DNA-binding protein P3A2 (LOC112692687), transcript variant X2, mRNA	Nuclear respiratory factor 1; DNA-binding protein Ewg	-	NLS-binding and DNA-binding and dimerisation domains of Nrf1	IPR019525: Nuclear respiratory factor 1, NLS/DNA-binding, dimerisation domain; IPR039142: NRF1/Ewg family	GO:0000978: RNA polymerase II proximal promoter sequence-specific DNA binding; GO:0001046: core promoter sequence-specific DNA binding; GO:0001228: DNA-binding transcription activator activity, RNA polymerase II-specific; GO:0001895: retina homeostasis; GO:0002165: instar larval or pupal development; GO:0003407: neural retina development; GO:0005622: intracellular; GO:0005623: cell; GO:0005634: n…	K11831: NRF1;nuclear respiratory factor 1
475	Sc.chr01.0520	rhomboid-related protein 2-like isoform X1	-	-	-	-	IPR011992: EF-hand domain pair	-	-
476	Sc.chr01.0521	rhomboid-related protein 2-like isoform X1	PREDICTED: Rhopalosiphum maidis protein rhomboid-like (LOC113552793), transcript variant X4, mRNA	Protein rhomboid; RHOMBOID-like protein 7	KOG2289: Rhomboid family proteins	Rhomboid family	IPR017213: Peptidase S54, rhomboid, metazoan; IPR022764: Peptidase S54, rhomboid domain; IPR035952: Rhomboid-like superfamily	GO:0000278: mitotic cell cycle; GO:0000281: mitotic cytokinesis; GO:0001655: urogenital system development; GO:0001700: embryonic development via the syncytial blastoderm; GO:0001742: oenocyte differentiation; GO:0001745: compound eye morphogenesis; GO:0001751: compound eye photoreceptor cell differentiation; GO:0001752: compound eye photoreceptor fate commitment; GO:0001763: morphogenesis of a b…	K02857: RHBDL1_2_3;rhomboid-related protein 1/2/3 [EC:3.4.21.105]
477	Sc.chr01.0522	ribosome biogenesis regulatory protein homolog	Acyrthosiphon pisum RRS1 ribosome biogenesis regulator homolog (rrs1), mRNA	Ribosome biogenesis regulatory protein homolog	KOG1765: Regulator of ribosome synthesis	Involved in ribosomal large subunit assembly	IPR007023: Ribosomal biogenesis regulatory protein	GO:0000027: ribosomal large subunit assembly; GO:0000055: ribosomal large subunit export from nucleus; GO:0000070: mitotic sister chromatid segregation; GO:0000278: mitotic cell cycle; GO:0000447: endonucleolytic cleavage in ITS1 to separate SSU-rRNA from 5.8S rRNA and LSU-rRNA from tricistronic rRNA transcript (SSU-rRNA, 5.8S rRNA, LSU-rRNA); GO:0000462: maturation of SSU-rRNA from tricistronic …	K14852: RRS1;regulator of ribosome biosynthesis
478	Sc.chr01.0523	PREDICTED: inactive peptidyl-prolyl cis-trans isomerase FKBP6-like	PREDICTED: Diuraphis noxia inactive peptidyl-prolyl cis-trans isomerase FKBP6-like (LOC107170705), mRNA	Inactive peptidyl-prolyl cis-trans isomerase FKBP6	KOG0543: FKBP-type peptidyl-prolyl cis-trans isomerase; KOG0544: FKBP-type peptidyl-prolyl cis-trans isomerase; KOG0549: FKBP-type peptidyl-prolyl cis-trans isomerase	FKBP-type peptidyl-prolyl cis-trans isomerase	IPR001179: FKBP-type peptidyl-prolyl cis-trans isomerase domain; IPR011990: Tetratricopeptide-like helical domain superfamily; IPR013026: Tetratricopeptide repeat-containing domain; IPR019734: Tetratricopeptide repeat; IPR042282: Inactive peptidyl-prolyl cis-trans isomerase FKBP6/shutdown	GO:0000413: protein peptidyl-prolyl isomerization; GO:0000794: condensed nuclear chromosome; GO:0000795: synaptonemal complex; GO:0003755: peptidyl-prolyl cis-trans isomerase activity; GO:0005528: FK506 binding; GO:0005622: intracellular; GO:0005623: cell; GO:0005634: nucleus; GO:0005654: nucleoplasm; GO:0005829: cytosol; GO:0007283: spermatogenesis; GO:0019953: sexual reproduction; GO:0030154: c…	K09572: FKBP6;FK506-binding protein 6 [EC:5.2.1.8]
479	Sc.chr01.0524	dynein assembly factor 5, axonemal	PREDICTED: Myzus persicae dynein assembly factor 5, axonemal (LOC111030569), mRNA	Dynein assembly factor 5, axonemal	-	HEAT repeat-containing protein	IPR011989: Armadillo-like helical; IPR016024: Armadillo-type fold	GO:0005622: intracellular; GO:0005623: cell; GO:0005737: cytoplasm; GO:0007605: sensory perception of sound; GO:0008344: adult locomotory behavior; GO:0030317: flagellated sperm motility; GO:0035082: axoneme assembly; GO:0036158: outer dynein arm assembly; GO:0036159: inner dynein arm assembly; GO:0044085: cellular component biogenesis; GO:0045505: dynein intermediate chain binding; GO:0051674: l…	K19759: DNAAF5;dynein assembly factor 5,axonemal
480	Sc.chr01.0525	transcriptional regulator ATRX homolog	PREDICTED: Sipha flava transcriptional regulator ATRX homolog (LOC112687660), mRNA	DNA repair and recombination protein RAD54-like; Transcriptional regulator ATRX homolog	KOG0383: Predicted helicase; KOG0384: Chromodomain-helicase DNA-binding protein; KOG0385: Chromatin remodeling complex WSTF-ISWI, small subunit; KOG0386: Chromatin remodeling complex SWI/SNF, component SWI2 and related ATPases (DNA/RNA helicase superfamily); KOG0387: Transcription-coupled repair protein CSB/RAD26 (contains SNF2 family DNA-dependent ATPase domain); KOG0388: SNF2 family DNA-depende…	DNA- binding	IPR000330: SNF2-related, N-terminal domain; IPR001650: Helicase, C-terminal; IPR014001: Helicase superfamily 1/2, ATP-binding domain; IPR027417: P-loop containing nucleoside triphosphate hydrolase; IPR038718: SNF2-like, N-terminal domain superfamily	GO:0000212: meiotic spindle organization; GO:0000780: condensed nuclear chromosome, centromeric region; GO:0000784: nuclear chromosome, telomeric region; GO:0000794: condensed nuclear chromosome; GO:0000981: DNA-binding transcription factor activity, RNA polymerase II-specific; GO:0002009: morphogenesis of an epithelium; GO:0002119: nematode larval development; GO:0003678: DNA helicase activity; …	K10779: ATRX;transcriptional regulator ATRX [EC:3.6.4.12]
481	Sc.chr01.0526	DNA polymerase subunit gamma-2, mitochondrial isoform X1	PREDICTED: Myzus persicae DNA polymerase subunit gamma-2, mitochondrial (LOC111030572), mRNA	Glycine--tRNA ligase	-	Allows the formation of correctly charged Gln-tRNA(Gln) through the transamidation of misacylated Glu-tRNA(Gln) in the mitochondria. The reaction takes place in the presence of glutamine and ATP through an activated gamma-phospho-Glu- tRNA(Gln)	IPR004154: Anticodon-binding; IPR027030: DNA polymerase subunit gamma-2, mitochondrial; IPR027031: Glycyl-tRNA synthetase/DNA polymerase subunit gamma-2; IPR036621: Anticodon-binding domain superfamily	GO:0000002: mitochondrial genome maintenance; GO:0000262: mitochondrial chromosome; GO:0001701: in utero embryonic development; GO:0003887: DNA-directed DNA polymerase activity; GO:0004820: glycine-tRNA ligase activity; GO:0005622: intracellular; GO:0005623: cell; GO:0005737: cytoplasm; GO:0005739: mitochondrion; GO:0005759: mitochondrial matrix; GO:0006261: DNA-dependent DNA replication; GO:0006…	K02333: POLG2;DNA polymerase gamma 2
482	Sc.chr01.0527	Ribosomal protein L12 family	PREDICTED: Rhopalosiphum maidis 60S acidic ribosomal protein P2-like (LOC113549251), mRNA	60S acidic ribosomal protein P2	KOG3449: 60S acidic ribosomal protein P2	Structural constituent of ribosome. It is involved in the biological process described with translational elongation	IPR027534: Ribosomal protein L12 family; IPR038716: Ribosomal protein P1/P2, N-terminal domain	GO:0002181: cytoplasmic translation; GO:0003735: structural constituent of ribosome; GO:0005622: intracellular; GO:0005623: cell; GO:0005737: cytoplasm; GO:0005829: cytosol; GO:0006414: translational elongation; GO:0010467: gene expression; GO:0022625: cytosolic large ribosomal subunit; GO:0022626: cytosolic ribosome	K02943: RP-LP2,RPLP2;large subunit ribosomal protein LP2
483	Sc.chr01.0528	60S ribosomal protein L19	PREDICTED: Aphis gossypii 60S ribosomal protein L19 (LOC114125668), mRNA	60S ribosomal protein L19	KOG1696: 60s ribosomal protein L19	Ribosomal protein L19e	IPR000196: Ribosomal protein L19/L19e; IPR015972: Ribosomal protein L19/L19e, domain 1; IPR023638: Ribosomal protein L19/L19e conserved site; IPR033935: Ribosomal protein L19, eukaryotic; IPR035970: Ribosomal protein L19/L19e superfamily; IPR039547: 60S ribosomal protein L19	GO:0000184: nuclear-transcribed mRNA catabolic process, nonsense-mediated decay; GO:0002181: cytoplasmic translation; GO:0002520: immune system development; GO:0003735: structural constituent of ribosome; GO:0005622: intracellular; GO:0005623: cell; GO:0005737: cytoplasm; GO:0005829: cytosol; GO:0005844: polysome; GO:0006413: translational initiation; GO:0006614: SRP-dependent cotranslational pro…	K02885: RP-L19e,RPL19;large subunit ribosomal protein L19e
484	Sc.chr01.0529	mitochondrial import inner membrane translocase subunit Tim16-like	PREDICTED: Sipha flava mitochondrial import inner membrane translocase subunit Tim16 (LOC112685519), mRNA	Mitochondrial import inner membrane translocase subunit Tim16	KOG3442: Uncharacterized conserved protein	Pam16	IPR005341: Mitochondrial import inner membrane translocase subunit Tim16; IPR036869: Chaperone J-domain superfamily	GO:0001700: embryonic development via the syncytial blastoderm; GO:0002168: instar larval development; GO:0005622: intracellular; GO:0005623: cell; GO:0005737: cytoplasm; GO:0005739: mitochondrion; GO:0005740: mitochondrial envelope; GO:0005743: mitochondrial inner membrane; GO:0005744: TIM23 mitochondrial import inner membrane translocase complex; GO:0006626: protein targeting to mitochondrion; …	K17805: PAM16,TIM16;mitochondrial import inner membrane translocase subunit TIM16
485	Sc.chr01.0530	putative serine/threonine-protein phosphatase PP2A regulatory subunit, partial	PREDICTED: Acyrthosiphon pisum probable serine/threonine-protein phosphatase PP2A regulatory subunit (LOC100161727), mRNA	Protein phosphatase PP2A regulatory subunit A	KOG0211: Protein phosphatase 2A regulatory subunit A and related proteins	Serine threonine-protein phosphatase PP2A 65 kDa regulatory	IPR011989: Armadillo-like helical; IPR016024: Armadillo-type fold; IPR021133: HEAT, type 2	-	K03456: PPP2R1;serine/threonine-protein phosphatase 2A regulatory subunit A
486	Sc.chr01.0531	endoplasmic reticulum aminopeptidase 1-like	PREDICTED: Sipha flava endoplasmic reticulum aminopeptidase 1-like (LOC112685528), mRNA	Glutamyl aminopeptidase	KOG1046: Puromycin-sensitive aminopeptidase and related aminopeptidases; KOG1047: Bifunctional leukotriene A4 hydrolase/aminopeptidase LTA4H	Peptidase family M1 domain	IPR001930: Peptidase M1, alanine aminopeptidase/leukotriene A4 hydrolase; IPR014782: Peptidase M1, membrane alanine aminopeptidase; IPR024571: ERAP1-like C-terminal domain; IPR033581: Aminopeptidase N2; IPR034016: Aminopeptidase N-type; IPR042097: Aminopeptidase N-like , N-terminal	GO:0000003: reproduction; GO:0000209: protein polyubiquitination; GO:0001525: angiogenesis; GO:0001568: blood vessel development; GO:0001595: angiotensin receptor activity; GO:0001944: vasculature development; GO:0002480: antigen processing and presentation of exogenous peptide antigen via MHC class I, TAP-independent; GO:0004175: endopeptidase activity; GO:0005138: interleukin-6 receptor binding…	K01257: LNPEP;cystinyl aminopeptidase [EC:3.4.11.3]
487	Sc.chr01.0532	GTP-binding protein Rheb homolog isoform X2	PREDICTED: Sipha flava GTP-binding protein Rheb homolog (LOC112685521), transcript variant X2, mRNA	GTP-binding protein Rheb homolog; Ras-like protein 3	KOG0079: GTP-binding protein H-ray, small G protein superfamily; KOG0080: GTPase Rab18, small G protein superfamily; KOG0081: GTPase Rab27, small G protein superfamily; KOG0083: GTPase Rab26/Rab37, small G protein superfamily; KOG0086: GTPase Rab4, small G protein superfamily; KOG0088: GTPase Rab21, small G protein superfamily; KOG0091: GTPase Rab39, small G protein superfamily; KOG0092: GTPase R…	Ras subfamily of RAS small GTPases	IPR001806: Small GTPase; IPR005225: Small GTP-binding protein domain; IPR020849: Small GTPase superfamily, Ras-type; IPR027417: P-loop containing nucleoside triphosphate hydrolase; IPR037586: GTP-binding protein Rheb	GO:0000082: G1/S transition of mitotic cell cycle; GO:0000278: mitotic cell cycle; GO:0000287: magnesium ion binding; GO:0003924: GTPase activity; GO:0005525: GTP binding; GO:0005622: intracellular; GO:0005623: cell; GO:0005634: nucleus; GO:0005681: spliceosomal complex; GO:0005737: cytoplasm; GO:0005764: lysosome; GO:0005765: lysosomal membrane; GO:0005975: carbohydrate metabolic process; GO:000…	K07208: RHEB;Ras homolog enriched in brain
488	Sc.chr01.0533	GTP-binding protein Rheb homolog isoform X1	PREDICTED: Sipha flava GTP-binding protein Rheb homolog (LOC112685521), transcript variant X1, mRNA	GTP-binding protein Rheb homolog; Ras-like protein 1	KOG0080: GTPase Rab18, small G protein superfamily; KOG0081: GTPase Rab27, small G protein superfamily; KOG0083: GTPase Rab26/Rab37, small G protein superfamily; KOG0086: GTPase Rab4, small G protein superfamily; KOG0088: GTPase Rab21, small G protein superfamily; KOG0091: GTPase Rab39, small G protein superfamily; KOG0092: GTPase Rab5/YPT51 and related small G protein superfamily GTPases; KOG009…	Ras subfamily of RAS small GTPases	IPR001806: Small GTPase; IPR005225: Small GTP-binding protein domain; IPR020849: Small GTPase superfamily, Ras-type; IPR027417: P-loop containing nucleoside triphosphate hydrolase; IPR037586: GTP-binding protein Rheb	GO:0000082: G1/S transition of mitotic cell cycle; GO:0000278: mitotic cell cycle; GO:0000287: magnesium ion binding; GO:0003924: GTPase activity; GO:0005525: GTP binding; GO:0005622: intracellular; GO:0005623: cell; GO:0005634: nucleus; GO:0005681: spliceosomal complex; GO:0005737: cytoplasm; GO:0005764: lysosome; GO:0005765: lysosomal membrane; GO:0005975: carbohydrate metabolic process; GO:000…	K07208: RHEB;Ras homolog enriched in brain
489	Sc.chr01.0535	Uncharacterized protein FWK35_00013587	-	-	-	scavenger receptor activity	IPR001660: Sterile alpha motif domain; IPR013761: Sterile alpha motif/pointed domain superfamily	GO:0000166: nucleotide binding; GO:0004197: cysteine-type endopeptidase activity; GO:0005201: extracellular matrix structural constituent; GO:0005576: extracellular region; GO:0005604: basement membrane; GO:0005615: extracellular space; GO:0005622: intracellular; GO:0005623: cell; GO:0005737: cytoplasm; GO:0006508: proteolysis; GO:0007155: cell adhesion; GO:0016197: endosomal transport; GO:001714…	K01363: CTSB;cathepsin B [EC:3.4.22.1]
490	Sc.chr01.0536	protein lozenge-like isoform X3	PREDICTED: Acyrthosiphon pisum protein lozenge-like (LOC100166031), transcript variant X2, mRNA	Runt-related transcription factor 1	KOG3982: Runt and related transcription factors	DNA binding. It is involved in the biological process described with regulation of transcription, DNA-templated	IPR000040: Acute myeloid leukemia 1 protein (AML1)/Runt; IPR008967: p53-like transcription factor, DNA-binding; IPR012346: p53/RUNT-type transcription factor, DNA-binding domain superfamily; IPR013524: Runt domain	GO:0000003: reproduction; GO:0000122: negative regulation of transcription by RNA polymerase II; GO:0000981: DNA-binding transcription factor activity, RNA polymerase II-specific; GO:0001745: compound eye morphogenesis; GO:0002164: larval development; GO:0002520: immune system development; GO:0005524: ATP binding; GO:0005622: intracellular; GO:0005623: cell; GO:0005634: nucleus; GO:0007154: cell …	K20214: LZ;RUNX transcription factor Lozenge
491	Sc.chr01.0537	-	-	-	-	DNA binding. It is involved in the biological process described with regulation of transcription, DNA-templated	-	GO:0000003: reproduction; GO:0000122: negative regulation of transcription by RNA polymerase II; GO:0000981: DNA-binding transcription factor activity, RNA polymerase II-specific; GO:0001745: compound eye morphogenesis; GO:0002164: larval development; GO:0002520: immune system development; GO:0005622: intracellular; GO:0005623: cell; GO:0005634: nucleus; GO:0007154: cell communication; GO:0007165…	K20214: LZ;RUNX transcription factor Lozenge
492	Sc.chr01.0540	cap-specific mRNA (nucleoside-2&apos;-O-)-methyltransferase 2-like	PREDICTED: Myzus persicae cap-specific mRNA (nucleoside-2'-O-)-methyltransferase 2-like (LOC111040647), transcript variant X8, mRNA	Cap-specific mRNA (nucleoside-2&apos;-O-)-methyltransferase 2	KOG3673: FtsJ-like RNA methyltransferase; KOG3674: FtsJ-like RNA methyltransferase	Methyltransferase activity. It is involved in the biological process described with methylation	IPR002877: Ribosomal RNA methyltransferase FtsJ domain; IPR025807: Adrift-type ribose 2-O-methyltransferase domain; IPR029063: S-adenosyl-L-methionine-dependent methyltransferase	GO:0004483: mRNA (nucleoside-2'-O-)-methyltransferase activity; GO:0005622: intracellular; GO:0005623: cell; GO:0005634: nucleus; GO:0005737: cytoplasm; GO:0006370: 7-methylguanosine mRNA capping; GO:0007275: multicellular organism development; GO:0007424: open tracheal system development; GO:0007426: tracheal outgrowth, open tracheal system; GO:0010467: gene expression; GO:0016477: cell migratio…	K14590: CMTR2,FTSJD1,AFT;cap2 methyltransferase [EC:2.1.1.296]
493	Sc.chr01.0541	protein lozenge-like isoform X3	-	Runt-related transcription factor 3	KOG3982: Runt and related transcription factors	DNA binding. It is involved in the biological process described with regulation of transcription, DNA-templated	IPR000040: Acute myeloid leukemia 1 protein (AML1)/Runt; IPR008967: p53-like transcription factor, DNA-binding; IPR012346: p53/RUNT-type transcription factor, DNA-binding domain superfamily; IPR013524: Runt domain	GO:0003677: DNA binding; GO:0003700: DNA-binding transcription factor activity; GO:0005524: ATP binding; GO:0005634: nucleus; GO:0006355: regulation of transcription, DNA-templated	K09280: RUNXA_B;runt-related transcription factor
494	Sc.chr01.0542	proteoglycan Cow isoform X1	PREDICTED: Myzus persicae proteoglycan Cow (LOC111040052), transcript variant X1, mRNA	Testican-3	KOG1214: Nidogen and related basement membrane protein proteins; KOG3555: Ca2+-binding proteoglycan Testican	Thyroglobulin type-1 repeat	IPR000716: Thyroglobulin type-1; IPR002350: Kazal domain; IPR011992: EF-hand domain pair; IPR018247: EF-Hand 1, calcium-binding site; IPR019577: SPARC/Testican, calcium-binding domain; IPR036058: Kazal domain superfamily; IPR036857: Thyroglobulin type-1 superfamily	GO:0005509: calcium ion binding; GO:0005539: glycosaminoglycan binding; GO:0005576: extracellular region; GO:0005615: extracellular space; GO:0006858: extracellular transport; GO:0007350: blastoderm segmentation; GO:0007367: segment polarity determination; GO:0008191: metalloendopeptidase inhibitor activity; GO:0009790: embryo development; GO:0010951: negative regulation of endopeptidase activity…	K08136: SPOCK;testican
495	Sc.chr01.0543	frataxin, mitochondrial	PREDICTED: Acyrthosiphon pisum frataxin homolog, mitochondrial (LOC100571875), transcript variant X1, mRNA	Frataxin, mitochondrial; Iron-sulfur cluster assembly protein CyaY	KOG3413: Mitochondrial matrix protein frataxin, involved in Fe/S protein biosynthesis	Frataxin-like domain	IPR002908: Frataxin/CyaY; IPR017789: Frataxin; IPR020895: Frataxin conserved site; IPR036524: Frataxin/CyaY superfamily	GO:0000303: response to superoxide; GO:0002119: nematode larval development; GO:0004322: ferroxidase activity; GO:0005622: intracellular; GO:0005623: cell; GO:0005737: cytoplasm; GO:0005739: mitochondrion; GO:0005759: mitochondrial matrix; GO:0005829: cytosol; GO:0006119: oxidative phosphorylation; GO:0006783: heme biosynthetic process; GO:0006879: cellular iron ion homeostasis; GO:0007005: mitoc…	K19054: FXN;frataxin [EC:1.16.3.1]
496	Sc.chr01.0544	uncharacterized protein LOC112600693	-	-	-	DDE superfamily endonuclease	-	-	-
497	Sc.chr01.0545	exonuclease mut-7 homolog	PREDICTED: Myzus persicae exonuclease mut-7 homolog (LOC111030203), mRNA	Exonuclease mut-7 homolog	KOG2207: Predicted 3'-5' exonuclease	Mut7-C RNAse domain	IPR002562: 3'-5' exonuclease domain; IPR002782: Mut7-C RNAse domain; IPR012337: Ribonuclease H-like superfamily; IPR036397: Ribonuclease H superfamily	GO:0000335: negative regulation of transposition, DNA-mediated; GO:0003676: nucleic acid binding; GO:0005515: protein binding; GO:0005622: intracellular; GO:0005623: cell; GO:0005634: nucleus; GO:0005737: cytoplasm; GO:0005829: cytosol; GO:0008355: olfactory learning; GO:0010467: gene expression; GO:0016246: RNA interference; GO:0034587: piRNA metabolic process; GO:0035195: gene silencing by miRN…	-
498	Sc.chr01.0546	U3 small nucleolar RNA-associated protein 18 homolog	PREDICTED: Acyrthosiphon pisum U3 small nucleolar RNA-associated protein 18 homolog (LOC100169378), mRNA	U3 small nucleolar RNA-associated protein 18 homolog	KOG2055: WD40 repeat protein	WD40 repeats	IPR001680: WD40 repeat; IPR015943: WD40/YVTN repeat-like-containing domain superfamily; IPR036322: WD40-repeat-containing domain superfamily	GO:0000462: maturation of SSU-rRNA from tricistronic rRNA transcript (SSU-rRNA, 5.8S rRNA, LSU-rRNA); GO:0005515: protein binding; GO:0005622: intracellular; GO:0005623: cell; GO:0005635: nuclear envelope; GO:0005654: nucleoplasm; GO:0005730: nucleolus; GO:0007275: multicellular organism development; GO:0007399: nervous system development; GO:0007405: neuroblast proliferation; GO:0010467: gene ex…	K14553: UTP18;U3 small nucleolar RNA-associated protein 18
499	Sc.chr01.0547	TIMELESS-interacting protein	-	TIMELESS-interacting protein	KOG3004: Meiotic chromosome segregation protein	Replication Fork Protection Component Swi3	IPR012923: Chromosome segregation in meiosis protein 3; IPR040038: TIPIN/Csm3/Swi3	GO:0000076: DNA replication checkpoint; GO:0000228: nuclear chromosome; GO:0000278: mitotic cell cycle; GO:0000790: nuclear chromatin; GO:0003677: DNA binding; GO:0005622: intracellular; GO:0005623: cell; GO:0005634: nucleus; GO:0005654: nucleoplasm; GO:0005737: cytoplasm; GO:0006261: DNA-dependent DNA replication; GO:0008284: positive regulation of cell population proliferation; GO:0009411: resp…	K10904: TIPIN;TIMELESS-interacting protein
500	Sc.chr01.0548	acetylcholine receptor subunit beta-like 1	Rhopalosiphum padi nicotinic acetylcholine receptor beta 1 subunit mRNA, complete cds	Acetylcholine receptor subunit beta-like 1	KOG3645: Acetylcholine receptor; KOG3646: Acetylcholine receptor	Neurotransmitter-gated ion-channel transmembrane region	IPR002394: Nicotinic acetylcholine receptor; IPR006029: Neurotransmitter-gated ion-channel transmembrane domain; IPR006201: Neurotransmitter-gated ion-channel; IPR006202: Neurotransmitter-gated ion-channel ligand-binding domain; IPR018000: Neurotransmitter-gated ion-channel, conserved site; IPR036719: Neurotransmitter-gated ion-channel transmembrane domain superfamily; IPR036734: Neurotransmitter…	GO:0005623: cell; GO:0005886: plasma membrane; GO:0005887: integral component of plasma membrane; GO:0005892: acetylcholine-gated channel complex; GO:0006937: regulation of muscle contraction; GO:0007271: synaptic transmission, cholinergic; GO:0007274: neuromuscular synaptic transmission; GO:0014057: positive regulation of acetylcholine secretion, neurotransmission; GO:0015464: acetylcholine rece…	K05312: CHRNN;nicotinic acetylcholine receptor,invertebrate
501	Sc.chr01.0549	probable RNA polymerase II nuclear localization protein SLC7A6OS isoform X1	PREDICTED: Sipha flava probable RNA polymerase II nuclear localization protein SLC7A6OS (LOC112686359), transcript variant X1, mRNA	-	-	Pfam:DUF1762	IPR013883: Transcription factor Iwr1 domain; IPR040218: Probable RNA polymerase II nuclear localization protein SLC7A6OS	-	-
502	Sc.chr01.0550	PREDICTED: uncharacterized protein LOC107169606 isoform X2	PREDICTED: Acyrthosiphon pisum uncharacterized LOC100165824 (LOC100165824), mRNA	-	-	-	-	-	-
503	Sc.chr01.0551	cathepsin B isoform X1	PREDICTED: Rhopalosiphum maidis cathepsin B (LOC113551310), mRNA	Cathepsin B	KOG1542: Cysteine proteinase Cathepsin F; KOG1543: Cysteine proteinase Cathepsin L; KOG1544: Predicted cysteine proteinase TIN-ag	Papain family cysteine protease	IPR000169: Cysteine peptidase, cysteine active site; IPR000668: Peptidase C1A, papain C-terminal; IPR012599: Peptidase C1A, propeptide; IPR025660: Cysteine peptidase, histidine active site; IPR025661: Cysteine peptidase, asparagine active site; IPR038765: Papain-like cysteine peptidase superfamily	GO:0001890: placenta development; GO:0001893: maternal placenta development; GO:0002446: neutrophil mediated immunity; GO:0004197: cysteine-type endopeptidase activity; GO:0004252: serine-type endopeptidase activity; GO:0005518: collagen binding; GO:0005576: extracellular region; GO:0005615: extracellular space; GO:0005622: intracellular; GO:0005623: cell; GO:0005634: nucleus; GO:0005730: nucleol…	K01363: CTSB;cathepsin B [EC:3.4.22.1]
504	Sc.chr01.0552	caspase-1-like	PREDICTED: Melanaphis sacchari caspase-1-like (LOC112597794), transcript variant X2, mRNA	Caspase-1	KOG3573: Caspase, apoptotic cysteine protease	Caspase, interleukin-1 beta converting enzyme (ICE) homologues	IPR001309: Peptidase C14, p20 domain; IPR002138: Peptidase C14, caspase non-catalytic subunit p10; IPR002398: Peptidase C14 family; IPR015917: Peptidase C14A, caspase catalytic domain; IPR029030: Caspase-like domain superfamily; IPR033139: Peptidase family C14A, cysteine active site	GO:0002165: instar larval or pupal development; GO:0004190: aspartic-type endopeptidase activity; GO:0005622: intracellular; GO:0005623: cell; GO:0005634: nucleus; GO:0005654: nucleoplasm; GO:0005737: cytoplasm; GO:0005739: mitochondrion; GO:0005829: cytosol; GO:0007015: actin filament organization; GO:0007283: spermatogenesis; GO:0007300: ovarian nurse cell to oocyte transport; GO:0007303: cytop…	K04397: CASP7;caspase 7 [EC:3.4.22.60]
505	Sc.chr01.0553	pro-resilin isoform X3	-	-	-	-	-	-	-
506	Sc.chr01.0554	pickpocket protein 28-like	-	-	-	sodium channel activity	IPR001873: Epithelial sodium channel	GO:0005272: sodium channel activity; GO:0006814: sodium ion transport; GO:0016020: membrane	K03440: ASICN;acid-sensing ion channel,other
507	Sc.chr01.0555	melanopsin-like; short wavelength sensitive opsin 4	PREDICTED: Myzus persicae melanopsin-like (LOC111030430), mRNA	Opsin, ultraviolet-sensitive; Rhodopsin	KOG4219: G protein-coupled receptor; KOG4220: Muscarinic acetylcholine receptor	7 transmembrane receptor (rhodopsin family)	IPR000276: G protein-coupled receptor, rhodopsin-like; IPR000856: Opsin RH3/RH4; IPR001760: Opsin; IPR017452: GPCR, rhodopsin-like, 7TM; IPR027430: Visual pigments (opsins) retinal binding site	GO:0005623: cell; GO:0005886: plasma membrane; GO:0005887: integral component of plasma membrane; GO:0007154: cell communication; GO:0007187: G protein-coupled receptor signaling pathway, coupled to cyclic nucleotide second messenger; GO:0007218: neuropeptide signaling pathway; GO:0007601: visual perception; GO:0007603: phototransduction, visible light; GO:0008020: G protein-coupled photoreceptor…	K04255: OPN4,Rh2_7;r-opsin
508	Sc.chr01.0556	Uncharacterized protein FWK35_00037463, partial; Hypothetical protein CINCED_3A024676	-	-	-	-	-	-	-
509	Sc.chr01.0557	uncharacterized protein LOC112679892	-	-	-	transposition, RNA-mediated	IPR032071: Domain of unknown function DUF4806	-	K01489: cdd,CDA;cytidine deaminase [EC:3.5.4.5]
510	Sc.chr01.0558	uncharacterized protein LOC107883207	-	-	-	-	IPR001878: Zinc finger, CCHC-type	GO:0003676: nucleic acid binding; GO:0008270: zinc ion binding	-
511	Sc.chr01.0559	uncharacterized protein K02A2.6-like	-	-	-	Integrase core domain	IPR001584: Integrase, catalytic core; IPR012337: Ribonuclease H-like superfamily; IPR021109: Aspartic peptidase domain superfamily; IPR036397: Ribonuclease H superfamily; IPR041588: Integrase zinc-binding domain	GO:0003676: nucleic acid binding; GO:0015074: DNA integration	-
512	Sc.chr01.0560	uncharacterized protein LOC112679892	-	-	-	-	IPR032071: Domain of unknown function DUF4806	-	-
513	Sc.chr01.0562	uncharacterized protein LOC103308233	PREDICTED: Diuraphis noxia uncharacterized LOC107172779 (LOC107172779), partial mRNA	-	-	zinc finger	IPR018289: MULE transposase domain	-	-
514	Sc.chr01.0563	organic cation transporter protein	PREDICTED: Rhopalosiphum maidis organic cation transporter protein (LOC113548788), transcript variant X2, mRNA	Solute carrier family 22 member 3	KOG0253: Synaptic vesicle transporter SV2 (major facilitator superfamily); KOG0255: Synaptic vesicle transporter SVOP and related transporters (major facilitator superfamily)	Sugar (and other) transporter	IPR005828: Major facilitator, sugar transporter-like; IPR020846: Major facilitator superfamily domain; IPR036259: MFS transporter superfamily	GO:0001700: embryonic development via the syncytial blastoderm; GO:0005623: cell; GO:0005886: plasma membrane; GO:0005887: integral component of plasma membrane; GO:0006915: apoptotic process; GO:0007390: germ-band shortening; GO:0008514: organic anion transmembrane transporter activity; GO:0015101: organic cation transmembrane transporter activity; GO:0015695: organic cation transport; GO:001571…	K08202: SLC22A4_5,OCTN;MFS transporter,OCT family,solute carrier family 22 (organic cation transporter),member 4/5
515	Sc.chr01.0564	-	-	-	-	7 transmembrane receptor (rhodopsin family)	IPR000276: G protein-coupled receptor, rhodopsin-like; IPR017452: GPCR, rhodopsin-like, 7TM; IPR027430: Visual pigments (opsins) retinal binding site	GO:0005623: cell; GO:0005886: plasma membrane; GO:0005887: integral component of plasma membrane; GO:0007154: cell communication; GO:0007187: G protein-coupled receptor signaling pathway, coupled to cyclic nucleotide second messenger; GO:0007218: neuropeptide signaling pathway; GO:0007603: phototransduction, visible light; GO:0008020: G protein-coupled photoreceptor activity; GO:0009906: response…	K04255: OPN4,Rh2_7;r-opsin
516	Sc.chr01.0565	melanopsin-like; opsin, ultraviolet-sensitive-like isoform X2	PREDICTED: Myzus persicae melanopsin-like (LOC111030430), mRNA	Opsin, ultraviolet-sensitive; Rhodopsin, GQ-coupled	KOG4219: G protein-coupled receptor	7 transmembrane receptor (rhodopsin family)	IPR000276: G protein-coupled receptor, rhodopsin-like; IPR000856: Opsin RH3/RH4; IPR001760: Opsin; IPR017452: GPCR, rhodopsin-like, 7TM; IPR027430: Visual pigments (opsins) retinal binding site	GO:0005623: cell; GO:0005886: plasma membrane; GO:0005887: integral component of plasma membrane; GO:0007154: cell communication; GO:0007187: G protein-coupled receptor signaling pathway, coupled to cyclic nucleotide second messenger; GO:0007218: neuropeptide signaling pathway; GO:0007601: visual perception; GO:0007603: phototransduction, visible light; GO:0008020: G protein-coupled photoreceptor…	K04255: OPN4,Rh2_7;r-opsin
517	Sc.chr01.0566	melanopsin-like; opsin, ultraviolet-sensitive-like isoform X2	-	-	-	7 transmembrane receptor (rhodopsin family)	IPR000276: G protein-coupled receptor, rhodopsin-like	GO:0005623: cell; GO:0005886: plasma membrane; GO:0005887: integral component of plasma membrane; GO:0007154: cell communication; GO:0007187: G protein-coupled receptor signaling pathway, coupled to cyclic nucleotide second messenger; GO:0007218: neuropeptide signaling pathway; GO:0007603: phototransduction, visible light; GO:0008020: G protein-coupled photoreceptor activity; GO:0009906: response…	K04255: OPN4,Rh2_7;r-opsin
518	Sc.chr01.0567	protein ALP1-like, partial	-	-	-	nuclease activity	IPR027806: Harbinger transposase-derived nuclease domain	-	-
519	Sc.chr01.0568	PREDICTED: melanopsin-B-like; opsin, ultraviolet-sensitive-like isoform X2	PREDICTED: Myzus persicae melanopsin-like (LOC111030430), mRNA	Opsin, ultraviolet-sensitive; Rhodopsin	-	7 transmembrane receptor (rhodopsin family)	IPR000276: G protein-coupled receptor, rhodopsin-like; IPR017452: GPCR, rhodopsin-like, 7TM; IPR027430: Visual pigments (opsins) retinal binding site	GO:0005623: cell; GO:0005886: plasma membrane; GO:0005887: integral component of plasma membrane; GO:0007154: cell communication; GO:0007187: G protein-coupled receptor signaling pathway, coupled to cyclic nucleotide second messenger; GO:0007218: neuropeptide signaling pathway; GO:0007603: phototransduction, visible light; GO:0008020: G protein-coupled photoreceptor activity; GO:0009906: response…	K04255: OPN4,Rh2_7;r-opsin
520	Sc.chr01.0569	opsin-2-like isoform X2; short wavelength sensitive opsin 4	-	Opsin, blue-sensitive; Rhodopsin	-	7 transmembrane receptor (rhodopsin family)	IPR000276: G protein-coupled receptor, rhodopsin-like; IPR017452: GPCR, rhodopsin-like, 7TM; IPR027430: Visual pigments (opsins) retinal binding site	GO:0005623: cell; GO:0005886: plasma membrane; GO:0005887: integral component of plasma membrane; GO:0007154: cell communication; GO:0007187: G protein-coupled receptor signaling pathway, coupled to cyclic nucleotide second messenger; GO:0007218: neuropeptide signaling pathway; GO:0007603: phototransduction, visible light; GO:0008020: G protein-coupled photoreceptor activity; GO:0009906: response…	K04255: OPN4,Rh2_7;r-opsin
521	Sc.chr01.0570	-	-	-	-	-	IPR011011: Zinc finger, FYVE/PHD-type; IPR013083: Zinc finger, RING/FYVE/PHD-type; IPR019787: Zinc finger, PHD-finger; IPR037869: Spp1/CFP1	GO:0048188: Set1C/COMPASS complex	-
522	Sc.chr01.0571	fatty acid synthase	PREDICTED: Myzus persicae fatty acid synthase (LOC111030701), transcript variant X2, mRNA	Fatty acid synthase; Highly reducing polyketide synthase gloL	KOG1197: Predicted quinone oxidoreductase; KOG1202: Animal-type fatty acid synthase and related proteins; KOG1394: 3-oxoacyl-(acyl-carrier-protein) synthase (I and II)	Enoylreductase	IPR001031: Thioesterase; IPR001227: Acyl transferase domain superfamily; IPR009081: Phosphopantetheine binding ACP domain; IPR011032: GroES-like superfamily; IPR013968: Polyketide synthase, ketoreductase domain; IPR014030: Beta-ketoacyl synthase, N-terminal; IPR014031: Beta-ketoacyl synthase, C-terminal; IPR014043: Acyl transferase; IPR016035: Acyl transferase/acyl hydrolase/lysophospholipase; IP…	GO:0004312: fatty acid synthase activity; GO:0009058: biosynthetic process; GO:0016491: oxidoreductase activity; GO:0016788: hydrolase activity, acting on ester bonds; GO:0031177: phosphopantetheine binding	K00665: FASN;fatty acid synthase,animal type [EC:2.3.1.85]
523	Sc.chr01.0572	uncharacterized protein LOC100570320 isoform X1	-	-	-	-	-	-	-
524	Sc.chr01.0574	protein decapentaplegic	PREDICTED: Sipha flava protein decapentaplegic-like (LOC112694208), transcript variant X1, mRNA	Bone morphogenetic protein 2	KOG3900: Transforming growth factor beta, bone morphogenetic protein and related proteins	Transforming growth factor-beta (TGF-beta) family	IPR001111: TGF-beta, propeptide; IPR001839: Transforming growth factor-beta, C-terminal; IPR015615: Transforming growth factor-beta-related; IPR017948: Transforming growth factor beta, conserved site; IPR029034: Cystine-knot cytokine	GO:0000186: activation of MAPKK activity; GO:0000187: activation of MAPK activity; GO:0001541: ovarian follicle development; GO:0001649: osteoblast differentiation; GO:0001655: urogenital system development; GO:0001656: metanephros development; GO:0001657: ureteric bud development; GO:0001658: branching involved in ureteric bud morphogenesis; GO:0001666: response to hypoxia; GO:0001700: embryonic…	K04662: BMP4;bone morphogenetic protein 4
525	Sc.chr01.0575	general transcription factor II-I repeat domain-containing protein 2-like	PREDICTED: Acyrthosiphon pisum general transcription factor II-I repeat domain-containing protein 2-like (LOC103309398), mRNA	-	-	DNA-binding transcription factor activity, RNA polymerase II-specific	IPR026630: EPM2A-interacting protein 1	-	-
526	Sc.chr01.0576	PREDICTED: uncharacterized protein LOC107170014	PREDICTED: Acyrthosiphon pisum uncharacterized LOC100575147 (LOC100575147), transcript variant X2, mRNA	-	-	-	-	-	-
527	Sc.chr01.0577	cilia- and flagella-associated protein 70-like	-	-	-	-	IPR011990: Tetratricopeptide-like helical domain superfamily	GO:0005515: protein binding	-
528	Sc.chr01.0578	mitochondrial import receptor subunit TOM40 homolog 2-like	PREDICTED: Myzus persicae mitochondrial import receptor subunit TOM40 homolog 2-like (LOC111040509), mRNA	Mitochondrial import receptor subunit TOM40 homolog 1	KOG3296: Translocase of outer mitochondrial membrane complex, subunit TOM40	Eukaryotic porin	IPR023614: Porin domain superfamily; IPR027246: Eukaryotic porin/Tom40; IPR037930: Tom40	GO:0005261: cation channel activity; GO:0005622: intracellular; GO:0005623: cell; GO:0005737: cytoplasm; GO:0005739: mitochondrion; GO:0005740: mitochondrial envelope; GO:0005741: mitochondrial outer membrane; GO:0005742: mitochondrial outer membrane translocase complex; GO:0005743: mitochondrial inner membrane; GO:0005758: mitochondrial intermembrane space; GO:0005829: cytosol; GO:0006626: prote…	K11518: TOM40;mitochondrial import receptor subunit TOM40
529	Sc.chr01.0579	uncharacterized protein LOC112683254; zinc finger MYM-type protein 1-like	PREDICTED: Melanaphis sacchari zinc finger MYM-type protein 1-like (LOC112592725), mRNA	-	-	52 kDa repressor of the inhibitor of the protein	-	-	-
530	Sc.chr01.0580	uncharacterized protein LOC112687466	-	-	-	-	IPR002110: Ankyrin repeat; IPR020683: Ankyrin repeat-containing domain; IPR036770: Ankyrin repeat-containing domain superfamily	GO:0005515: protein binding	-
531	Sc.chr01.0581	-	-	-	-	-	IPR003409: MORN motif	-	-
532	Sc.chr01.0582	DNA excision repair protein ERCC-1	PREDICTED: Aphis gossypii DNA excision repair protein ERCC-1 (LOC114127945), mRNA	DNA excision repair protein ERCC-1	KOG2841: Structure-specific endonuclease ERCC1-XPF, ERCC1 component	Binding domain of DNA repair protein Ercc1 (rad10/Swi10)	IPR004579: ERCC1/RAD10/SWI10 family; IPR010483: Alpha-2-macroglobulin RAP, C-terminal; IPR010994: RuvA domain 2-like; IPR011335: Restriction endonuclease type II-like; IPR036744: RAP domain superfamily	GO:0000014: single-stranded DNA endodeoxyribonuclease activity; GO:0000110: nucleotide-excision repair factor 1 complex; GO:0000228: nuclear chromosome; GO:0000710: meiotic mismatch repair; GO:0000712: resolution of meiotic recombination intermediates; GO:0000720: pyrimidine dimer repair by nucleotide-excision repair; GO:0000784: nuclear chromosome, telomeric region; GO:0001085: RNA polymerase II…	K10849: ERCC1;DNA excision repair protein ERCC-1
533	Sc.chr01.0583	coiled-coil domain-containing protein 130 homolog isoform X1; CWC16 protein	PREDICTED: Melanaphis sacchari coiled-coil domain-containing protein 130 homolog (LOC112591683), transcript variant X2, mRNA	Coiled-coil domain-containing protein 130 homolog; Splicing factor YJU2	KOG2989: Uncharacterized conserved protein; KOG2990: C2C2-type Zn-finger protein	Family of unknown function (DUF572)	IPR007590: Saf4/Yju2 protein	GO:0005515: protein binding; GO:0009615: response to virus	K13115: CCDC130;coiled-coil domain-containing protein 130
534	Sc.chr01.0584	serine/threonine-protein phosphatase 2A 65 kDa regulatory subunit A alpha isoform	PREDICTED: Melanaphis sacchari serine/threonine-protein phosphatase 2A 65 kDa regulatory subunit A alpha isoform (LOC112591702), mRNA	Serine/threonine-protein phosphatase 2A 65 kDa regulatory subunit A alpha isoform	KOG0211: Protein phosphatase 2A regulatory subunit A and related proteins	Serine threonine-protein phosphatase PP2A 65 kDa regulatory	IPR000357: HEAT repeat; IPR011989: Armadillo-like helical; IPR016024: Armadillo-type fold; IPR021133: HEAT, type 2	GO:0000070: mitotic sister chromatid segregation; GO:0000086: G2/M transition of mitotic cell cycle; GO:0000159: protein phosphatase type 2A complex; GO:0000184: nuclear-transcribed mRNA catabolic process, nonsense-mediated decay; GO:0000188: inactivation of MAPK activity; GO:0000212: meiotic spindle organization; GO:0000278: mitotic cell cycle; GO:0000775: chromosome, centromeric region; GO:0004…	K03456: PPP2R1;serine/threonine-protein phosphatase 2A regulatory subunit A
535	Sc.chr01.0585	tigger transposable element-derived protein 4-like	-	Tigger transposable element-derived protein 4; Major centromere autoantigen B	-	DNA binding	IPR006600: HTH CenpB-type DNA-binding domain; IPR007889: DNA binding HTH domain, Psq-type; IPR009057: Homeobox-like domain superfamily	GO:0003677: DNA binding	-
536	Sc.chr01.0586	uncharacterized protein LOC112694207 isoform X2	-	-	-	-	IPR001810: F-box domain; IPR036047: F-box-like domain superfamily	GO:0005515: protein binding	-
537	Sc.chr01.0587	cytochrome P450 4C1-like	PREDICTED: Diuraphis noxia cytochrome P450 4C1-like (LOC107164807), mRNA	Cytochrome P450 4C1	KOG0157: Cytochrome P450 CYP4/CYP19/CYP26 subfamilies; KOG0158: Cytochrome P450 CYP3/CYP5/CYP6/CYP9 subfamilies; KOG0159: Cytochrome P450 CYP11/CYP12/CYP24/CYP27 subfamilies	Cytochrome P-450	IPR001128: Cytochrome P450; IPR002403: Cytochrome P450, E-class, group IV; IPR017972: Cytochrome P450, conserved site; IPR036396: Cytochrome P450 superfamily	GO:0004497: monooxygenase activity; GO:0005506: iron ion binding; GO:0016705: oxidoreductase activity, acting on paired donors, with incorporation or reduction of molecular oxygen; GO:0020037: heme binding; GO:0055114: oxidation-reduction process	K15001: CYP4;cytochrome P450 family 4 [EC:1.14.-.-]
538	Sc.chr01.0588	rab3 GTPase-activating protein non-catalytic subunit isoform X1	PREDICTED: Sipha flava rab3 GTPase-activating protein non-catalytic subunit (LOC112694220), transcript variant X1, mRNA	Rab3 GTPase-activating protein non-catalytic subunit	KOG2727: Rab3 GTPase-activating protein, non-catalytic subunit	Rab3 GTPase-activating protein regulatory subunit N-terminus	IPR026059: Rab3-GAP regulatory subunit; IPR029257: Rab3GAP regulatory subunit, C-terminal; IPR032839: Rab3-GAP regulatory subunit, N-terminal	GO:0002065: columnar/cuboidal epithelial cell differentiation; GO:0005096: GTPase activator activity; GO:0005622: intracellular; GO:0005623: cell; GO:0005737: cytoplasm; GO:0005783: endoplasmic reticulum; GO:0005789: endoplasmic reticulum membrane; GO:0005829: cytosol; GO:0005886: plasma membrane; GO:0006886: intracellular protein transport; GO:0007268: chemical synaptic transmission; GO:0007269:…	K19937: RAB3GAP2;Rab3 GTPase-activating protein non-catalytic subunit
539	Sc.chr01.0589	Uncharacterized protein FWK35_00009367	-	-	-	-	IPR027973: Protein of unknown function DUF4602	-	-
540	Sc.chr01.0590	Uncharacterized protein FWK35_00024694, partial	-	-	-	Transposase protein	IPR021896: Transposase protein	GO:0004803: transposase activity; GO:0006313: transposition, DNA-mediated	-
541	Sc.chr01.0591	uncharacterized protein LOC111036859	PREDICTED: Myzus persicae uncharacterized LOC111033534 (LOC111033534), mRNA	-	-	-	IPR002999: Tudor domain; IPR012677: Nucleotide-binding alpha-beta plait domain superfamily; IPR035979: RNA-binding domain superfamily	GO:0003676: nucleic acid binding	-
542	Sc.chr01.0592	protein lethal(2)essential for life-like isoform X1	PREDICTED: Acyrthosiphon pisum protein lethal(2)essential for life (LOC100169331), mRNA	Alpha-crystallin B chain	KOG3591: Alpha crystallins	Hsp20/alpha crystallin family	IPR001436: Alpha crystallin/Heat shock protein; IPR002068: Alpha crystallin/Hsp20 domain; IPR008978: HSP20-like chaperone	GO:0000003: reproduction; GO:0000502: proteasome complex; GO:0001540: amyloid-beta binding; GO:0001666: response to hypoxia; GO:0002088: lens development in camera-type eye; GO:0002931: response to ischemia; GO:0003779: actin binding; GO:0005080: protein kinase C binding; GO:0005212: structural constituent of eye lens; GO:0005622: intracellular; GO:0005623: cell; GO:0005634: nucleus; GO:0005654: …	K09542: CRYAB;crystallin,alpha B
543	Sc.chr01.0593	putative nuclease HARBI1	PREDICTED: Diuraphis noxia putative nuclease HARBI1 (LOC107171232), mRNA	Putative nuclease HARBI1	-	nuclease activity	IPR026103: Harbinger transposase-derived nuclease, animal; IPR027806: Harbinger transposase-derived nuclease domain	-	-
544	Sc.chr01.0595	nucleoporin NUP188 homolog	PREDICTED: Rhopalosiphum maidis nucleoporin NUP188 homolog (LOC113549690), mRNA	-	-	-	-	-	K14311: NUP188;nuclear pore complex protein Nup188
545	Sc.chr01.0596	6-phosphogluconolactonase	-	6-phosphogluconolactonase	KOG3147: 6-phosphogluconolactonase - like protein	Glucosamine-6-phosphate isomerases/6-phosphogluconolactonase	IPR005900: 6-phosphogluconolactonase, DevB-type; IPR006148: Glucosamine/galactosamine-6-phosphate isomerase; IPR037171: NagB/RpiA transferase-like; IPR039104: 6-Phosphogluconolactonase	GO:0005622: intracellular; GO:0005623: cell; GO:0005737: cytoplasm; GO:0005829: cytosol; GO:0005975: carbohydrate metabolic process; GO:0006098: pentose-phosphate shunt; GO:0009051: pentose-phosphate shunt, oxidative branch; GO:0017057: 6-phosphogluconolactonase activity; GO:0019682: glyceraldehyde-3-phosphate metabolic process; GO:0019693: ribose phosphate metabolic process; GO:0046496: nicotina…	K01057: PGLS,pgl,devB;6-phosphogluconolactonase [EC:3.1.1.31]
546	Sc.chr01.0597	calcium-binding mitochondrial carrier protein SCaMC-2-like isoform X1	PREDICTED: Rhopalosiphum maidis calcium-binding mitochondrial carrier protein SCaMC-2-like (LOC113548016), transcript variant X1, mRNA	Calcium-binding mitochondrial carrier protein SCaMC-1-A	KOG0036: Predicted mitochondrial carrier protein; KOG0749: Mitochondrial ADP/ATP carrier proteins; KOG0752: Mitochondrial solute carrier protein; KOG0757: Mitochondrial carrier protein - Rim2p/Mrs12p; KOG0762: Mitochondrial carrier protein; KOG0763: Mitochondrial ornithine transporter; KOG0768: Mitochondrial carrier protein PET8	Mitochondrial carrier protein	IPR002048: EF-hand domain; IPR002067: Mitochondrial carrier protein; IPR011992: EF-hand domain pair; IPR018108: Mitochondrial substrate/solute carrier; IPR018247: EF-Hand 1, calcium-binding site; IPR023395: Mitochondrial carrier domain superfamily	GO:0002021: response to dietary excess; GO:0002082: regulation of oxidative phosphorylation; GO:0005347: ATP transmembrane transporter activity; GO:0005509: calcium ion binding; GO:0005622: intracellular; GO:0005623: cell; GO:0005737: cytoplasm; GO:0005739: mitochondrion; GO:0005740: mitochondrial envelope; GO:0005743: mitochondrial inner membrane; GO:0006855: drug transmembrane transport; GO:000…	K14684: SLC25A23S;solute carrier family 25 (mitochondrial phosphate transporter),member 23/24/25/41
547	Sc.chr01.0598	pentatricopeptide repeat-containing protein 1, mitochondrial	PREDICTED: Melanaphis sacchari pentatricopeptide repeat-containing protein 1, mitochondrial (LOC112600540), mRNA	Pentatricopeptide repeat-containing protein 1, mitochondrial	-	Pentacotripeptide-repeat region of PRORP	IPR002885: Pentatricopeptide repeat; IPR011990: Tetratricopeptide-like helical domain superfamily; IPR033443: Pentacotripeptide-repeat region of PRORP	GO:0000049: tRNA binding; GO:0004519: endonuclease activity; GO:0005515: protein binding; GO:0005622: intracellular; GO:0005623: cell; GO:0005737: cytoplasm; GO:0005739: mitochondrion; GO:0005759: mitochondrial matrix; GO:0009451: RNA modification; GO:0010467: gene expression; GO:0042780: tRNA 3'-end processing; GO:0090305: nucleic acid phosphodiester bond hydrolysis	K17710: PTCD1;pentatricopeptide repeat domain-containing protein 1
548	Sc.chr01.0599	serine/threonine-protein phosphatase CPPED1-like	-	Serine/threonine-protein phosphatase CPPED1	-	Calcineurin-like phosphoesterase	IPR004843: Calcineurin-like phosphoesterase domain, ApaH type; IPR029052: Metallo-dependent phosphatase-like	GO:0002446: neutrophil mediated immunity; GO:0005576: extracellular region; GO:0005622: intracellular; GO:0005623: cell; GO:0005737: cytoplasm; GO:0005829: cytosol; GO:0005886: plasma membrane; GO:0006955: immune response; GO:0012505: endomembrane system; GO:0016787: hydrolase activity; GO:0035578: azurophil granule lumen; GO:0042582: azurophil granule; GO:0043312: neutrophil degranulation; GO:00…	K21814: CPPED1;serine/threonine-protein phosphatase CPPED1 [EC:3.1.3.16]
549	Sc.chr01.0600	alpha,alpha-trehalose-phosphate synthase	PREDICTED: Acyrthosiphon pisum alpha,alpha-trehalose-phosphate synthase [UDP-forming] (LOC100158991), mRNA	Bifunctional trehalose-6-phosphate synthase/phosphatase	KOG1050: Trehalose-6-phosphate synthase component TPS1 and related subunits	Trehalose-phosphatase	IPR001830: Glycosyl transferase, family 20; IPR003337: Trehalose-phosphatase; IPR006379: HAD-superfamily hydrolase, subfamily IIB; IPR023214: HAD superfamily; IPR036412: HAD-like superfamily	GO:0004805: trehalose-phosphatase activity; GO:0005622: intracellular; GO:0005623: cell; GO:0005737: cytoplasm; GO:0005992: trehalose biosynthetic process; GO:0016311: dephosphorylation; GO:0033554: cellular response to stress; GO:0070413: trehalose metabolism in response to stress	K16055: TPS;trehalose 6-phosphate synthase/phosphatase [EC:2.4.1.15 3.1.3.12]
550	Sc.chr01.0602	intraflagellar transport protein 57 homolog isoform X2	PREDICTED: Myzus persicae intraflagellar transport protein 57 homolog (LOC111034677), transcript variant X5, mRNA	Intraflagellar transport protein 57 homolog	KOG0972: Huntingtin interacting protein 1 (Hip1) interactor Hippi	Intra-flagellar transport protein 57	IPR019530: Intra-flagellar transport protein 57	GO:0001654: eye development; GO:0001754: eye photoreceptor cell differentiation; GO:0001841: neural tube formation; GO:0001843: neural tube closure; GO:0001895: retina homeostasis; GO:0001947: heart looping; GO:0003007: heart morphogenesis; GO:0003351: epithelial cilium movement involved in extracellular fluid movement; GO:0005622: intracellular; GO:0005623: cell; GO:0005794: Golgi apparatus; GO:…	K04638: IFT57,HIPPI,ESRRBL1;intraflagellar transport protein 57
551	Sc.chr01.0603	protein mothers against dpp-like	PREDICTED: Melanaphis sacchari protein mothers against dpp-like (LOC112600662), mRNA	Protein mothers against dpp	KOG3701: TGFbeta receptor signaling protein SMAD and related proteins	mothers against	IPR001132: SMAD domain, Dwarfin-type; IPR003619: MAD homology 1, Dwarfin-type; IPR008984: SMAD/FHA domain superfamily; IPR013019: MAD homology, MH1; IPR013790: Dwarfin; IPR017855: SMAD-like domain superfamily; IPR036578: SMAD MH1 domain superfamily	GO:0000980: RNA polymerase II distal enhancer sequence-specific DNA binding; GO:0000981: DNA-binding transcription factor activity, RNA polymerase II-specific; GO:0001085: RNA polymerase II transcription factor binding; GO:0001102: RNA polymerase II activating transcription factor binding; GO:0001655: urogenital system development; GO:0001700: embryonic development via the syncytial blastoderm; G…	K04676: SMAD1;mothers against decapentaplegic homolog 1
552	Sc.chr01.0604	PREDICTED: GATA zinc finger domain-containing protein 14-like	-	-	KOG4454: RNA binding protein (RRM superfamily)	-	IPR000504: RNA recognition motif domain; IPR012677: Nucleotide-binding alpha-beta plait domain superfamily; IPR035979: RNA-binding domain superfamily	GO:0003676: nucleic acid binding	K13188: RBM7;RNA-binding protein 7
553	Sc.chr01.0606	uncharacterized protein LOC115034885	-	-	-	DDE superfamily endonuclease	IPR027806: Harbinger transposase-derived nuclease domain	-	-
554	Sc.chr01.0608	cell cycle control protein 50A	PREDICTED: Rhopalosiphum maidis cell cycle control protein 50A (LOC113561134), mRNA	Cell cycle control protein 50A	KOG2952: Cell cycle control protein	LEM3 (ligand-effect modulator 3) family / CDC50 family	IPR005045: CDC50/LEM3 family; IPR030351: Cell cycle control protein 50A	GO:0002446: neutrophil mediated immunity; GO:0005622: intracellular; GO:0005623: cell; GO:0005737: cytoplasm; GO:0005783: endoplasmic reticulum; GO:0005886: plasma membrane; GO:0006855: drug transmembrane transport; GO:0006955: immune response; GO:0007275: multicellular organism development; GO:0007399: nervous system development; GO:0008514: organic anion transmembrane transporter activity; GO:0…	-
555	Sc.chr01.0609	uncharacterized protein LOC113551425 isoform X1	-	-	-	-	-	-	-
556	Sc.chr01.0610	small ubiquitin-related modifier 3	-	Small ubiquitin-related modifier 2	KOG1769: Ubiquitin-like proteins	Ubiquitin-2 like Rad60 SUMO-like	IPR000626: Ubiquitin-like domain; IPR022617: Rad60/SUMO-like domain; IPR029071: Ubiquitin-like domain superfamily	GO:0000777: condensed chromosome kinetochore; GO:0000780: condensed nuclear chromosome, centromeric region; GO:0000794: condensed nuclear chromosome; GO:0000940: condensed chromosome outer kinetochore; GO:0001222: transcription corepressor binding; GO:0002065: columnar/cuboidal epithelial cell differentiation; GO:0002520: immune system development; GO:0005622: intracellular; GO:0005623: cell; GO:…	K12160: SUMO,SMT3;small ubiquitin-related modifier
557	Sc.chr01.0611	gamma-glutamyl hydrolase B-like	-	Gamma-glutamyl hydrolase B	KOG1559: Gamma-glutamyl hydrolase	Peptidase C26	IPR011697: Peptidase C26; IPR015527: Peptidase C26, gamma-glutamyl hydrolase; IPR029062: Class I glutamine amidotransferase-like	GO:0002446: neutrophil mediated immunity; GO:0005576: extracellular region; GO:0005615: extracellular space; GO:0005622: intracellular; GO:0005623: cell; GO:0005737: cytoplasm; GO:0005829: cytosol; GO:0006508: proteolysis; GO:0006955: immune response; GO:0010043: response to zinc ion; GO:0012505: endomembrane system; GO:0032868: response to insulin; GO:0034722: gamma-glutamyl-peptidase activity; …	K01307: GGH;gamma-glutamyl hydrolase [EC:3.4.19.9]
558	Sc.chr01.0612	peptidyl-prolyl cis-trans isomerase-like 1	PREDICTED: Aphis gossypii peptidyl-prolyl cis-trans isomerase-like 1 (LOC114126076), mRNA	Peptidyl-prolyl cis-trans isomerase-like 1	KOG0111: Cyclophilin-type peptidyl-prolyl cis-trans isomerase; KOG0415: Predicted peptidyl prolyl cis-trans isomerase; KOG0546: HSP90 co-chaperone CPR7/Cyclophilin; KOG0865: Cyclophilin type peptidyl-prolyl cis-trans isomerase; KOG0879: U-snRNP-associated cyclophilin type peptidyl-prolyl cis-trans isomerase; KOG0880: Peptidyl-prolyl cis-trans isomerase; KOG0881: Cyclophilin type peptidyl-prolyl c…	PPIases accelerate the folding of proteins. It catalyzes the cis-trans isomerization of proline imidic peptide bonds in oligopeptides	IPR002130: Cyclophilin-type peptidyl-prolyl cis-trans isomerase domain; IPR020892: Cyclophilin-type peptidyl-prolyl cis-trans isomerase, conserved site; IPR024936: Cyclophilin-type peptidyl-prolyl cis-trans isomerase; IPR029000: Cyclophilin-like domain superfamily	GO:0000398: mRNA splicing, via spliceosome; GO:0000413: protein peptidyl-prolyl isomerization; GO:0003755: peptidyl-prolyl cis-trans isomerase activity; GO:0005622: intracellular; GO:0005623: cell; GO:0005634: nucleus; GO:0005654: nucleoplasm; GO:0006457: protein folding; GO:0010467: gene expression; GO:0016018: cyclosporin A binding; GO:0031981: nuclear lumen; GO:0071007: U2-type catalytic step …	K12733: PPIL1;peptidyl-prolyl cis-trans isomerase-like 1 [EC:5.2.1.8]
559	Sc.chr01.0613	pyruvate dehydrogenase	PREDICTED: Acyrthosiphon pisum pyruvate dehydrogenase [acetyl-transferring]-phosphatase 1, mitochondrial (LOC100160240), transcript variant X2, mRNA	Protein phosphatase 2C homolog C10F6.17c; [Pyruvate dehydrogenase [acetyl-transferring]]-phosphatase 1, mitochondrial	KOG0700: Protein phosphatase 2C/pyruvate dehydrogenase (lipoamide) phosphatase	Serine/threonine phosphatases, family 2C, catalytic domain	IPR000222: PPM-type phosphatase, divalent cation binding; IPR001932: PPM-type phosphatase domain; IPR015655: Protein phosphatase 2C family; IPR036457: PPM-type phosphatase domain superfamily	GO:0000287: magnesium ion binding; GO:0004724: magnesium-dependent protein serine/threonine phosphatase activity; GO:0004741: [pyruvate dehydrogenase (lipoamide)] phosphatase activity; GO:0005509: calcium ion binding; GO:0005622: intracellular; GO:0005623: cell; GO:0005634: nucleus; GO:0005737: cytoplasm; GO:0005739: mitochondrion; GO:0005759: mitochondrial matrix; GO:0006090: pyruvate metabolic …	K01102: PDP;pyruvate dehydrogenase phosphatase [EC:3.1.3.43]
560	Sc.chr01.0614	vacuolar protein sorting-associated protein 4B	PREDICTED: Sipha flava vacuolar protein sorting-associated protein 4B (LOC112685975), mRNA	Vacuolar protein sorting-associated protein 4B	KOG0651: 26S proteasome regulatory complex, ATPase RPT4; KOG0652: 26S proteasome regulatory complex, ATPase RPT5; KOG0726: 26S proteasome regulatory complex, ATPase RPT2; KOG0727: 26S proteasome regulatory complex, ATPase RPT3; KOG0728: 26S proteasome regulatory complex, ATPase RPT6; KOG0729: 26S proteasome regulatory complex, ATPase RPT1; KOG0730: AAA+-type ATPase; KOG0731: AAA+-type ATPase cont…	ATPase family associated with various cellular activities (AAA)	IPR003593: AAA+ ATPase domain; IPR003959: ATPase, AAA-type, core; IPR003960: ATPase, AAA-type, conserved site; IPR007330: MIT; IPR015415: Vps4 oligomerisation, C-terminal; IPR027417: P-loop containing nucleoside triphosphate hydrolase; IPR036181: MIT domain superfamily; IPR041569: AAA ATPase, AAA+ lid domain	GO:0000070: mitotic sister chromatid segregation; GO:0000278: mitotic cell cycle; GO:0000916: actomyosin contractile ring contraction; GO:0000920: septum digestion after cytokinesis; GO:0000922: spindle pole; GO:0001745: compound eye morphogenesis; GO:0005524: ATP binding; GO:0005622: intracellular; GO:0005623: cell; GO:0005634: nucleus; GO:0005737: cytoplasm; GO:0005764: lysosome; GO:0005769: ea…	K12196: VPS4;vacuolar protein-sorting-associated protein 4
561	Sc.chr01.0615	-	PREDICTED: Acyrthosiphon pisum nuclear hormone receptor FTZ-F1 (LOC100162562), mRNA	-	-	-	-	-	-
562	Sc.chr01.0616	nuclear hormone receptor FTZ-F1	PREDICTED: Rhopalosiphum maidis nuclear hormone receptor FTZ-F1 (LOC113548091), mRNA	Nuclear hormone receptor FTZ-F1; Steroidogenic factor 1	KOG4215: Hepatocyte nuclear factor 4 and similar steroid hormone receptors; KOG4216: Steroid hormone nuclear receptor; KOG4217: Nuclear receptors of the nerve growth factor-induced protein B type; KOG4218: Nuclear hormone receptor betaFTZ-F1; KOG4846: Nuclear receptor	Ligand binding domain of hormone receptors	IPR000536: Nuclear hormone receptor, ligand-binding domain; IPR001628: Zinc finger, nuclear hormone receptor-type; IPR001723: Nuclear hormone receptor; IPR013088: Zinc finger, NHR/GATA-type; IPR016355: Nuclear hormone receptor family 5; IPR035500: Nuclear hormone receptor-like domain superfamily	GO:0000978: RNA polymerase II proximal promoter sequence-specific DNA binding; GO:0000980: RNA polymerase II distal enhancer sequence-specific DNA binding; GO:0001228: DNA-binding transcription activator activity, RNA polymerase II-specific; GO:0001553: luteinization; GO:0003682: chromatin binding; GO:0003707: steroid hormone receptor activity; GO:0003713: transcription coactivator activity; GO:0…	K08705: NR5A3,ftz-f1;nuclear receptor subfamily 5 group A member 3
563	Sc.chr01.0619	uncharacterized protein LOC114126057 isoform X1	PREDICTED: Myzus persicae uncharacterized LOC111031969 (LOC111031969), mRNA	-	-	-	-	-	-
564	Sc.chr01.0620	tyrosine-protein kinase transmembrane receptor Ror-like	PREDICTED: Sipha flava tyrosine-protein kinase transmembrane receptor Ror-like (LOC112685932), mRNA	Inactive tyrosine-protein kinase transmembrane receptor ROR1; BDNF/NT-3 growth factors receptor	KOG0196: Tyrosine kinase, EPH (ephrin) receptor family; KOG0197: Tyrosine kinases; KOG0199: ACK and related non-receptor tyrosine kinases; KOG0200: Fibroblast/platelet-derived growth factor receptor and related receptor tyrosine kinases; KOG1024: Receptor-like protein tyrosine kinase RYK/derailed; KOG1025: Epidermal growth factor receptor EGFR and related tyrosine kinases; KOG1026: Nerve growth f…	Kringle domain	IPR000001: Kringle; IPR000719: Protein kinase domain; IPR001245: Serine-threonine/tyrosine-protein kinase, catalytic domain; IPR002011: Tyrosine-protein kinase, receptor class II, conserved site; IPR003598: Immunoglobulin subtype 2; IPR003599: Immunoglobulin subtype; IPR007110: Immunoglobulin-like domain; IPR008266: Tyrosine-protein kinase, active site; IPR011009: Protein kinase-like domain super…	GO:0000003: reproduction; GO:0001501: skeletal system development; GO:0001502: cartilage condensation; GO:0001725: stress fiber; GO:0001756: somitogenesis; GO:0004714: transmembrane receptor protein tyrosine kinase activity; GO:0005109: frizzled binding; GO:0005524: ATP binding; GO:0005622: intracellular; GO:0005623: cell; GO:0005737: cytoplasm; GO:0005874: microtubule; GO:0005886: plasma membran…	K05122: ROR1,NTRKR1;receptor tyrosine kinase-like orphan receptor 1 [EC:2.7.10.1]
565	Sc.chr01.0621	uncharacterized protein LOC111031976	-	-	-	-	-	-	-
566	Sc.chr01.0622	uncharacterized protein LOC111026554; hypothetical protein AGLY_009209	-	-	-	-	IPR002156: Ribonuclease H domain	GO:0003676: nucleic acid binding; GO:0004523: RNA-DNA hybrid ribonuclease activity	-
567	Sc.chr01.0623	alpha-actinin, sarcomeric isoform X2	PREDICTED: Myzus persicae alpha-actinin, sarcomeric (LOC111038278), transcript variant X1, mRNA	Alpha-actinin, sarcomeric	KOG0035: Ca2+-binding actin-bundling protein (actinin), alpha chain (EF-Hand protein superfamily); KOG0040: Ca2+-binding actin-bundling protein (spectrin), alpha chain (EF-Hand protein superfamily); KOG0517: Beta-spectrin; KOG0518: Actin-binding cytoskeleton protein, filamin; KOG4678: FOG: Calponin homology domain	calcium ion binding. It is involved in the biological process described with actin crosslink formation	IPR001589: Actinin-type actin-binding domain, conserved site; IPR001715: Calponin homology domain; IPR002017: Spectrin repeat; IPR002048: EF-hand domain; IPR011992: EF-hand domain pair; IPR014837: EF-hand, Ca insensitive; IPR018159: Spectrin/alpha-actinin; IPR018247: EF-Hand 1, calcium-binding site; IPR026921: Alpha-actinin 1; IPR036872: CH domain superfamily	GO:0005509: calcium ion binding; GO:0005622: intracellular; GO:0005623: cell; GO:0005737: cytoplasm; GO:0005865: striated muscle thin filament; GO:0005925: focal adhesion; GO:0007016: cytoskeletal anchoring at plasma membrane; GO:0015629: actin cytoskeleton; GO:0030016: myofibril; GO:0030017: sarcomere; GO:0030018: Z disc; GO:0030239: myofibril assembly; GO:0031532: actin cytoskeleton reorganizat…	K05699: ACTN1_4;actinin alpha 1/4
568	Sc.chr01.0624	uncharacterized protein LOC112685938; Hypothetical protein CINCED_3A015532	-	-	-	-	-	-	-
569	Sc.chr01.0626	uncharacterized protein C19orf47	PREDICTED: Acyrthosiphon pisum uncharacterized protein C19orf47 (LOC100165034), mRNA	-	KOG3930: Uncharacterized conserved protein	SAM domain (Sterile alpha motif)	IPR001660: Sterile alpha motif domain; IPR013761: Sterile alpha motif/pointed domain superfamily; IPR039161: Uncharacterized protein C19orf47-like; IPR040772: C19orf47, SAM domain	GO:0005515: protein binding; GO:0005622: intracellular; GO:0005623: cell; GO:0005634: nucleus; GO:0005654: nucleoplasm; GO:0031981: nuclear lumen	-
570	Sc.chr01.0627	-	-	-	-	-	IPR036875: Zinc finger, CCHC-type superfamily	GO:0003676: nucleic acid binding; GO:0008270: zinc ion binding	-
571	Sc.chr01.0628	CREB/ATF bZIP transcription factor-like isoform X2	-	-	-	-	-	-	K21548: CREBZF;ATF/CREB family transcription factor
572	Sc.chr01.0629	actin-related protein 8	PREDICTED: Rhopalosiphum maidis actin-related protein 8 (LOC113547745), mRNA	Actin-related protein 8	KOG0797: Actin-related protein	Plays an important role in the functional organization of mitotic chromosomes. Exhibits low basal ATPase activity, and unable to polymerize	IPR004000: Actin family; IPR027668: Actin-related protein 8/Plant actin-related protein 9	GO:0000228: nuclear chromosome; GO:0000790: nuclear chromatin; GO:0005622: intracellular; GO:0005623: cell; GO:0005634: nucleus; GO:0005654: nucleoplasm; GO:0005813: centrosome; GO:0006338: chromatin remodeling; GO:0006351: transcription, DNA-templated; GO:0006355: regulation of transcription, DNA-templated; GO:0010467: gene expression; GO:0015630: microtubule cytoskeleton; GO:0016579: protein de…	K11673: ACTR8,ARP8,INO80N;actin-related protein 8
573	Sc.chr01.0631	PREDICTED: uncharacterized protein LOC107170450	PREDICTED: Sipha flava uncharacterized LOC112685965 (LOC112685965), transcript variant X4, mRNA	-	-	Immunoglobulin domain	IPR007110: Immunoglobulin-like domain; IPR013106: Immunoglobulin V-set domain; IPR013783: Immunoglobulin-like fold; IPR036179: Immunoglobulin-like domain superfamily	GO:0007157: heterophilic cell-cell adhesion via plasma membrane cell adhesion molecules; GO:0007275: multicellular organism development; GO:0007399: nervous system development; GO:0007409: axonogenesis; GO:0008039: synaptic target recognition; GO:0008045: motor neuron axon guidance; GO:0009605: response to external stimulus; GO:0016201: synaptic target inhibition; GO:0030182: neuron differentiati…	-
574	Sc.chr01.0632	hypothetical protein AGLY_017886	-	-	-	-	-	-	-
575	Sc.chr01.0633	-	-	-	-	-	IPR042378: Integral membrane protein DGCR2/IDD	-	-
576	Sc.chr01.0634	PREDICTED: uncharacterized protein LOC107172798, partial	-	-	-	Pao retrotransposon peptidase	-	-	-
577	Sc.chr01.0635	epoxide hydrolase 4 isoform X1	PREDICTED: Myzus persicae epoxide hydrolase 4-like (LOC111042524), mRNA	Epoxide hydrolase 4	KOG4178: Soluble epoxide hydrolase	Alpha/beta hydrolase family	IPR000073: Alpha/beta hydrolase fold-1; IPR000639: Epoxide hydrolase-like; IPR029058: Alpha/Beta hydrolase fold	GO:0003824: catalytic activity	K22369: EPHX4;epoxide hydrolase 4 [EC:3.3.-.-]
578	Sc.chr01.0637	ankyrin repeat domain-containing protein 50-like, partial	-	-	-	Ankyrin repeat	IPR002110: Ankyrin repeat; IPR020683: Ankyrin repeat-containing domain; IPR036770: Ankyrin repeat-containing domain superfamily	GO:0005515: protein binding	K10799: TNKS;tankyrase [EC:2.4.2.30]
579	Sc.chr01.0638	LOW QUALITY PROTEIN: tigger transposable element-derived protein 4-like, partial	-	-	-	Tigger transposable	-	-	-
580	Sc.chr01.0640	homeobox protein SIX6	PREDICTED: Rhopalosiphum maidis homeobox protein SIX6 (LOC113555487), mRNA	-	-	Transcriptional regulator, SIX1, N-terminal SD domain	-	GO:0000980: RNA polymerase II distal enhancer sequence-specific DNA binding; GO:0001222: transcription corepressor binding; GO:0001228: DNA-binding transcription activator activity, RNA polymerase II-specific; GO:0001745: compound eye morphogenesis; GO:0001751: compound eye photoreceptor cell differentiation; GO:0002064: epithelial cell development; GO:0002070: epithelial cell maturation; GO:0002…	K19473: SIX3_6,OPTIX;homeobox protein SIX3/6
581	Sc.chr01.0641	PREDICTED: homeobox protein SIX6-like; unnamed protein product	PREDICTED: Sipha flava homeobox protein SIX6-like (LOC112685976), mRNA	Homeobox protein SIX6	KOG0775: Transcription factor SIX and related HOX domain proteins	Transcriptional regulator, SIX1, N-terminal SD domain	IPR001356: Homeobox domain; IPR009057: Homeobox-like domain superfamily; IPR031701: Homeobox protein SIX1, N-terminal SD domain	GO:0000980: RNA polymerase II distal enhancer sequence-specific DNA binding; GO:0001222: transcription corepressor binding; GO:0001228: DNA-binding transcription activator activity, RNA polymerase II-specific; GO:0001745: compound eye morphogenesis; GO:0001751: compound eye photoreceptor cell differentiation; GO:0002064: epithelial cell development; GO:0002070: epithelial cell maturation; GO:0002…	K19473: SIX3_6,OPTIX;homeobox protein SIX3/6
582	Sc.chr01.0642	odorant receptor 22c-like; uncharacterized protein LOC112682880	-	-	-	-	IPR004117: Olfactory receptor, insect	GO:0004984: olfactory receptor activity; GO:0005549: odorant binding; GO:0007608: sensory perception of smell; GO:0016020: membrane	-
583	Sc.chr01.0643	ectonucleotide pyrophosphatase/phosphodiesterase family member 5-like	PREDICTED: Acyrthosiphon pisum ectonucleotide pyrophosphatase/phosphodiesterase family member 5 (LOC100165977), mRNA	Ectonucleotide pyrophosphatase/phosphodiesterase family member 5; Bis(5&apos;-adenosyl)-triphosphatase ENPP4	KOG2645: Type I phosphodiesterase/nucleotide pyrophosphatase	Type I phosphodiesterase / nucleotide pyrophosphatase	IPR002591: Type I phosphodiesterase/nucleotide pyrophosphatase/phosphate transferase; IPR017850: Alkaline-phosphatase-like, core domain superfamily	GO:0003824: catalytic activity	K18398: ENPP5;ectonucleotide pyrophosphatase/phosphodiesterase family member 5 [EC:3.1.-.-]
584	Sc.chr01.0644	uncharacterized protein LOC100572742; Hypothetical protein CINCED_3A015155	-	-	-	-	-	-	-
585	Sc.chr01.0645	ectonucleotide pyrophosphatase/phosphodiesterase family member 5-like	PREDICTED: Acyrthosiphon pisum ectonucleotide pyrophosphatase/phosphodiesterase family member 5 (LOC100165977), mRNA	Ectonucleotide pyrophosphatase/phosphodiesterase family member 5; Bis(5&apos;-adenosyl)-triphosphatase enpp4	KOG2645: Type I phosphodiesterase/nucleotide pyrophosphatase	Type I phosphodiesterase / nucleotide pyrophosphatase	IPR002591: Type I phosphodiesterase/nucleotide pyrophosphatase/phosphate transferase; IPR017850: Alkaline-phosphatase-like, core domain superfamily	GO:0003824: catalytic activity	K18398: ENPP5;ectonucleotide pyrophosphatase/phosphodiesterase family member 5 [EC:3.1.-.-]
586	Sc.chr01.0646	forkhead box protein O	PREDICTED: Sipha flava forkhead box protein O (LOC112690833), mRNA	-	-	Transcription factor involved in the regulation of the insulin signaling pathway. Consistently activates both the downstream target Thor d4EBP and the feedback control target InR. Involved in negative regulation of the cell cycle, modulating cell growth and proliferation. In response to cellular stresses, such as nutrient deprivation or increased levels of reactive oxygen species, foxo is activat…	IPR001766: Fork head domain; IPR036388: Winged helix-like DNA-binding domain superfamily; IPR036390: Winged helix DNA-binding domain superfamily	GO:0000122: negative regulation of transcription by RNA polymerase II; GO:0000977: RNA polymerase II regulatory region sequence-specific DNA binding; GO:0001228: DNA-binding transcription activator activity, RNA polymerase II-specific; GO:0001578: microtubule bundle formation; GO:0001745: compound eye morphogenesis; GO:0002165: instar larval or pupal development; GO:0002821: positive regulation o…	K09408: FOXO3;forkhead box protein O3
587	Sc.chr01.0648	forkhead box protein O	PREDICTED: Acyrthosiphon pisum forkhead box protein O (LOC100168097), mRNA	Forkhead box protein O	-	Transcription factor involved in the regulation of the insulin signaling pathway. Consistently activates both the downstream target Thor d4EBP and the feedback control target InR. Involved in negative regulation of the cell cycle, modulating cell growth and proliferation. In response to cellular stresses, such as nutrient deprivation or increased levels of reactive oxygen species, foxo is activat…	-	GO:0000122: negative regulation of transcription by RNA polymerase II; GO:0000977: RNA polymerase II regulatory region sequence-specific DNA binding; GO:0001228: DNA-binding transcription activator activity, RNA polymerase II-specific; GO:0001578: microtubule bundle formation; GO:0001745: compound eye morphogenesis; GO:0002165: instar larval or pupal development; GO:0002821: positive regulation o…	K09408: FOXO3;forkhead box protein O3
588	Sc.chr01.0649	uncharacterized protein LOC100573041 isoform X2	PREDICTED: Acyrthosiphon pisum uncharacterized LOC100573041 (LOC100573041), transcript variant X2, mRNA	-	-	-	-	GO:0007618: mating; GO:0019953: sexual reproduction; GO:0032504: multicellular organism reproduction; GO:0045434: negative regulation of female receptivity, post-mating	K18626: TCHH;trichohyalin
589	Sc.chr01.0650	THO complex subunit 4-like	-	THO complex subunit 4-B	KOG0533: RRM motif-containing protein	C-terminal duplication domain of Friend of PRMT1	IPR000504: RNA recognition motif domain; IPR012677: Nucleotide-binding alpha-beta plait domain superfamily; IPR035979: RNA-binding domain superfamily	GO:0000018: regulation of DNA recombination; GO:0000346: transcription export complex; GO:0000398: mRNA splicing, via spliceosome; GO:0003697: single-stranded DNA binding; GO:0003723: RNA binding; GO:0005622: intracellular; GO:0005623: cell; GO:0005634: nucleus; GO:0005654: nucleoplasm; GO:0005737: cytoplasm; GO:0005829: cytosol; GO:0006261: DNA-dependent DNA replication; GO:0006403: RNA localiza…	K12881: THOC4,ALY;THO complex subunit 4
590	Sc.chr01.0651	uncharacterized protein LOC111039809, partial	PREDICTED: Rhopalosiphum maidis uncharacterized LOC113552163 (LOC113552163), transcript variant X3, mRNA	-	-	-	-	-	-
591	Sc.chr01.0652	THO complex subunit 4-like	-	THO complex subunit 4-B	-	C-terminal duplication domain of Friend of PRMT1	IPR000504: RNA recognition motif domain; IPR012677: Nucleotide-binding alpha-beta plait domain superfamily; IPR035979: RNA-binding domain superfamily	GO:0000018: regulation of DNA recombination; GO:0000346: transcription export complex; GO:0000398: mRNA splicing, via spliceosome; GO:0003697: single-stranded DNA binding; GO:0003723: RNA binding; GO:0005622: intracellular; GO:0005623: cell; GO:0005634: nucleus; GO:0005654: nucleoplasm; GO:0005737: cytoplasm; GO:0005829: cytosol; GO:0006261: DNA-dependent DNA replication; GO:0006403: RNA localiza…	K12881: THOC4,ALY;THO complex subunit 4
592	Sc.chr01.0653	uncharacterized protein LOC100163301	PREDICTED: Melanaphis sacchari uncharacterized LOC112601451 (LOC112601451), mRNA	-	KOG1830: Wiskott Aldrich syndrome proteins	lamellipodium morphogenesis	IPR028288: SCAR/WAVE family	GO:0005856: cytoskeleton; GO:0030036: actin cytoskeleton organization	-
593	Sc.chr01.0654	U1 small nuclear ribonucleoprotein C	PREDICTED: Sipha flava U1 small nuclear ribonucleoprotein C (LOC112690848), transcript variant X2, mRNA	U1 small nuclear ribonucleoprotein C	KOG3454: U1 snRNP-specific protein C	U1 snRNP, which is essential for recognition of the pre-mRNA 5' splice-site and the subsequent assembly of the spliceosome. U1-C is directly involved in initial 5' splice-site recognition for both constitutive and regulated alternative splicing. The interaction with the 5' splice-site seems to precede base-pairing between the pre-mRNA and the U1 snRNA	IPR000690: Matrin/U1-C, C2H2-type zinc finger; IPR003604: Matrin/U1-C-like, C2H2-type zinc finger; IPR013085: U1-C, C2H2-type zinc finger; IPR017340: U1 small nuclear ribonucleoprotein C; IPR036236: Zinc finger C2H2 superfamily	GO:0000243: commitment complex; GO:0000245: spliceosomal complex assembly; GO:0000381: regulation of alternative mRNA splicing, via spliceosome; GO:0000387: spliceosomal snRNP assembly; GO:0000395: mRNA 5'-splice site recognition; GO:0003727: single-stranded RNA binding; GO:0005622: intracellular; GO:0005623: cell; GO:0005634: nucleus; GO:0005654: nucleoplasm; GO:0005685: U1 snRNP; GO:0008270: zi…	K11095: SNRPC;U1 small nuclear ribonucleoprotein C
594	Sc.chr01.0655	stomatin-like protein 2, mitochondrial	PREDICTED: Sipha flava stomatin-like protein 2, mitochondrial (LOC112690847), mRNA	Uncharacterized protein C16G5.07c	KOG2620: Prohibitins and stomatins of the PID superfamily; KOG2621: Prohibitins and stomatins of the PID superfamily	C-terminal region of band_7	IPR001107: Band 7 domain; IPR001972: Stomatin family; IPR032435: Band 7, C-terminal extension; IPR036013: Band 7/SPFH domain superfamily	GO:0005102: signaling receptor binding; GO:0005622: intracellular; GO:0005623: cell; GO:0005737: cytoplasm; GO:0005739: mitochondrion; GO:0005740: mitochondrial envelope; GO:0005743: mitochondrial inner membrane; GO:0005758: mitochondrial intermembrane space; GO:0005856: cytoskeleton; GO:0005886: plasma membrane; GO:0006851: mitochondrial calcium ion transmembrane transport; GO:0006874: cellular …	K03364: CDH1;cell division cycle 20-like protein 1,cofactor of APC complex
595	Sc.chr01.0656	ER degradation-enhancing alpha-mannosidase-like protein 3	PREDICTED: Melanaphis sacchari ER degradation-enhancing alpha-mannosidase-like protein 3 (LOC112600564), mRNA	ER degradation-enhancing alpha-mannosidase-like protein 3; Mannosyl-oligosaccharide 1,2-alpha-mannosidase MNS2	KOG2204: Mannosyl-oligosaccharide alpha-1,2-mannosidase and related glycosyl hydrolases; KOG2429: Glycosyl hydrolase, family 47; KOG2430: Glycosyl hydrolase, family 47; KOG2431: 1, 2-alpha-mannosidase	PA domain	IPR001382: Glycoside hydrolase family 47; IPR003137: PA domain; IPR012341: Six-hairpin glycosidase-like superfamily; IPR036026: Seven-hairpin glycosidases	GO:0004571: mannosyl-oligosaccharide 1,2-alpha-mannosidase activity; GO:0005509: calcium ion binding; GO:0005622: intracellular; GO:0005623: cell; GO:0005737: cytoplasm; GO:0005783: endoplasmic reticulum; GO:0005788: endoplasmic reticulum lumen; GO:0006491: N-glycan processing; GO:0007154: cell communication; GO:0012505: endomembrane system; GO:0016020: membrane; GO:0023052: signaling; GO:0030968…	K10086: EDEM3;ER degradation enhancer,mannosidase alpha-like 3
596	Sc.chr01.0657	actin-related protein 10	PREDICTED: Melanaphis sacchari actin-related protein 10 (LOC112597197), transcript variant X1, mRNA	Actin-related protein 10; Actin, cytoplasmic	KOG0676: Actin and related proteins; KOG0677: Actin-related protein Arp2/3 complex, subunit Arp2	Actin	IPR004000: Actin family; IPR027127: Actin-related protein 10	GO:0002446: neutrophil mediated immunity; GO:0005200: structural constituent of cytoskeleton; GO:0005576: extracellular region; GO:0005622: intracellular; GO:0005623: cell; GO:0005737: cytoplasm; GO:0005829: cytosol; GO:0005869: dynactin complex; GO:0005884: actin filament; GO:0006888: endoplasmic reticulum to Golgi vesicle-mediated transport; GO:0006955: immune response; GO:0007010: cytoskeleton…	K16576: ACTR10,ARP11;actin-related protein 10
597	Sc.chr01.0658	ER lumen protein retaining receptor	PREDICTED: Diuraphis noxia ER lumen protein-retaining receptor (LOC107170337), mRNA	ER lumen protein-retaining receptor	KOG3106: ER lumen protein retaining receptor	ER lumen protein retaining receptor	IPR000133: ER lumen protein retaining receptor	GO:0005046: KDEL sequence binding; GO:0005622: intracellular; GO:0005623: cell; GO:0005737: cytoplasm; GO:0005783: endoplasmic reticulum; GO:0005789: endoplasmic reticulum membrane; GO:0006621: protein retention in ER lumen; GO:0012505: endomembrane system; GO:0016021: integral component of membrane; GO:0042175: nuclear outer membrane-endoplasmic reticulum membrane network; GO:0070972: protein lo…	K10949: KDELR;ER lumen protein retaining receptor
598	Sc.chr01.0659	transmembrane protein 209	PREDICTED: Acyrthosiphon pisum transmembrane protein 209 (LOC100168356), mRNA	Transmembrane protein 209	KOG4670: Uncharacterized conserved membrane protein	Cytochrome B561, N terminal	IPR019176: Cytochrome B561-related	GO:0006897: endocytosis; GO:0006909: phagocytosis	-
599	Sc.chr01.0660	putative hydroxypyruvate isomerase	PREDICTED: Acyrthosiphon pisum putative hydroxypyruvate isomerase-like (LOC100165616), transcript variant X1, mRNA	Putative hydroxypyruvate isomerase; 2-oxo-tetronate isomerase	KOG4518: Hydroxypyruvate isomerase	Catalyzes the reversible isomerization between hydroxypyruvate and 2-hydroxy-3-oxopropanoate (also termed tartronate semialdehyde)	IPR013022: Xylose isomerase-like, TIM barrel domain; IPR026040: Hydroxypyruvate isomerase-like; IPR036237: Xylose isomerase-like superfamily	GO:0008903: hydroxypyruvate isomerase activity; GO:0046487: glyoxylate metabolic process	K01816: hyi,gip;hydroxypyruvate isomerase [EC:5.3.1.22]
600	Sc.chr01.0661	uncharacterized protein LOC112694297	PREDICTED: Acyrthosiphon pisum uncharacterized LOC103310420 (LOC103310420), mRNA	-	-	-	-	-	-
601	Sc.chr01.0662	endoplasmic reticulum metallopeptidase 1-like	PREDICTED: Acyrthosiphon pisum endoplasmic reticulum metallopeptidase 1 (LOC100160530), transcript variant X3, mRNA	Vacuolar membrane protease; Endoplasmic reticulum metallopeptidase 1	KOG2194: Aminopeptidases of the M20 family	Peptidase family M28	IPR007484: Peptidase M28	GO:0000003: reproduction; GO:0001541: ovarian follicle development; GO:0005622: intracellular; GO:0005623: cell; GO:0005737: cytoplasm; GO:0005783: endoplasmic reticulum; GO:0007275: multicellular organism development; GO:0008585: female gonad development; GO:0012505: endomembrane system; GO:0046545: development of primary female sexual characteristics; GO:0046660: female sex differentiation; GO:…	-
602	Sc.chr01.0663	protein pigeon isoform X1	PREDICTED: Acyrthosiphon pisum protein pigeon (LOC100162557), transcript variant X1, mRNA	-	-	gamma-Secretase-activating protein C-term	IPR026172: Gamma-secretase-activating protein family; IPR028010: Gamma-secretase-activating protein, C-terminal domain	GO:0001540: amyloid-beta binding; GO:0005622: intracellular; GO:0005623: cell; GO:0005737: cytoplasm; GO:0005794: Golgi apparatus; GO:0005802: trans-Golgi network; GO:0012505: endomembrane system; GO:0030162: regulation of proteolysis; GO:1902004: positive regulation of amyloid-beta formation	-
603	Sc.chr01.0664	DNA replication complex GINS protein PSF3	PREDICTED: Myzus persicae DNA replication complex GINS protein PSF3-like (LOC111038893), mRNA	DNA replication complex GINS protein PSF3	-	DNA replication complex GINS protein	IPR010492: GINS complex, subunit Psf3; IPR021151: GINS subunit, domain A; IPR036224: GINS, helical bundle-like domain superfamily; IPR038437: GINS complex, subunit Psf3 superfamily	GO:0000228: nuclear chromosome; GO:0000811: GINS complex; GO:0005622: intracellular; GO:0005623: cell; GO:0005634: nucleus; GO:0005654: nucleoplasm; GO:0006261: DNA-dependent DNA replication; GO:0006271: DNA strand elongation involved in DNA replication; GO:0031981: nuclear lumen	K10734: GINS3;GINS complex subunit 3
604	Sc.chr01.0665	transcription factor HNF-4 homolog isoform X1	PREDICTED: Myzus persicae transcription factor HNF-4 homolog (LOC111038891), transcript variant X1, mRNA	Retinoic acid receptor RXR; Hepatocyte nuclear factor 4-alpha	KOG3575: FOG: Hormone receptors; KOG4215: Hepatocyte nuclear factor 4 and similar steroid hormone receptors; KOG4216: Steroid hormone nuclear receptor; KOG4217: Nuclear receptors of the nerve growth factor-induced protein B type; KOG4218: Nuclear hormone receptor betaFTZ-F1; KOG4846: Nuclear receptor	Ligand binding domain of hormone receptors	IPR000003: Retinoid X receptor/HNF4; IPR000536: Nuclear hormone receptor, ligand-binding domain; IPR001628: Zinc finger, nuclear hormone receptor-type; IPR001723: Nuclear hormone receptor; IPR013088: Zinc finger, NHR/GATA-type; IPR035500: Nuclear hormone receptor-like domain superfamily	GO:0000003: reproduction; GO:0000978: RNA polymerase II proximal promoter sequence-specific DNA binding; GO:0001085: RNA polymerase II transcription factor binding; GO:0001102: RNA polymerase II activating transcription factor binding; GO:0001228: DNA-binding transcription activator activity, RNA polymerase II-specific; GO:0001889: liver development; GO:0003707: steroid hormone receptor activity;…	K08704: NR2A4,Hnf4;hepatocyte nuclear factor 4
605	Sc.chr01.0666	pickpocket protein 28-like	PREDICTED: Aphis gossypii pickpocket protein 28-like (LOC114123836), mRNA	Pickpocket protein 28	-	sodium channel activity	IPR001873: Epithelial sodium channel	GO:0005272: sodium channel activity; GO:0006814: sodium ion transport; GO:0016020: membrane	K03440: ASICN;acid-sensing ion channel,other
606	Sc.chr01.0667	hypothetical protein Cfor_09210, partial	PREDICTED: Aphis gossypii histone acetyltransferase KAT7-like (LOC114123834), mRNA	Histone acetyltransferase KAT8	KOG2747: Histone acetyltransferase (MYST family)	MOZ/SAS family	IPR002717: Histone acetyltransferase domain, MYST-type; IPR016181: Acyl-CoA N-acyltransferase; IPR036388: Winged helix-like DNA-binding domain superfamily	GO:0000123: histone acetyltransferase complex; GO:0000981: DNA-binding transcription factor activity, RNA polymerase II-specific; GO:0002165: instar larval or pupal development; GO:0003688: DNA replication origin binding; GO:0003713: transcription coactivator activity; GO:0005622: intracellular; GO:0005623: cell; GO:0005634: nucleus; GO:0005654: nucleoplasm; GO:0005737: cytoplasm; GO:0005829: cyt…	K11307: MYST2,HBO1,KAT7;histone acetyltransferase MYST2 [EC:2.3.1.48]
607	Sc.chr01.0668	piggyBac transposable element-derived protein 4-like	PREDICTED: Melanaphis sacchari piggyBac transposable element-derived protein 4-like (LOC112594854), mRNA	-	-	Transposase IS4	IPR029526: PiggyBac transposable element-derived protein	-	-
608	Sc.chr01.0669	histone acetyltransferase KAT7	PREDICTED: Acyrthosiphon pisum histone acetyltransferase KAT7 (LOC100160130), transcript variant X2, mRNA	Histone acetyltransferase KAT7	KOG2747: Histone acetyltransferase (MYST family)	MOZ/SAS family	IPR002515: Zinc finger, C2H2C-type; IPR002717: Histone acetyltransferase domain, MYST-type; IPR016181: Acyl-CoA N-acyltransferase; IPR036060: Zinc finger, C2H2C-type superfamily; IPR040706: MYST, zinc finger domain	GO:0000123: histone acetyltransferase complex; GO:0000981: DNA-binding transcription factor activity, RNA polymerase II-specific; GO:0002165: instar larval or pupal development; GO:0003688: DNA replication origin binding; GO:0003713: transcription coactivator activity; GO:0005622: intracellular; GO:0005623: cell; GO:0005634: nucleus; GO:0005654: nucleoplasm; GO:0005737: cytoplasm; GO:0005829: cyt…	K11307: MYST2,HBO1,KAT7;histone acetyltransferase MYST2 [EC:2.3.1.48]
609	Sc.chr01.0670	elongation of very long chain fatty acids protein AAEL008004-like	Acyrthosiphon pisum mRNA, clone: ACI0AAF5YG22, full-insert cDNA sequence based on ESTs (5'-EST:ACI0AAF5YG22AAM1, 3'-EST ACI2AAF1YN17BBM1)	Elongation of very long chain fatty acids protein AAEL008004	KOG3071: Fatty acyl-CoA elongase/Polyunsaturated fatty acid specific elongation enzyme; KOG3072: Long chain fatty acid elongase	GNS1/SUR4 family	IPR002076: ELO family	GO:0016021: integral component of membrane	K10245: ELO2;fatty acid elongase 2 [EC:2.3.1.199]
610	Sc.chr01.0671	PREDICTED: elongation of very long chain fatty acids protein 7-like	PREDICTED: Aphis gossypii elongation of very long chain fatty acids protein 7-like (LOC114130889), transcript variant X3, mRNA	Elongation of very long chain fatty acids protein 7	KOG3071: Fatty acyl-CoA elongase/Polyunsaturated fatty acid specific elongation enzyme; KOG3072: Long chain fatty acid elongase	GNS1/SUR4 family	IPR002076: ELO family; IPR030457: ELO family, conserved site	GO:0016021: integral component of membrane	K10249: ELOVL4;elongation of very long chain fatty acids protein 4 [EC:2.3.1.199]
611	Sc.chr01.0672	conserved oligomeric Golgi complex subunit 8	PREDICTED: Acyrthosiphon pisum conserved oligomeric Golgi complex subunit 8 (LOC100165701), mRNA	Conserved oligomeric Golgi complex subunit 8	KOG2069: Golgi transport complex subunit	Dor1-like family	IPR007255: Conserved oligomeric Golgi complex subunit 8; IPR016159: Cullin repeat-like-containing domain superfamily	GO:0000003: reproduction; GO:0005622: intracellular; GO:0005623: cell; GO:0005737: cytoplasm; GO:0005794: Golgi apparatus; GO:0005802: trans-Golgi network; GO:0006888: endoplasmic reticulum to Golgi vesicle-mediated transport; GO:0006891: intra-Golgi vesicle-mediated transport; GO:0007275: multicellular organism development; GO:0007548: sex differentiation; GO:0008406: gonad development; GO:00125…	K20295: COG8;conserved oligomeric Golgi complex subunit 8
612	Sc.chr01.0673	PREDICTED: neural cell adhesion molecule 1-like	PREDICTED: Myzus persicae neural cell adhesion molecule 1-like (LOC111038118), mRNA	Neural cell adhesion molecule 1; Contactin-2	-	Fibronectin type 3 domain	IPR003598: Immunoglobulin subtype 2; IPR003599: Immunoglobulin subtype; IPR003961: Fibronectin type III; IPR007110: Immunoglobulin-like domain; IPR013151: Immunoglobulin; IPR013783: Immunoglobulin-like fold; IPR036116: Fibronectin type III superfamily; IPR036179: Immunoglobulin-like domain superfamily	GO:0005515: protein binding	-
613	Sc.chr01.0675	hypothetical protein AGLY_017063	-	Nucleic-acid-binding protein from transposon X-element	KOG0921: Dosage compensation complex, subunit MLE	-	IPR006579: Pre-C2HC domain	-	K14972: PAXIP1,PTIP;PAX-interacting protein 1
614	Sc.chr01.0676	ankyrin repeat domain-containing protein 11-like isoform X2	PREDICTED: Acyrthosiphon pisum ankyrin repeat domain-containing protein 12 (LOC100162958), transcript variant X3, mRNA	-	-	ankyrin repeat	-	GO:0001501: skeletal system development; GO:0001701: in utero embryonic development; GO:0001894: tissue homeostasis; GO:0005622: intracellular; GO:0005623: cell; GO:0005634: nucleus; GO:0005654: nucleoplasm; GO:0005737: cytoplasm; GO:0005829: cytosol; GO:0005886: plasma membrane; GO:0010171: body morphogenesis; GO:0030036: actin cytoskeleton organization; GO:0031981: nuclear lumen; GO:0035264: mu…	K21436: ANKRD11_12;ankyrin repeat domain-containing protein 11/12
615	Sc.chr01.0677	uncharacterized protein LOC114123997	PREDICTED: Melanaphis sacchari uncharacterized LOC112592991 (LOC112592991), mRNA	-	-	-	IPR004210: BESS motif	GO:0003677: DNA binding	-
616	Sc.chr01.0678	zinc finger MYM-type protein 1-like; 52 kDa repressor of the inhibitor of the protein kinase	PREDICTED: Melanaphis sacchari zinc finger MYM-type protein 1-like (LOC112593416), mRNA	-	-	Domain of unknown function (DUF4371)	-	-	-
617	Sc.chr01.0681	uncharacterized protein LOC103310788	-	-	-	Protein of unknown function (DUF1759)	-	-	-
618	Sc.chr01.0682	uncharacterized protein LOC113548157	PREDICTED: Sipha flava uncharacterized LOC112694266 (LOC112694266), mRNA	-	-	MADF	IPR006578: MADF domain	-	-
619	Sc.chr01.0683	UDP-N-acetylglucosamine--peptide N-acetylglucosaminyltransferase 110 kDa subunit isoform X1	-	UDP-N-acetylglucosamine--peptide N-acetylglucosaminyltransferase 110 kDa subunit	KOG4626: O-linked N-acetylglucosamine transferase OGT	Glycosyl transferase family 41	IPR001440: Tetratricopeptide repeat 1; IPR011990: Tetratricopeptide-like helical domain superfamily; IPR013026: Tetratricopeptide repeat-containing domain; IPR019734: Tetratricopeptide repeat; IPR029489: O-GlcNAc transferase, C-terminal; IPR037919: UDP-N-acetylglucosamine--peptide N-acetylglucosaminyltransferase 110kDa subunit	GO:0000003: reproduction; GO:0000123: histone acetyltransferase complex; GO:0000791: euchromatin; GO:0001934: positive regulation of protein phosphorylation; GO:0004722: protein serine/threonine phosphatase activity; GO:0005547: phosphatidylinositol-3,4,5-trisphosphate binding; GO:0005622: intracellular; GO:0005623: cell; GO:0005634: nucleus; GO:0005654: nucleoplasm; GO:0005694: chromosome; GO:00…	K09667: OGT;protein O-GlcNAc transferase [EC:2.4.1.255]
620	Sc.chr01.0684	uncharacterized protein LOC103309088; hypothetical protein AGLY_015655	PREDICTED: Sipha flava uncharacterized LOC112688000 (LOC112688000), mRNA	-	-	-	IPR036397: Ribonuclease H superfamily	GO:0003676: nucleic acid binding	-
621	Sc.chr01.0685	UDP-N-acetylglucosamine--peptide N-acetylglucosaminyltransferase 110 kDa subunit isoform X1	-	UDP-N-acetylglucosamine--peptide N-acetylglucosaminyltransferase 110 kDa subunit	KOG4626: O-linked N-acetylglucosamine transferase OGT	Glycosyl transferase family 41	IPR011990: Tetratricopeptide-like helical domain superfamily; IPR029489: O-GlcNAc transferase, C-terminal; IPR037919: UDP-N-acetylglucosamine--peptide N-acetylglucosaminyltransferase 110kDa subunit	GO:0000003: reproduction; GO:0000123: histone acetyltransferase complex; GO:0000791: euchromatin; GO:0001934: positive regulation of protein phosphorylation; GO:0004722: protein serine/threonine phosphatase activity; GO:0005547: phosphatidylinositol-3,4,5-trisphosphate binding; GO:0005622: intracellular; GO:0005623: cell; GO:0005634: nucleus; GO:0005654: nucleoplasm; GO:0005694: chromosome; GO:00…	K09667: OGT;protein O-GlcNAc transferase [EC:2.4.1.255]
622	Sc.chr01.0686	UDP-N-acetylglucosamine--peptide N-acetylglucosaminyltransferase 110 kDa subunit isoform X1	-	UDP-N-acetylglucosamine--peptide N-acetylglucosaminyltransferase 110 kDa subunit	KOG4626: O-linked N-acetylglucosamine transferase OGT	Glycosyl transferase family 41	IPR001440: Tetratricopeptide repeat 1; IPR011990: Tetratricopeptide-like helical domain superfamily; IPR013026: Tetratricopeptide repeat-containing domain; IPR019734: Tetratricopeptide repeat; IPR029489: O-GlcNAc transferase, C-terminal; IPR037919: UDP-N-acetylglucosamine--peptide N-acetylglucosaminyltransferase 110kDa subunit	GO:0000003: reproduction; GO:0000123: histone acetyltransferase complex; GO:0000791: euchromatin; GO:0001934: positive regulation of protein phosphorylation; GO:0004722: protein serine/threonine phosphatase activity; GO:0005547: phosphatidylinositol-3,4,5-trisphosphate binding; GO:0005622: intracellular; GO:0005623: cell; GO:0005634: nucleus; GO:0005654: nucleoplasm; GO:0005694: chromosome; GO:00…	K09667: OGT;protein O-GlcNAc transferase [EC:2.4.1.255]
623	Sc.chr01.0687	UDP-N-acetylglucosamine--peptide N-acetylglucosaminyltransferase 110 kDa subunit isoform X1	PREDICTED: Sipha flava UDP-N-acetylglucosamine--peptide N-acetylglucosaminyltransferase 110 kDa subunit (LOC112694288), transcript variant X2, mRNA	UDP-N-acetylglucosamine--peptide N-acetylglucosaminyltransferase 110 kDa subunit	KOG4626: O-linked N-acetylglucosamine transferase OGT	Glycosyl transferase family 41	IPR011990: Tetratricopeptide-like helical domain superfamily; IPR013026: Tetratricopeptide repeat-containing domain; IPR019734: Tetratricopeptide repeat; IPR029489: O-GlcNAc transferase, C-terminal; IPR037919: UDP-N-acetylglucosamine--peptide N-acetylglucosaminyltransferase 110kDa subunit	GO:0000003: reproduction; GO:0000123: histone acetyltransferase complex; GO:0000791: euchromatin; GO:0001934: positive regulation of protein phosphorylation; GO:0004722: protein serine/threonine phosphatase activity; GO:0005547: phosphatidylinositol-3,4,5-trisphosphate binding; GO:0005622: intracellular; GO:0005623: cell; GO:0005634: nucleus; GO:0005654: nucleoplasm; GO:0005694: chromosome; GO:00…	K09667: OGT;protein O-GlcNAc transferase [EC:2.4.1.255]
624	Sc.chr01.0688	UDP-N-acetylglucosamine--peptide N-acetylglucosaminyltransferase 110 kDa subunit isoform X1	PREDICTED: Myzus persicae UDP-N-acetylglucosamine--peptide N-acetylglucosaminyltransferase 110 kDa subunit (LOC111041988), transcript variant X3, mRNA	UDP-N-acetylglucosamine--peptide N-acetylglucosaminyltransferase 110 kDa subunit	KOG4626: O-linked N-acetylglucosamine transferase OGT	Glycosyl transferase family 41	IPR011990: Tetratricopeptide-like helical domain superfamily; IPR013026: Tetratricopeptide repeat-containing domain; IPR019734: Tetratricopeptide repeat; IPR029489: O-GlcNAc transferase, C-terminal; IPR037919: UDP-N-acetylglucosamine--peptide N-acetylglucosaminyltransferase 110kDa subunit	GO:0000003: reproduction; GO:0000123: histone acetyltransferase complex; GO:0000791: euchromatin; GO:0001934: positive regulation of protein phosphorylation; GO:0004722: protein serine/threonine phosphatase activity; GO:0005547: phosphatidylinositol-3,4,5-trisphosphate binding; GO:0005622: intracellular; GO:0005623: cell; GO:0005634: nucleus; GO:0005654: nucleoplasm; GO:0005694: chromosome; GO:00…	K09667: OGT;protein O-GlcNAc transferase [EC:2.4.1.255]
625	Sc.chr01.0689	UDP-N-acetylglucosamine--peptide N-acetylglucosaminyltransferase 110 kDa subunit isoform X2	PREDICTED: Sipha flava UDP-N-acetylglucosamine--peptide N-acetylglucosaminyltransferase 110 kDa subunit (LOC112694288), transcript variant X2, mRNA	UDP-N-acetylglucosamine--peptide N-acetylglucosaminyltransferase 110 kDa subunit	KOG4626: O-linked N-acetylglucosamine transferase OGT	Glycosyl transferase family 41	IPR001440: Tetratricopeptide repeat 1; IPR011990: Tetratricopeptide-like helical domain superfamily; IPR013026: Tetratricopeptide repeat-containing domain; IPR019734: Tetratricopeptide repeat; IPR029489: O-GlcNAc transferase, C-terminal; IPR037919: UDP-N-acetylglucosamine--peptide N-acetylglucosaminyltransferase 110kDa subunit	GO:0000003: reproduction; GO:0000123: histone acetyltransferase complex; GO:0000791: euchromatin; GO:0001934: positive regulation of protein phosphorylation; GO:0004722: protein serine/threonine phosphatase activity; GO:0005547: phosphatidylinositol-3,4,5-trisphosphate binding; GO:0005622: intracellular; GO:0005623: cell; GO:0005634: nucleus; GO:0005654: nucleoplasm; GO:0005694: chromosome; GO:00…	K09667: OGT;protein O-GlcNAc transferase [EC:2.4.1.255]
626	Sc.chr01.0691	COP9 signalosome complex subunit 1b	PREDICTED: Myzus persicae COP9 signalosome complex subunit 1b (LOC111042084), mRNA	COP9 signalosome complex subunit 1b	KOG0686: COP9 signalosome, subunit CSN1	26S proteasome subunit RPN7	IPR000717: Proteasome component (PCI) domain; IPR019585: 26S proteasome regulatory subunit Rpn7/COP9 signalosome complex subunit 1; IPR033008: COP9 signalosome complex subunit 1; IPR036390: Winged helix DNA-binding domain superfamily	GO:0000188: inactivation of MAPK activity; GO:0000338: protein deneddylation; GO:0000715: nucleotide-excision repair, DNA damage recognition; GO:0005095: GTPase inhibitor activity; GO:0005515: protein binding; GO:0005622: intracellular; GO:0005623: cell; GO:0005634: nucleus; GO:0005654: nucleoplasm; GO:0005737: cytoplasm; GO:0005829: cytosol; GO:0006283: transcription-coupled nucleotide-excision …	K12175: GPS1,COPS1,CSN1;COP9 signalosome complex subunit 1
627	Sc.chr01.0692	cyclic nucleotide-gated cation channel subunit A-like isoform X3	PREDICTED: Acyrthosiphon pisum cyclic nucleotide-gated cation channel subunit A-like (LOC100162601), transcript variant X3, mRNA	Cyclic nucleotide-gated cation channel subunit A	KOG0498: K+-channel ERG and related proteins, contain PAS/PAC sensor domain; KOG0499: Cyclic nucleotide-gated cation channel CNCG4; KOG0500: Cyclic nucleotide-gated cation channel CNGA1-3 and related proteins; KOG0501: K+-channel KCNQ	Ion channel activity. It is involved in the biological process described with ion transport	IPR000595: Cyclic nucleotide-binding domain; IPR005821: Ion transport domain; IPR014710: RmlC-like jelly roll fold; IPR018488: Cyclic nucleotide-binding, conserved site; IPR018490: Cyclic nucleotide-binding-like; IPR032406: Cyclic nucleotide-gated channel, C-terminal leucine zipper domain	GO:0000139: Golgi membrane; GO:0001666: response to hypoxia; GO:0001750: photoreceptor outer segment; GO:0003407: neural retina development; GO:0005222: intracellular cAMP-activated cation channel activity; GO:0005223: intracellular cGMP-activated cation channel activity; GO:0005249: voltage-gated potassium channel activity; GO:0005622: intracellular; GO:0005623: cell; GO:0005737: cytoplasm; GO:0…	K04950: CNGA3;cyclic nucleotide gated channel alpha 3
628	Sc.chr01.0693	cilia- and flagella-associated protein 58-like	PREDICTED: Myzus persicae cilia- and flagella-associated protein 58-like (LOC111041965), mRNA	Cilia- and flagella-associated protein 58	-	-	-	-	-
629	Sc.chr01.0694	SCAN domain-containing protein 3-like	-	-	-	DNA-binding transcription factor activity, RNA polymerase II-specific	-	-	-
630	Sc.chr01.0695	uncharacterized protein LOC100570929	PREDICTED: Myzus persicae uncharacterized LOC111028667 (LOC111028667), transcript variant X1, mRNA	-	-	-	-	-	-
631	Sc.chr01.0696	cell division cycle 7-related protein kinase-like	PREDICTED: Myzus persicae cell division cycle 7-related protein kinase-like (LOC111028514), mRNA	Cell division cycle 7-related protein kinase	KOG0606: Microtubule-associated serine/threonine kinase and related proteins; KOG0662: Cyclin-dependent kinase CDK5; KOG1167: Serine/threonine protein kinase of the CDC7 subfamily involved in DNA synthesis, repair and recombination	Protein tyrosine kinase	IPR000719: Protein kinase domain; IPR008271: Serine/threonine-protein kinase, active site; IPR011009: Protein kinase-like domain superfamily; IPR017441: Protein kinase, ATP binding site	GO:0000082: G1/S transition of mitotic cell cycle; GO:0000727: double-strand break repair via break-induced replication; GO:0002065: columnar/cuboidal epithelial cell differentiation; GO:0004674: protein serine/threonine kinase activity; GO:0005524: ATP binding; GO:0005576: extracellular region; GO:0005622: intracellular; GO:0005623: cell; GO:0005634: nucleus; GO:0005654: nucleoplasm; GO:0005737:…	K02214: CDC7;cell division control protein 7 [EC:2.7.11.1]
632	Sc.chr01.0697	cytochrome b5 isoform X2	Acyrthosiphon pisum cytochrome B5-like protein (LOC100144886), mRNA	Cytochrome b5	KOG0537: Cytochrome b5	Cytochrome b5-like Heme/Steroid binding domain	IPR001199: Cytochrome b5-like heme/steroid binding domain; IPR018506: Cytochrome b5, heme-binding site; IPR036400: Cytochrome b5-like heme/steroid binding domain superfamily	GO:0004033: aldo-keto reductase (NADP) activity; GO:0004129: cytochrome-c oxidase activity; GO:0004768: stearoyl-CoA 9-desaturase activity; GO:0005622: intracellular; GO:0005623: cell; GO:0005737: cytoplasm; GO:0005739: mitochondrion; GO:0005740: mitochondrial envelope; GO:0005741: mitochondrial outer membrane; GO:0005783: endoplasmic reticulum; GO:0005789: endoplasmic reticulum membrane; GO:0005…	K23490: CYB5;cytochrome b5
633	Sc.chr01.0698	cytochrome b5 isoform X1	-	Cytochrome b5	KOG0536: Flavohemoprotein b5+b5R; KOG0537: Cytochrome b5	Cytochrome b5-like Heme/Steroid binding domain	IPR001199: Cytochrome b5-like heme/steroid binding domain; IPR018506: Cytochrome b5, heme-binding site; IPR036400: Cytochrome b5-like heme/steroid binding domain superfamily	GO:0020037: heme binding	K23490: CYB5;cytochrome b5
634	Sc.chr01.0699	potential E3 ubiquitin-protein ligase ariadne-1	PREDICTED: Rhopalosiphum maidis potential E3 ubiquitin-protein ligase ariadne-1 (LOC113553266), mRNA	Potential E3 ubiquitin-protein ligase ariadne-1	KOG0006: E3 ubiquitin-protein ligase (Parkin protein); KOG1814: Predicted E3 ubiquitin ligase; KOG1815: Predicted E3 ubiquitin ligase	In Between Ring fingers	IPR001841: Zinc finger, RING-type; IPR002867: IBR domain; IPR013083: Zinc finger, RING/FYVE/PHD-type; IPR031126: E3 ubiquitin-protein ligase ARIH2; IPR031127: E3 ubiquitin ligase RBR family	GO:0000151: ubiquitin ligase complex; GO:0000209: protein polyubiquitination; GO:0005622: intracellular; GO:0005623: cell; GO:0005634: nucleus; GO:0005654: nucleoplasm; GO:0005737: cytoplasm; GO:0005829: cytosol; GO:0006511: ubiquitin-dependent protein catabolic process; GO:0007029: endoplasmic reticulum organization; GO:0007275: multicellular organism development; GO:0007399: nervous system deve…	K11968: ARIH1;ariadne-1 [EC:2.3.2.31]
635	Sc.chr01.0701	cap-specific mRNA (nucleoside-2&apos;-O-)-methyltransferase 2-like	PREDICTED: Myzus persicae cap-specific mRNA (nucleoside-2'-O-)-methyltransferase 2-like (LOC111040647), transcript variant X8, mRNA	Cap-specific mRNA (nucleoside-2&apos;-O-)-methyltransferase 2	KOG3673: FtsJ-like RNA methyltransferase; KOG3674: FtsJ-like RNA methyltransferase	Methyltransferase activity. It is involved in the biological process described with methylation	IPR002877: Ribosomal RNA methyltransferase FtsJ domain; IPR025807: Adrift-type ribose 2-O-methyltransferase domain; IPR029063: S-adenosyl-L-methionine-dependent methyltransferase	GO:0004483: mRNA (nucleoside-2'-O-)-methyltransferase activity; GO:0005622: intracellular; GO:0005623: cell; GO:0005634: nucleus; GO:0005737: cytoplasm; GO:0006370: 7-methylguanosine mRNA capping; GO:0007275: multicellular organism development; GO:0007424: open tracheal system development; GO:0007426: tracheal outgrowth, open tracheal system; GO:0010467: gene expression; GO:0016477: cell migratio…	K14590: CMTR2,FTSJD1,AFT;cap2 methyltransferase [EC:2.1.1.296]
636	Sc.chr01.0702	cap-specific mRNA (nucleoside-2&apos;-O-)-methyltransferase 2-like	-	-	-	Methyltransferase activity. It is involved in the biological process described with methylation	-	GO:0004483: mRNA (nucleoside-2'-O-)-methyltransferase activity; GO:0005622: intracellular; GO:0005623: cell; GO:0005634: nucleus; GO:0005737: cytoplasm; GO:0006370: 7-methylguanosine mRNA capping; GO:0007275: multicellular organism development; GO:0007424: open tracheal system development; GO:0007426: tracheal outgrowth, open tracheal system; GO:0010467: gene expression; GO:0016477: cell migratio…	K14590: CMTR2,FTSJD1,AFT;cap2 methyltransferase [EC:2.1.1.296]
637	Sc.chr01.0703	dynamin-like 120 kDa protein, mitochondrial isoform X1	PREDICTED: Acyrthosiphon pisum dynamin-like 120 kDa protein, mitochondrial (LOC100158908), transcript variant X4, mRNA	Dynamin-like 120 kDa protein, mitochondrial	KOG0446: Vacuolar sorting protein VPS1, dynamin, and related proteins; KOG0447: Dynamin-like GTP binding protein	Dynamin, GTPase	IPR001401: Dynamin, GTPase domain; IPR022812: Dynamin superfamily; IPR027417: P-loop containing nucleoside triphosphate hydrolase; IPR030381: Dynamin-type guanine nucleotide-binding (G) domain; IPR033047: Dynamin-like 120kDa protein, mitochondrial	GO:0000002: mitochondrial genome maintenance; GO:0000266: mitochondrial fission; GO:0000287: magnesium ion binding; GO:0000303: response to superoxide; GO:0001745: compound eye morphogenesis; GO:0001841: neural tube formation; GO:0001843: neural tube closure; GO:0002119: nematode larval development; GO:0003374: dynamin family protein polymerization involved in mitochondrial fission; GO:0003924: G…	K17079: OPA1;optic atrophy protein 1 [EC:3.6.5.5]
638	Sc.chr01.0704	uncharacterized protein LOC111036988	-	-	-	-	-	-	-
639	Sc.chr01.0705	uncharacterized protein LOC100163015; Hypothetical protein CINCED_3A003121	PREDICTED: Rhopalosiphum maidis uncharacterized LOC113552171 (LOC113552171), mRNA	-	-	-	IPR000219: Dbl homology (DH) domain; IPR035899: Dbl homology (DH) domain superfamily	GO:0005085: guanyl-nucleotide exchange factor activity	-
[truncated: 11,945 more rows]
