# Supplementary material for: Candidate genes potentially involved in molting and body size reduction in the male of the horned gall aphid, Schlechtendalia chinensis
Source: Front Physiol. 2023 Feb 6;14:1097317. doi: 10.3389/fphys.2023.1097317 (PMC9940790; doi:10.3389/fphys.2023.1097317)
Supplement: Supplementary file 4 [file DataSheet7.csv]

	Total pairs	Rate
YX1-1	20903150	82.72%
YX1-2	20147187	77.65%
YX1-3	22392577	77.20%
YX2-1	25936873	80.53%
YX2-2	23518384	79.77%
YX2-3	24458056	79.61%
YX3-1	22554301	85.31%
YX3-2	24797504	84.45%
YX3-3	29976294	86.42%
YX4-1	23009887	82.22%
YX4-2	23285004	84.05%
YX4-3	19793981	82.35%
YX5-1	20327567	83.74%
YX5-2	23642643	83.33%
YX5-3	21753736	83.06%
