# Supplementary material for: Candidate genes potentially involved in molting and body size reduction in the male of the horned gall aphid, Schlechtendalia chinensis
Source: Front Physiol. 2023 Feb 6;14:1097317. doi: 10.3389/fphys.2023.1097317 (PMC9940790; doi:10.3389/fphys.2023.1097317)
Supplement: Supplementary file 5 [file DataSheet5.csv]

	geneid	Nr	KEGG	moduleColor	GS.Length	p.GS.Length	MM.yellow	p.MM.yellow	MM.turquoise	p.MM.turquoise	MM.blue	p.MM.blue	MM.magenta	p.MM.magenta	MM.red	p.MM.red	MM.brown	p.MM.brown	MM.purple	p.MM.purple	MM.greenyellow	p.MM.greenyellow	MM.pink	p.MM.pink	MM.green	p.MM.green	MM.salmon	p.MM.salmon	MM.black	p.MM.black	MM.grey	p.MM.grey	MM.cyan	p.MM.cyan	MM.tan	p.MM.tan
Sc.chr04.0235	Sc.chr04.0235	NA	NA	black	-0.663752943378531	0.0185927893173973	0.503159848721615	0.0954148674445278	-0.523081653387276	0.080970521126511	-0.197046191291423	0.53932451896184	-0.61406338824016	0.0336569360837189	0.902944651419882	5.75135169931067e-05	-0.713487317711965	0.00917306889878873	-0.547266837790454	0.0655319020130022	-0.396346727697941	0.20212458036185	-0.0894403329954399	0.782223775862108	0.407213675555295	0.188900236204614	-0.18683324158577	0.560953293264087	0.647604173620144	0.0227926387844456	0.114711678382514	0.72259636894481	0.430763583276923	0.162122675933969	-0.189773147965303	0.554691229592524
Sc.chr06.0078	Sc.chr06.0078	NA	NA	black	-0.595467308969097	0.0410663228460942	0.506036917426757	0.0932292983212053	-0.465645582677014	0.127108335477039	-0.816537451140779	0.00119222561062543	-0.311950179078721	0.32359105635409	-0.117982013952966	0.714975308812628	0.0332856610378262	0.918206955049539	0.00542155018910886	0.986658426706974	-0.119847094503923	0.710639625908436	0.444573600686802	0.14760444460802	-0.569860528401686	0.0530683173284583	0.237335183242082	0.457633922668625	-0.71565768972825	0.00886669712860829	-0.353952260844189	0.25899791003867	-0.340376760501621	0.27898495510899	0.238784770519768	0.454809077617997
Sc.chr02.0101	Sc.chr02.0101	NA	NA	black	0.574435758903136	0.0507633235155399	-0.605509288424916	0.0369348742346506	0.592593464989431	0.0423066277564766	0.802404624879434	0.00168455048835647	0.253678795421797	0.426270107943481	0.223957693105346	0.48408809371175	-0.0180405190191865	0.955622670355345	-0.0178785859844176	0.956020663531624	0.286112117098418	0.367301987784087	-0.544720482171293	0.0670528004581971	0.486589886267332	0.108673146812239	-0.466897537752131	0.125952679562639	0.834874405568062	0.000727612818943998	-0.0682563028499809	0.833064579517983	0.401262700791643	0.196073941160089	-0.176387348702323	0.583431975849648
Sc.chr01.3577	Sc.chr01.3577	NA	NA	black	0.56734211071843	0.0543678776127888	-0.521417322269596	0.0821162688376487	0.644153300855664	0.0237726671158986	0.857165635831772	0.000366541716576875	0.297278242090717	0.348048239294789	0.243896552363756	0.444913947101523	0.111695389857499	0.729645999473239	-0.172766725472736	0.591304509768203	0.193967261925236	0.545807831952981	-0.42024569658216	0.173765440062906	0.546204516585054	0.0661634805398324	-0.502865579671439	0.0956403312954389	0.80218792434949	0.00169314705228091	0.180588196999885	0.574349757985112	0.179052424796017	0.577663560471611	-0.422055541520401	0.17172574686349
Sc.chr05.417	Sc.chr05.417	NA	NA	black	0.558448701324147	0.0591350393950721	-0.609152282279315	0.035512233895078	0.565133866901449	0.0555255524134633	0.805149269698816	0.00157853999953157	0.147139613833403	0.648149718246226	0.203965529378655	0.52487418096325	-0.102560372369091	0.751111785522616	0.0419430164430811	0.897022588064685	0.341981968017872	0.276577002662519	-0.649118512721362	0.0223719879313153	0.55378155822258	0.061749653926148	-0.286155763905787	0.367225663138019	0.763262498699628	0.00387330492967557	0.124003340714959	0.701006190264314	0.475930345865807	0.117818073980748	-0.169323682007251	0.598828698399268
Sc.chr01.1735	Sc.chr01.1735	NA	NA	black	0.550879516833306	0.06341526553043	-0.522257591887922	0.0815364468147734	0.536522306079844	0.0721145995309255	0.866598933011175	0.000264826040298552	0.319461284869866	0.311445760662765	0.209627307025868	0.513175832280672	0.0132521336384497	0.967394962709156	-0.0986982095905664	0.760237110366787	0.124504790926183	0.699846615499616	-0.423053050109053	0.170608015837246	0.639330871116547	0.0251929920557956	-0.388153695663005	0.212459681187142	0.839147321415491	0.000643080740567539	0.111571314618842	0.729936402378059	0.329264743374615	0.295980503097115	-0.340167889549674	0.279299157611497
Sc.chr05.112	Sc.chr05.112	NA	NA	black	0.536092482153096	0.0723870103741893	-0.664286780625558	0.0184644386381175	0.47888603104408	0.11523336036759	0.785153460752658	0.00248144043404974	0.111613561554506	0.729837518129389	0.0984022040023032	0.760937671915318	-0.216982100576897	0.498152338134398	0.21023995331027	0.511916875436736	0.396631966000486	0.201770421021705	-0.705204457841196	0.0104153161924446	0.64069840876621	0.0247841349194166	-0.0637122097619415	0.844053747935973	0.694494592774257	0.0122019580664917	-0.16093045609677	0.617321191512576	0.527829376668249	0.0777620532014507	-0.0924497815390593	0.775059731008773
Sc.chr03.1055	Sc.chr03.1055	NA	NA	black	0.529840282692839	0.0764296722105229	-0.559754542372391	0.0584175041811654	0.452200783710832	0.139956474265411	0.704576614428492	0.0105143243624112	0.26087762104082	0.412799480053989	0.240168019144371	0.452121231020699	-0.0997555918542279	0.757735938841803	0.00357616212322259	0.99119943859213	0.182065988501338	0.571168229478758	-0.489397135987559	0.106345650767475	0.449229589417022	0.142904637207717	-0.439711115813639	0.152617319595875	0.83183559658634	0.000792777862906046	0.101861299995886	0.752761386097005	0.33930278285668	0.280602680014166	-0.0400657120583762	0.901611518738332
Sc.chr03.0447	Sc.chr03.0447	NA	NA	black	0.522966610969648	0.08104936561749	-0.479899139252158	0.114356093517767	0.515770940497731	0.0860853578126543	0.718219197706914	0.00851501588621468	0.188428423655721	0.557551952619449	0.283536589495924	0.371820466181762	-0.0573472050942585	0.859489120419232	-0.0925890672839814	0.774728544015066	0.217607596986836	0.49688380659697	-0.501702312680161	0.0965351085979478	0.404639708801404	0.191982817876514	-0.453111762565314	0.13906048873025	0.810806107530147	0.00137624249188016	0.0111321199444152	0.97260907467814	0.467840469539541	0.125086826730374	-0.195481799170024	0.542614608718228
Sc.chr10.072	Sc.chr10.072	NA	NA	black	0.503850843523203	0.0948868434319319	-0.48409078350437	0.110773392653835	0.545196614381342	0.0667665808481826	0.767328268493383	0.00357842674308152	0.200610809840391	0.531859302463284	0.301288220390319	0.341268282360277	-0.0264232072307511	0.935034633948787	-0.135598833493806	0.67434655947566	0.199217573132878	0.534771845160981	-0.489107846397783	0.106583955009373	0.47739409779933	0.116533315850542	-0.485298186172065	0.109755362853475	0.851430094584854	0.000441794855938717	0.177776731663637	0.580421914020655	0.32489460422598	0.302820211006682	-0.303331259554305	0.337841513533
Sc.chr05.117	Sc.chr05.117	NA	NA	black	0.499881124188264	0.0979472069676839	-0.455892579997219	0.136348402740843	0.445484019952288	0.146677764433684	0.818143949402775	0.00114421846621524	0.267898827490101	0.399868704443907	0.287807701992083	0.364343050357976	-0.0782066985258819	0.809099123850423	-0.130024106236798	0.687122849829742	0.0555583279285593	0.863835579247594	-0.426334256272195	0.166963688900796	0.652500314843806	0.0214530283255743	-0.3860410054553	0.215175683971935	0.839162060221993	0.000642802980672778	0.208947311337388	0.514574773639918	0.424631889243833	0.168848264331011	-0.242556109531155	0.447498667435703
Sc.chr07.356	Sc.chr07.356	NA	NA	black	-0.4950663884058	0.101746906468526	0.410733937058137	0.184734281486549	-0.39063971738286	0.209290498977645	-0.0505448415560021	0.876035042025622	-0.441362775539075	0.150902554504444	0.899140419426022	6.92464423084164e-05	-0.598691289084522	0.0397058727416895	-0.586652039928082	0.0449546266585213	-0.420204203221164	0.173812380360496	-0.0670152508623861	0.836063225643107	0.425141536389644	0.168282669869822	-0.340906336450586	0.278189224919308	0.760124556224866	0.00411320761372059	0.0194730532566607	0.952102254067632	0.541393319709697	0.0690765384208202	-0.181705910610867	0.57194278884281
Sc.chr06.0303	Sc.chr06.0303	NA	NA	black	0.490250429387543	0.105644809698271	-0.534575129113651	0.0733543153959455	0.504797156693297	0.0941669093178711	0.775423539849062	0.00304232653913085	0.0742628982009124	0.818580859238732	0.293311782637525	0.354824758794454	-0.169675863016295	0.598057393496351	-0.0330148882057363	0.918870385736161	0.293878876397585	0.35385164543664	-0.642708281677808	0.0241919980423061	0.587822253798755	0.0444240646147441	-0.292468664524693	0.356274141007862	0.785552546041691	0.00246025865261262	0.291558249524765	0.357842726128245	0.36462982316531	0.24388097991674	-0.240259745965579	0.451943260243823
Sc.chrX2.767	Sc.chrX2.767	NA	NA	black	-0.484526711561191	0.110405118295	0.298970675596507	0.345178002185083	-0.275272182622244	0.386513273961725	-0.062091551397163	0.847979335360378	-0.562323232588504	0.0570237896014397	0.928197099844104	1.33126833040905e-05	-0.630180007024002	0.0280556586823004	-0.519269663296875	0.0836109730905924	-0.189915498162532	0.554388752043983	-0.257415337935599	0.419251512193196	0.330836940008088	0.293541301521757	-0.411104937904109	0.184298585933869	0.787642930195374	0.00235155493998204	0.0268547294184495	0.933975696056881	0.449197843361618	0.142936351320254	-0.166545116033809	0.604927217920267
Sc.chrX3.245	Sc.chrX3.245	NA	NA	black	-0.481058106307209	0.113357947379141	0.296135128061003	0.349994060842185	-0.327033469793296	0.299461728296375	-0.0215964343901957	0.946885561939192	-0.524098396055178	0.0802759643352392	0.878858119944144	0.000167092951711746	-0.661108028405564	0.0192383629935884	-0.486325518698452	0.108894061135503	-0.243043322893295	0.446558365336123	-0.227307019519441	0.477400243137808	0.439571895063955	0.152762425749178	-0.303691875270117	0.337238592526653	0.79422230240483	0.00203320983746102	-0.00676324129661821	0.983357100918456	0.420566795853511	0.173402458146608	-0.217433668228675	0.497236395690973
Sc.chr08.208	Sc.chr08.208	NA	NA	black	0.475579008911048	0.118127829722313	-0.54958885101371	0.0641659370901791	0.405373945045986	0.19110035165971	0.802478644536786	0.00168162179289245	0.207706584053139	0.517131581193774	0.164506640437525	0.60941616785624	-0.17933581827272	0.57705150120412	0.081541378521114	0.801100141654006	0.171051862171344	0.595047488572364	-0.541797409505182	0.068828535895734	0.724613573001193	0.00768261461609845	-0.162357843778228	0.614161473617292	0.748562033195011	0.00509549088586603	-0.0567364924891677	0.860972580340253	0.571211592178412	0.0523801791679338	-0.100924587080308	0.754973234865818
Sc.chr08.447	Sc.chr08.447	NA	NA	black	-0.466912081425585	0.125939295083153	0.329784698806211	0.29517255504538	-0.530665403532265	0.0758875118693523	-0.557731254124897	0.0595318618643167	-0.36994561694324	0.236553863169448	-0.225374613002629	0.481253626036611	-0.259409377613224	0.41552951653425	0.23138880191406	0.469307767417904	-0.0716868505072876	0.824786373511005	0.163895554101231	0.610764268495559	-0.130460960166488	0.686118890649273	0.720134728765538	0.00825891622029819	-0.601397918231929	0.0385887320358943	0.233600904000541	0.4649489276848	-0.466514141648621	0.126305852724938	0.0734538879742393	0.82052869416249
Sc.chr01.0228	Sc.chr01.0228	NA	NA	black	0.466395160768722	0.126415585829083	-0.351237079793073	0.26292684614651	0.364561282776384	0.243976317459717	0.503127269745181	0.0954398112985892	0.363359788180336	0.24565112866467	0.178991838567814	0.577794444944539	0.0719877952617696	0.824060937258067	-0.0734700297689395	0.820489820804501	-0.00493143409214188	0.987864442418199	-0.217056330862057	0.498001720483601	0.157649510468972	0.624606559439035	-0.53648797720721	0.0721363303392193	0.625220538315115	0.0297016267366388	-0.0558785576632592	0.86305725476922	0.586360046473723	0.0450877080491282	0.156529045232747	0.627101686133611
Sc.chr04.0476	Sc.chr04.0476	NA	NA	black	-0.46088022026484	0.13157039233881	0.179885806736595	0.575864397067433	-0.293602787335071	0.354325227576864	-0.0671113338956275	0.835830996492591	-0.702087536492238	0.0109137421496399	0.788455600350058	0.00231030011485706	-0.786065128633395	0.00243325569313151	-0.276073127888942	0.385076462177026	0.0127571316519176	0.968612307700847	-0.470732150230253	0.122455838602418	0.378898172498538	0.224513107686395	-0.0844933203427514	0.794033821801598	0.683051358806572	0.0143517818833931	0.0707187070774043	0.827120963110897	0.375667928197218	0.22881432618188	-0.15002434840577	0.641657027430703
Sc.chrX3.363	Sc.chrX3.363	NA	NA	black	-0.459871270543022	0.132528015224219	0.26256052583086	0.409681328982361	-0.355214151422627	0.257183622822838	-0.0850614817743726	0.792675377783175	-0.553487020917395	0.0619173023265463	0.835516863250782	0.000714383058989789	-0.707016217362173	0.0101334963675973	-0.377469408707062	0.226409541659648	-0.231440841798742	0.469205007810578	-0.280634026787577	0.376947198189669	0.394055539318698	0.20498317541287	-0.180496326467151	0.574547778057963	0.688417188824495	0.0133115837458277	0.0935316639392645	0.772488190928394	0.636538565262071	0.0260429616469847	0.0418511055060537	0.897247191150145
Sc.chrX1.008	Sc.chrX1.008	NA	NA	black	-0.459031742276359	0.133328279274571	0.545278333552129	0.0667175415614057	-0.568091798646823	0.0539787206954554	0.00610330714817887	0.984980888533444	-0.0558390893081305	0.863153177333568	0.553960501562085	0.0616479546842033	-0.339083721031035	0.28093330690374	-0.58716851733313	0.0447199126094309	-0.781198432899921	0.00269896416425891	0.402201701483498	0.194931038527735	0.607078110367369	0.0363173344755414	-0.0930785833361801	0.773564869836739	0.480221381505196	0.114077986001559	0.0281291893954448	0.930848802610396	0.313613847547129	0.320878893542368	-0.334255988470459	0.288276052031803
Sc.chr01.0725	Sc.chr01.0725	NA	NA	black	0.450692777072708	0.14144783806804	-0.512523823755061	0.0884257663534728	0.391327928925147	0.208418278709147	0.805605233687237	0.00156143676469498	0.156628916289038	0.626879140494944	0.272707087128973	0.391133236524084	-0.22867592479162	0.47467914890128	-0.00691616733688699	0.982980829912572	0.14670136231608	0.649138078514243	-0.557039806755485	0.059916052570728	0.739938167109067	0.00593621817465637	-0.222787456986313	0.486434805701266	0.851262112613323	0.000444166334111952	0.0567386814235286	0.860967262539522	0.508810686438149	0.0911543482070373	-0.192782581964734	0.5483110343943
Sc.chr05.349	Sc.chr05.349	NA	NA	black	0.447405067757617	0.144734683996169	-0.57158380118273	0.0521917058102862	0.456708498451169	0.135559202769665	0.623508173730337	0.0302857436467212	-0.031055089536783	0.923673554116696	0.268106505623811	0.399489380710567	-0.265684903611678	0.403923724605306	0.0930186906270198	0.773707223445482	0.396417784455106	0.202036318873778	-0.721643163558365	0.00806133283722638	0.417125301774564	0.177317659171661	-0.226684929511412	0.478639191893843	0.760396626661708	0.00409197283673688	0.299649587664255	0.344030195542497	0.252310089189832	0.428855358072666	-0.116007878318654	0.719572945368789
Sc.chr06.0508	Sc.chr06.0508	NA	NA	black	0.443519347886387	0.148682209616808	-0.481361716107885	0.113097422319202	0.42431800827346	0.169197197109806	0.799254463829095	0.00181286104833339	0.22647933806598	0.479048970195916	0.287986228209979	0.36403223790401	-0.112371152768913	0.728064923374679	-0.10424397407231	0.747142926980022	0.109890553254438	0.733873484441643	-0.452333370256508	0.139825838710467	0.676789654376474	0.0156401007660621	-0.377672530715246	0.226139349430475	0.879142172384945	0.000165225081293968	0.127342517030838	0.693295681370765	0.299996273305669	0.343444860206243	-0.303399571506451	0.337727256701375
Sc.chr01.1591	Sc.chr01.1591	NA	NA	black	0.443364564523528	0.148840868363187	-0.308804843637502	0.328752823009453	0.261781343993906	0.411123560856097	0.760153878917487	0.00411091500734223	0.394927284363556	0.203892652762641	0.251085758198441	0.431174381936312	-0.0558829612992038	0.863046552425617	-0.196133778097887	0.541242403531639	-0.185288099652938	0.564255957612207	-0.193491266507191	0.546813026863905	0.666746180289368	0.0178814900500805	-0.36604960128454	0.241911057039528	0.822920417217233	0.0010102316527042	0.143810793582728	0.655669945244757	0.447339552969904	0.144800676032356	-0.248095383676566	0.436864082686886
Sc.chr05.858	Sc.chr05.858	NA	NA	black	0.441264969431396	0.151003752609062	-0.629146782585428	0.0283930036331846	0.428840947664558	0.164212952134349	0.710723312071757	0.00957458929049848	-0.0149682463211667	0.963175083138436	0.217230511191932	0.49764837826139	-0.333080760009845	0.290079800375078	0.192472643470421	0.5489667131335	0.402680197539333	0.194350219810555	-0.777456870102182	0.00291784701725172	0.62168972670012	0.0309150478093475	-0.0974080341046868	0.763291795024661	0.743026408519305	0.00562399244281183	-0.058525701723306	0.856627659264182	0.573753944859049	0.051102278383278	-0.005921244083615	0.985428869572088
Sc.chr06.0998	Sc.chr06.0998	NA	NA	black	-0.425611002702231	0.167762724929299	0.164846303656104	0.608667327647623	-0.149107857023915	0.643717310571078	-0.0991028177846661	0.759279784685472	-0.609700412059267	0.0353016232303668	0.770676933119136	0.00334862939893197	-0.579570377427418	0.048261254980497	-0.318152030964168	0.313544364563432	0.0675556001417192	0.834757378067242	-0.397295129250682	0.2009484895675	0.181512021714541	0.572360034744871	-0.335172505615007	0.286873796306455	0.616514994687577	0.0327572442938825	-0.311902022305854	0.323669749296764	0.563812856672318	0.056226263546277	-0.0173060397110506	0.957427920498898
Sc.chrX2.150	Sc.chrX2.150	NA	NA	black	0.418492750264331	0.175755430990729	-0.460820376548332	0.131627065765508	0.384885021572625	0.216670625563199	0.770874597972069	0.00333542475943547	0.210015364479835	0.512378236678541	0.339070751412474	0.280952888727518	-0.159271104458459	0.621001890102888	-0.115297957428024	0.72122840228962	0.0664095131834553	0.837527547289794	-0.452833815257287	0.139333467397317	0.675282595060686	0.0159624697306168	-0.392803620986643	0.206555497888366	0.917080642316466	2.68253643578537e-05	0.0938221734761807	0.771798031675919	0.434523211389571	0.158084146083772	-0.214390151919768	0.5034242930581
Sc.chr04.0811	Sc.chr04.0811	NA	NA	black	0.418061300474257	0.176247402543371	-0.465209859094114	0.127512162168254	0.497980526200295	0.0994355692173816	0.768336579286889	0.00350801122457897	0.137010033215201	0.671124671977256	0.381604363436481	0.220947330156893	-0.101071657597794	0.754625846787512	-0.171101047007165	0.594940007816921	0.177179153126966	0.581715802559101	-0.500771222402214	0.097255331685687	0.59884957462458	0.0396399161824093	-0.467891896471621	0.125039715928246	0.908367651493396	4.35499364847744e-05	0.0506553969069005	0.875765747934533	0.362228633384379	0.247234061826197	-0.330109263547418	0.294668850461409
Sc.chr05.061	Sc.chr05.061	NA	NA	black	0.411669520505245	0.183636778650216	-0.482046366238429	0.112511383339841	0.378051173722903	0.225636195860782	0.613531085138425	0.0338545953283095	0.137864610311894	0.66917606484849	0.268493085816145	0.39878377747334	-0.154706502003444	0.631167909077926	-0.0288642942012806	0.929045625046637	0.188471395890456	0.557460441604353	-0.477416694968821	0.116513554663238	0.439491647903778	0.152846105286343	-0.354300639980269	0.258496284543308	0.799447973140125	0.00180476985699454	0.296384603933702	0.349568906413369	0.0730410054768958	0.821523141189566	-0.192074389963489	0.549809700476494
Sc.chr03.0853	Sc.chr03.0853	NA	NA	black	0.410363793892461	0.18516960697887	-0.574364515983224	0.0507986669451132	0.372095660344449	0.233627896807934	0.672729229392054	0.0165197675616751	-0.0172973920440739	0.957449176396031	0.24296553258609	0.446708434039401	-0.340562741650335	0.278705355565919	0.154580143162073	0.631450174422461	0.344034476385349	0.273515463592631	-0.736551650172287	0.00629340943690565	0.610345798309934	0.0350547895149464	-0.114963435676898	0.722008851296353	0.706687913216532	0.0101841380342082	0.10625517057591	0.742409195512731	0.54360923573637	0.0677241013461464	0.0324572818074268	0.920236747312626
Sc.chrX1.595	Sc.chrX1.595	NA	NA	black	-0.406575468647931	0.189661676592273	0.543185394404439	0.0679813592644285	-0.40798193317711	0.187986147289129	-0.714237706550223	0.00906626409726783	0.0647400270979995	0.841565831990088	-0.201638408965767	0.529715461211697	0.308315399893379	0.329560050177867	-0.119591757974038	0.711232735367615	-0.355811132437334	0.256327900232973	0.721496819373468	0.00808034532677516	-0.688737508916632	0.0132513042631779	-0.0377312580305253	0.907321762212931	-0.647010232953238	0.0229591826683047	-0.318223832051707	0.313429072432048	-0.286444447825867	0.366721054218452	0.241572128347929	0.449400591691733
Sc.chr01.1836	Sc.chr01.1836	NA	NA	black	0.402067512919688	0.195094113977339	-0.437309003168982	0.155133338671492	0.31925198364547	0.311780725820287	0.62025875897158	0.0314168252246406	0.215277004374627	0.50161767687924	0.288543407026603	0.363063091293035	-0.149830494761524	0.642092619835576	-0.0653378973726118	0.840119248412359	0.0753641352408511	0.815930951102841	-0.397711337773251	0.200433685790833	0.469041685346914	0.123989455537397	-0.421982949060037	0.171807267489848	0.820382507799926	0.00107982199446685	0.217471229096211	0.497160242663066	0.19399860807997	0.545741662996904	-0.108118382032209	0.738031069332758
Sc.chr04.0578	Sc.chr04.0578	NA	NA	black	0.398566572649397	0.199378394661894	-0.434944136009122	0.157636017599774	0.405102754715203	0.191425998292502	0.649232320323849	0.022340604577581	0.184664169917439	0.56559180221603	0.304646551146849	0.335645258569351	-0.10818955230697	0.737863975974591	-0.0830673900789573	0.797445453042371	0.0864849852928828	0.789274186160024	-0.412674514921849	0.1824623795672	0.495573766144235	0.101341927183789	-0.38181489935791	0.220671358897983	0.822337398689672	0.00102590309890888	-0.0426202784255178	0.895367775468453	0.508921367957746	0.0910722037381105	-0.106035951776512	0.742924773896529
Sc.chrX2.381	Sc.chrX2.381	NA	NA	black	0.397209713467898	0.20105423949804	-0.492569874092482	0.103755319381866	0.12881413822178	0.689905965915979	0.536351993602049	0.0722224546482473	0.0287682332088084	0.92928124091719	0.0565506002830837	0.861424206489312	-0.429007331944217	0.164031390208956	0.30718271730743	0.331432286281354	0.208697469055216	0.515089187250653	-0.618191404187106	0.0321520507275588	0.557248963140118	0.0597996571527103	0.21309635245219	0.506065073091961	0.552279442058095	0.0626079485114823	0.135656249097502	0.674215376382236	0.592938621006011	0.0421562789510204	0.154546344989357	0.631525681770172
Sc.chr05.651	Sc.chr05.651	NA	NA	black	0.390732939754064	0.20917222174316	-0.334997468690547	0.287141300417946	0.201253857632854	0.530517303528863	0.751658374662727	0.00481673346633575	0.309723432378361	0.327240729114145	0.270106864611155	0.395845059240401	-0.172067388403829	0.592829832386765	-0.142521781528633	0.658589933901842	-0.16050247505567	0.618269750809399	-0.262767897800746	0.409297919036957	0.777795034682477	0.00289752686411222	-0.227848089176225	0.476323854683419	0.849142948087236	0.000474941089577966	0.10803875396276	0.738218032212503	0.484084652028771	0.110778578353263	-0.23721869250887	0.457861289519285
Sc.chr03.1306	Sc.chr03.1306	NA	NA	black	0.389769761745918	0.210396228583643	-0.367323787248822	0.24015117443865	0.242107443404818	0.448365410780506	0.706842396232484	0.0101602852689002	0.212158315240126	0.507983526719302	0.313940798081162	0.320347360903713	-0.208028610738013	0.516467439305889	-0.117422228985497	0.7162781366053	-0.0325566421505489	0.919993259619904	-0.379122469529104	0.224216261343213	0.681707415074277	0.0146214404442986	-0.276506599844153	0.384300005058697	0.825105939889411	0.000953121468496712	0.111211056651311	0.730779784558623	0.548421091284552	0.0648504045288596	-0.145241162326671	0.652434915680801
Sc.chr07.149	Sc.chr07.149	NA	NA	black	-0.389230235713498	0.21108375576371	0.451964220737337	0.140189751956532	-0.462322276239878	0.130209528294237	-0.669509628824221	0.0172426973146346	-0.155382255585176	0.629659152542474	-0.367709417594549	0.239620047004354	0.0833744283690708	0.796710566919356	0.14063101847934	0.662880985635501	-0.185936243018107	0.562869625420692	0.463242305846368	0.129346107420352	-0.455235700544018	0.136985929748975	0.552111999046085	0.0627041333248532	-0.879797013470308	0.000160981138195838	0.162987748614234	0.612769002080863	-0.45851371188064	0.133823644013499	0.173478714950181	0.58975315145468
Sc.chr06.0721	Sc.chr06.0721	NA	NA	black	0.379764007006272	0.223368518749684	-0.0999077716019765	0.757376142089415	0.225191385145774	0.481619734745044	0.0195950531615026	0.951802477918527	0.589361478894686	0.0437329585616878	-0.741340967166914	0.00579281768854178	0.684278604201115	0.0141087599101631	0.256067473225083	0.421776679624021	-0.0458881076752897	0.88738869351464	0.450842991812257	0.141298823556378	-0.353070406706906	0.260270207239281	0.180790920650717	0.573912898422508	-0.69362355926059	0.0123566262267736	0.135026426787258	0.675654848186341	-0.521214083375654	0.0822569323745842	0.0528444368387484	0.870436142147125
Sc.chr10.097	Sc.chr10.097	NA	NA	black	0.379333726871169	0.223936887987282	-0.410281377880634	0.185266623120439	0.373215063920898	0.232113087125858	0.802162970968941	0.00169413911474465	0.0978400523602958	0.762268579395894	0.320106242110459	0.310414827317304	-0.212308251457778	0.50767666517976	-0.109830935714261	0.734013243644825	0.0992101428771606	0.759025899483682	-0.508469550147362	0.0914078435119383	0.795502332581147	0.00197531589577868	-0.187317161577053	0.559920559114023	0.818104163977106	0.00114538909632183	0.0805138421184569	0.803563086301282	0.53020779565777	0.0761878652042171	-0.337809524617886	0.282860834884374
Sc.chr01.2362	Sc.chr01.2362	NA	NA	black	-0.377696599798543	0.226107345626942	0.350432673833493	0.264097438338577	-0.286444918054398	0.366720232572704	-0.58953080054261	0.0436574011785154	-0.19831482050411	0.536662639351886	-0.295259341961441	0.351488747926206	0.141433521058985	0.661058575845875	0.0835950989543561	0.796182492640214	0.00903583758512345	0.977765788985048	0.373012172692092	0.232387209885877	-0.456681240486444	0.135585520206946	0.360608565484996	0.249511599325762	-0.72840427496899	0.0072188545866157	-0.236739347627039	0.458797436215434	-0.61757060525383	0.0323752190779156	-0.0522131727043675	0.871972568208211
Sc.chr10.010	Sc.chr10.010	NA	NA	black	0.375670408285176	0.228811005075297	-0.519099264765862	0.0837303505817107	0.365944576111897	0.24205645492536	0.70368313213394	0.0106564272449702	0.044322049081615	0.891211395188125	0.259625539576269	0.415127025772364	-0.277450129843896	0.38261269243176	0.0509609203528625	0.875021607599669	0.244789185860821	0.443196698854212	-0.606781930805103	0.0364333518632421	0.660729325846652	0.0193321209016967	-0.152516059880448	0.636067380183652	0.821223975010521	0.00105635194367019	0.000700557196600032	0.99827597365215	0.402468130028594	0.194607504571322	-0.209067139958266	0.514328131775643
Sc.chr04.0570	Sc.chr04.0570	NA	NA	black	-0.372697173554039	0.232813181810895	0.133516401398467	0.679110098496525	-0.0623831735784763	0.847272726432911	-0.0457358988696053	0.887760135202088	-0.629081985295227	0.0284142568027088	0.80699216752233	0.00151028591896353	-0.546474975066249	0.0660022884170738	-0.386233011613742	0.214927983870438	0.130086408067247	0.686979641993747	-0.434803399150891	0.157785760103165	0.158700685697364	0.622269016869594	-0.395457178442906	0.203231509924487	0.704919573607131	0.0104601548564588	0.00163529118244049	0.995975664954776	0.199290280770107	0.534619683765628	-0.264760090603336	0.40562371108249
Sc.chrX3.508	Sc.chrX3.508	NA	NA	black	-0.370160328544684	0.236260691732488	0.128377623995656	0.690910885334453	-0.162439782198382	0.61398027372418	-0.221780817175652	0.488457578528108	-0.593311209830727	0.0419944060378652	0.73867980617751	0.00606711230314908	-0.573430848254749	0.0512634549038033	-0.263397074831827	0.408135732672479	0.104068222286049	0.747556975842599	-0.386050822388142	0.215163015318725	-0.0574472670503123	0.859246103175916	-0.376246952163212	0.228039732472915	0.617097829724114	0.0325459190044067	-0.11340121246653	0.725656775165573	0.321500800516583	0.308192173789815	0.0692459957621905	0.830674731494687
Sc.chr05.920	Sc.chr05.920	NA	NA	black	0.369380578502592	0.237326409489446	-0.367507831942018	0.239897603425805	0.255209815118403	0.423387357455205	0.689856885341945	0.0130422383633464	0.24367986795649	0.44533128493715	0.340734707882251	0.278446968269434	-0.174900388525236	0.58666018955759	-0.158173300112435	0.623441387747207	-0.0672978542218526	0.835380218106817	-0.321424567173942	0.308313445669389	0.655185257766558	0.0207432668457333	-0.365358034211487	0.242869418563089	0.882997950977996	0.000141446389138714	0.193645443027528	0.546487356491592	0.301814437268044	0.340383882793379	-0.213788164321258	0.504652251115351
Sc.chr01.0710	Sc.chr01.0710	NA	NA	black	-0.369354268624616	0.237362417986188	0.213024884969924	0.506211123979207	-0.369081200124973	0.2377363392377	-0.518228042405247	0.0843425188353102	-0.313543873609608	0.320992714988468	-0.332126856587693	0.291548537424464	-0.109383619660324	0.735062106328797	0.29745081446174	0.347754987816672	0.105266798526712	0.744734503116553	0.127330708354236	0.693322902321058	-0.209277545304325	0.513895181951995	0.648902606392383	0.0224316139685334	-0.741498438202318	0.00577688471427153	0.00721079250814125	0.982255920490104	-0.53937740630311	0.0703229647638057	0.112634315921287	0.727449465832875
Sc.chr06.1060	Sc.chr06.1060	NA	NA	black	-0.361780465619647	0.247862880973183	0.0797611566986337	0.805368271825184	-0.137132647389917	0.670844972479052	-0.130835615373076	0.685258244736085	-0.695826756692487	0.0119681884926498	0.748336883903113	0.00511622495956581	-0.683909044738623	0.0141816188196267	-0.193027370672927	0.547793410832122	0.171888112535298	0.593221094602262	-0.550944791122493	0.0633774633595588	0.117684471266362	0.715667714598456	-0.202611735449344	0.527688259747578	0.603009092527808	0.0379344589589384	-0.0974820457155716	0.763116477153208	0.590621372466247	0.0431729610383998	0.104683061049245	0.746108762194966
Sc.chr04.0899	Sc.chr04.0899	NA	NA	black	0.361746539918609	0.247910519982097	-0.434041688746803	0.158597781142413	0.376767052582236	0.227345303537326	0.787090283810217	0.00237992951572041	0.086964686209118	0.788128789110755	0.35370522737733	0.259353952536346	-0.219649486550476	0.492752875543711	-0.124324127102055	0.700264322534841	0.128953859340661	0.689584404546094	-0.513240576693829	0.0879054989314226	0.786968725122651	0.00238620563650654	-0.250697618345778	0.431910836736695	0.857608568379341	0.000361175295117126	0.0627650034903559	0.846347697726657	0.380227437748836	0.222757330313072	-0.36254543100511	0.246790133289631
Sc.chr10.047	Sc.chr10.047	NA	NA	black	0.360055013681157	0.250292610613107	-0.262328773175889	0.410110028656479	0.426613438841701	0.166655897098072	0.706166233656015	0.0102649954276631	0.161229279173886	0.616659210470341	0.327123707269579	0.299320496825542	0.0118136192686326	0.970932830539102	-0.298520602512999	0.345940050173656	0.0919593045547757	0.776226237388381	-0.305555748567889	0.334131621378497	0.52001699513681	0.0830887739152768	-0.458328961938973	0.134000599127854	0.731012352717662	0.00691219563548945	-0.151550732265756	0.638230848131026	0.300564659927427	0.342486368066459	-0.536307069172606	0.0722509227438036
Sc.chr06.1035	Sc.chr06.1035	NA	NA	black	0.356610302381566	0.255184960393427	-0.132901503491597	0.680518742351672	0.302793881664683	0.338741045490372	-0.056388070816349	0.861819103959415	0.456546124407516	0.135716023044523	-0.783149312554037	0.00258992481894847	0.721233916726743	0.0081145848950949	0.301466940807497	0.340967772928013	0.164526084986101	0.609373290043316	0.361905855054501	0.247686853839216	-0.478948956187565	0.1151787435291	0.24059285237264	0.451297238554276	-0.81238769785961	0.00132342178122237	-0.00617166048444437	0.984812700589317	-0.579438976617917	0.0483241805240977	-0.00667759733742717	0.983567827275453
Sc.chr06.0967	Sc.chr06.0967	NA	NA	black	-0.354217027792009	0.258616624756635	0.147543251669942	0.647239880853431	-0.138611751099761	0.667473966896391	-0.0312772354251282	0.923128987939595	-0.482206338732933	0.112374742013117	0.800398175645468	0.00176543984659383	-0.544808799265837	0.06699964613539	-0.375800321919111	0.228637076935854	-0.0758057277199497	0.814868842010723	-0.315456458075347	0.317889634756011	0.23328575231656	0.465568759806063	-0.401686647530844	0.195557426049235	0.740845448708841	0.00584317039031265	-0.0534971735205896	0.868847886706869	0.454749572222091	0.137458976642007	-0.0415268296237745	0.898039680489706
Sc.chr06.0781	Sc.chr06.0781	NA	NA	black	-0.34972144617155	0.265134945031719	0.397366306411679	0.200860393951632	-0.366509002755167	0.241275663950241	0.105364067901029	0.744505573793197	-0.089103884166846	0.783025674861548	0.725538900234681	0.00756740739609209	-0.357905867403944	0.253338431941718	-0.630218831438415	0.0280430392798434	-0.607312259817999	0.0362258019469502	0.193182690688999	0.547465080695785	0.524268464025483	0.0801601851972856	-0.414244981947701	0.180636573799155	0.726895451137422	0.00740085671214752	-0.0461941747269955	0.886641847968107	0.415752879287099	0.178894271361353	-0.278020429706595	0.381594680241922
Sc.chr02.0371	Sc.chr02.0371	NA	NA	black	-0.349408597247439	0.26559206064392	0.188603390078553	0.557179393385164	-0.211244008497554	0.509856527932747	0.0578469107847817	0.858275613344069	-0.470820764793193	0.12237579087893	0.838918741017454	0.000647400356059159	-0.621497109603608	0.0309822522636866	-0.415028303958819	0.179730167980539	-0.187587473183128	0.559344024468715	-0.323287833288075	0.305356965305133	0.413622808767763	0.181358536443904	-0.315622658490956	0.317620765126715	0.800896103255985	0.00174509417109923	0.13558421732021	0.6743799558186	0.621453360601052	0.0309975309922356	-0.0712011245146687	0.825957495699996
Sc.chr02.0554	Sc.chr02.0554	NA	NA	black	0.349037710151602	0.266134568232148	-0.436411619360473	0.156080015211439	0.386413409838989	0.214695416055041	0.758862307460515	0.00421281873211727	0.0647264191062997	0.841598762607392	0.378491347410911	0.225052122717879	-0.230698956626953	0.470670945526298	-0.11718969558768	0.71681953274159	0.159576252668295	0.620324422285221	-0.539680209153518	0.0701347638571858	0.728075092404549	0.00725827286490388	-0.304063674443953	0.336617582623987	0.880978399058171	0.000153540626306063	-0.0856128226484352	0.791357656480632	0.506627640760416	0.0927847624226153	-0.295938111767444	0.350330008864593
Sc.chr08.453	Sc.chr08.453	NA	NA	black	0.344585412497142	0.272697010399124	-0.125305048913948	0.69799728407145	0.391885523643533	0.20771322381306	0.713666670113587	0.00914745628415238	0.422453938050434	0.171278784182102	0.34592796748563	0.270708455746584	0.246422938848425	0.440061952989842	-0.501059921811237	0.0970316308393715	-0.279808048305115	0.378412765265197	0.0542321380321147	0.867060085194801	0.566256253259775	0.0549350097820457	-0.618330926121438	0.0321020469392362	0.70666702178724	0.010187366946594	0.118974312638696	0.712667577696213	0.322222655099928	0.30704516323993	-0.479702489733341	0.114526029441886
Sc.chr01.0103	Sc.chr01.0103	NA	NA	black	0.336970790088716	0.284133719688696	-0.380141922400449	0.222870035184841	0.315692507228851	0.31750780518039	0.679529703595783	0.0150662986354566	0.088120775592471	0.785369944294736	0.323841278393972	0.304481858505537	-0.201717790477266	0.529550004379041	-0.130187020645544	0.686748392494674	0.146000877867698	0.650718914293666	-0.451907813425534	0.140245412949792	0.613163311587411	0.033991644735672	-0.306434898514243	0.332671531581696	0.825825022702095	0.000934886622339485	0.00701298306830291	0.982742618672928	0.210427465547206	0.511531818361009	-0.395295690687245	0.203432857312587
Sc.chr03.0001	Sc.chr03.0001	NA	NA	black	-0.330622408347006	0.293873469391854	0.423807035346336	0.169766202104564	-0.1433988261503	0.65660269301161	-0.624434220746643	0.0299688365735804	0.0120703139642361	0.970301481227277	-0.161743396499001	0.615520902476605	0.441549612951929	0.1507093580347	-0.182154643088523	0.570977590041865	-0.136831172868869	0.671532745288585	0.610937691335996	0.0348295018742478	-0.732586187484601	0.0067319377307972	-0.190309535446211	0.553551822840968	-0.62960440795365	0.0282432312624452	-0.145585175810727	0.651657685767547	-0.699062774935754	0.0114141669449895	-0.00164931782754404	0.995941146630253
Sc.chr03.1266	Sc.chr03.1266	NA	NA	black	0.329078134842431	0.296270773169252	-0.440372290609468	0.151929396450977	0.287590362875441	0.364721623755667	0.682127397312971	0.0145367742601667	0.015166430069241	0.962687808072409	0.393380396209358	0.205830197661799	-0.353783033830406	0.259241781547013	-0.0434179739497511	0.893419188608342	0.178129444866796	0.579658745101282	-0.60082485001076	0.0388233708405563	0.667428494458547	0.0177221811258212	-0.278817836356553	0.380173616785315	0.890974471630285	0.000100762109209562	-0.0968073703484307	0.764715017557903	0.583049795238095	0.0466159334346072	-0.132661498520138	0.681068814353658
Sc.chr05.044	Sc.chr05.044	NA	NA	black	0.326750088028506	0.29990549434651	-0.14469465502208	0.653670292462399	0.259527916778096	0.415308774169182	0.652246928022617	0.0215209125050033	0.248912766163805	0.435305276119093	0.337540873087369	0.28326819328053	-0.0312248331456771	0.923257443633187	-0.324462877770154	0.303500656262269	-0.182644572867898	0.569924523375404	-0.162593285204295	0.613640868137779	0.552635286767469	0.0624038792802653	-0.40286729458067	0.194123403863723	0.705716112019458	0.010335144809832	0.225021601263839	0.481959094622167	0.4359648019629	0.156552744721663	-0.343837837080221	0.273807925886183
Sc.chr03.0404	Sc.chr03.0404	NA	NA	black	0.325444379402238	0.301954943798588	-0.232019972856361	0.468062143591621	0.160428404797417	0.618433971397317	0.569802251894102	0.0530981409927788	0.264532239519446	0.406043096427823	0.230527632491448	0.471009777395111	-0.10630431585737	0.742293624569479	-0.161638602788275	0.615752863392982	-0.0913317100071484	0.777719470778733	-0.192629121687955	0.54863564086778	0.47566905736489	0.118048387599479	-0.339486821260045	0.280325085152538	0.710784819110374	0.00956551432915818	0.0510582816843877	0.874784491471128	0.262195487145727	0.410356684686271	-0.256858294487667	0.420294202050245
Sc.chr01.0790	Sc.chr01.0790	NA	NA	black	0.325315857484645	0.302157094908727	-0.384899835972651	0.216651427690552	0.216665712949569	0.498794535748276	0.659299947288252	0.0196890141257983	0.120356509030325	0.709456770741322	0.212866050857614	0.506535783962745	-0.238082912845918	0.456175771912377	-0.0265722272007248	0.934668933998703	0.0484727694767997	0.881084462855059	-0.405505091760566	0.190942992943849	0.71267792366313	0.00928932138613328	-0.054481569499262	0.86645347258278	0.738435214141345	0.00609280465989773	0.254067998843945	0.425536368150057	0.217153284509768	0.497805026465345	-0.314705648435367	0.319105812908374
Sc.chr01.0439	Sc.chr01.0439	NA	NA	black	-0.321660455276636	0.30793828117245	0.317053839621108	0.315310668152828	-0.297875792713764	0.347033387335984	0.0199246031989781	0.950992741786415	-0.304392923626253	0.336068159666193	0.573399280686763	0.0512792214650958	-0.383059105953239	0.219044688531552	-0.445504608941342	0.146656851008258	-0.24809741169705	0.436860211767719	-0.0350518713288536	0.913880689253123	0.368077050072118	0.239114356247356	-0.166601203538232	0.604803883427678	0.448777744602889	0.143356454322287	-0.034201241497181	0.915964013968779	0.355651764873934	0.256556177638838	-0.28882085265757	0.362581014115756
Sc.chr06.1033	Sc.chr06.1033	NA	NA	black	0.321439628823376	0.308289483519726	-0.387836339586714	0.212866329395344	0.236027487069343	0.460189341086171	0.621180770188348	0.0310928514154246	0.174048866507294	0.588511983409126	0.250675781631344	0.431952287808987	-0.185165829981453	0.564517638504556	-0.069309636308482	0.830521101161759	0.0449844782400827	0.889594161718098	-0.355168637260694	0.257248931813958	0.599623025961994	0.0393187439702347	-0.256294653586043	0.421350542611855	0.793225098707102	0.00207920451334104	0.189483292031205	0.555307349210462	0.0876980394562486	0.78637848345818	-0.282296948920213	0.374005551732974
Sc.chr02.0412	Sc.chr02.0412	NA	NA	black	0.318696402169783	0.312670844256542	-0.474437548161786	0.119137894903393	0.319014181370284	0.312161546011345	0.687366426408341	0.0135107453158224	-0.0267749391690037	0.934171490726576	0.329095551215939	0.296243675185114	-0.354197543363659	0.258644672724505	0.0351254266902831	0.913700563934159	0.227283577579262	0.477446903127483	-0.646643035831941	0.023062588080132	0.722197928933354	0.00798956357443414	-0.145139469882518	0.652664730309592	0.770840204765628	0.00333771948605515	-0.0342282022916323	0.91589797527786	0.573359677238258	0.05129900639346	-0.0941562097241549	0.771004654311772
Sc.chr04.0460	Sc.chr04.0460	NA	NA	black	0.314491223266229	0.319453612567928	-0.293922340153314	0.353777121660456	0.291963924557499	0.357143324269776	0.734572587703334	0.0065094935879124	0.0736054913231975	0.820163611136722	0.391650241984838	0.208010550091616	-0.227727511368299	0.476563631867714	-0.201221687190791	0.530584406787455	0.0254648364969656	0.937386780190172	-0.44504682216668	0.147122303522521	0.730956171269098	0.00691869658437799	-0.260177796003089	0.414099611388742	0.833002859033958	0.000767234782998288	0.000535483763979237	0.998682208428405	0.679092932488311	0.0151567081399834	-0.323534576253049	0.304966642618188
Sc.chr03.0232	Sc.chr03.0232	NA	NA	black	-0.314460458689424	0.319503530090409	0.35140580950502	0.262681688757651	-0.206526198937911	0.519569159084762	0.132167996675798	0.682200328643235	0.00760052802034373	0.981297016190274	0.501933195207721	0.0963570702381988	-0.0739488712910416	0.819336823240174	-0.611652041343241	0.0345589857595127	-0.487111581855464	0.108238073817618	0.315180750027877	0.318335935883474	0.451744329009599	0.140406814914586	-0.383470857282496	0.218507963859542	0.53977179184031	0.0700779108407642	-0.030042465609338	0.926156268051857	-0.119271799757757	0.711976159058243	-0.60375466025585	0.0376343865277051
Sc.chr07.552	Sc.chr07.552	NA	NA	black	0.314173256351527	0.319969741344793	-0.275808233170679	0.385551351499974	0.12805670160628	0.691649987806754	0.523080459646922	0.0809713389899952	0.28735105576955	0.365138700996928	0.212069062943033	0.508166230539963	-0.158081157470085	0.623646302010193	-0.0568761377274805	0.860633336594899	-0.1424470316497	0.658759399015273	-0.207798878520238	0.516941196791214	0.452364675661685	0.139795005455928	-0.291718975075452	0.357565541525269	0.755526430122178	0.00448487050116527	-0.0606565285667057	0.851457924947482	0.560801456248945	0.0578466401705767	-0.00107178807873483	0.997362400564842
Sc.chr01.2893	Sc.chr01.2893	NA	NA	black	0.31159979501444	0.324163857813307	-0.334424670304568	0.288017680696151	0.219603750955819	0.492845233067411	0.606502803075454	0.0365429317381063	0.132396206881341	0.681677007319203	0.253846425483865	0.425954009931095	-0.244486788324853	0.443778094255469	-0.0180043152403846	0.955711649893375	0.0158193149235051	0.961082641551319	-0.399308761941555	0.198465361004496	0.59097530018228	0.043016565163157	-0.176593252540426	0.582985504803319	0.729567833254356	0.00708080863526005	-0.233058477682716	0.466015997003616	0.732499284491924	0.00674179799938784	-0.050698170868879	0.875661561058897
Sc.chr02.0168	Sc.chr02.0168	NA	NA	black	-0.311169927823715	0.324867354085555	0.492486779370325	0.103822618841283	-0.2823539492224	0.373904932506944	-0.615846692420534	0.0330007674158192	0.0224631972502599	0.944756651015946	-0.260258098229939	0.413950323018205	0.353591453485696	0.259518027414642	-0.102760122626498	0.75064061031746	-0.188951884977432	0.556437640645384	0.609207783665776	0.0354908675649825	-0.677820816758293	0.015422307276041	0.0114678568447105	0.971783269103362	-0.73461196763507	0.00650514027985745	-0.292218959481697	0.356704003347852	-0.373578553571349	0.231622464945039	0.0741923918375334	0.818750578459342
Sc.chr04.0730	Sc.chr04.0730	NA	NA	black	-0.308922658090045	0.328558675600097	0.171964055320133	0.593055340454914	-0.0589606002632652	0.85557209771984	0.0934564329799704	0.772666940708668	-0.514106966028337	0.0872793844272944	0.881793041319313	0.000148568577759994	-0.509827464300244	0.090401603289179	-0.515711645770192	0.0861277149638795	-0.0587193390470386	0.856157646791262	-0.348304264705215	0.267209285286608	0.353533295887405	0.259601920592744	-0.418049687534386	0.176260656390546	0.790468382390219	0.00221050180560207	0.0406718743927439	0.900129491467544	0.49172262316567	0.104442883156987	-0.269995040791877	0.396048336907117
Sc.chr06.0307	Sc.chr06.0307	NA	NA	black	0.306399317809384	0.332730556589904	-0.493643434908528	0.102888443093398	0.279275337782411	0.379359536418509	0.667040046929431	0.0178127489605848	-0.0666805534859495	0.836872270597236	0.336957847985889	0.284153386425219	-0.414176462631996	0.180715994876949	0.0582629446691394	0.857265513198087	0.248427135836647	0.436231082221339	-0.683844637658406	0.014194345078352	0.724060970796742	0.00775203943925404	-0.0901118026871778	0.780623963672381	0.834715754633989	0.000730908806367719	0.0761457395893202	0.814051247325258	0.496607634688185	0.100520049308507	-0.136528674873796	0.672223085533403
Sc.chr10.590	Sc.chr10.590	NA	NA	black	0.305809676222917	0.333709542992444	-0.190333436653152	0.553501073785099	0.200864032555281	0.531330670595764	-0.123477608513469	0.702222544936997	0.231534568108658	0.469019959253564	-0.604349523154975	0.0373961854354121	0.41247359627484	0.182696790696656	0.374945612479944	0.229782811782534	0.286715618870226	0.366247388274151	0.0967176478961229	0.764927664884288	-0.465514938445268	0.127229328190707	0.270174757801037	0.39572166621836	-0.667808114727101	0.0176339980730993	0.0123563188767635	0.969598060891643	-0.351434744265846	0.262639661052937	0.216639529874159	0.498847698224699
Sc.chrX2.521	Sc.chrX2.521	NA	NA	black	0.305147545063493	0.334810742800909	-0.446732842156778	0.145412725810135	0.280894477354086	0.376485681156615	0.556169453513388	0.0604020951211886	-0.0572902310442162	0.859627496458049	0.387193009153089	0.213692115891915	-0.37327670972638	0.232029836766987	0.00663289203872808	0.983677824731086	0.193910269460038	0.545928146566722	-0.622729390669511	0.0305541153208003	0.517869845812665	0.0845950860096561	-0.216037027056279	0.500071727092636	0.84969950228485	0.000466703336391226	0.327016682519608	0.299488006326212	0.389674701226745	0.210517266930765	-0.057084180977174	0.860127971935042
Sc.chr04.0568	Sc.chr04.0568	NA	NA	black	0.303539803194954	0.337492774125772	-0.526574221052843	0.0786016824153976	0.321498043927956	0.308196558504529	0.603451900809186	0.0377560348961793	-0.0683151680538	0.832922399052497	0.228108552191657	0.475806095960968	-0.352123367071078	0.261640588419135	0.160994608092657	0.617179053907999	0.345934888536305	0.270698226174263	-0.690870263814322	0.0128550830294366	0.619745966801586	0.0315980544839881	-0.0786573938868038	0.808017031717268	0.632604382136167	0.0272754761113285	0.00635330386281728	0.984365757713687	0.367692786865684	0.239642938088088	-0.0200846594289831	0.950599483546171
Sc.chr09.517	Sc.chr09.517	NA	NA	black	-0.301929417913762	0.340190802129657	0.43627301551401	0.156226559674697	-0.39802190875073	0.200050071125616	0.138987558656587	0.666618364164252	0.155919579513509	0.628460394467236	0.346900578822959	0.269273082164956	-0.0870258194046236	0.787982847070479	-0.545666384845132	0.0664850132005312	-0.751424709163667	0.00483735838343857	0.496615881221351	0.100513511670427	0.607522932962773	0.0361435875303224	-0.0983819106401842	0.760985706610608	0.399182629222605	0.198620346774504	0.176004306736591	0.584262900055455	-0.00151940880581845	0.996260841401587	-0.503204809511562	0.0953804507384919
Sc.chr02.0656	Sc.chr02.0656	NA	NA	black	0.30135080268358	0.341163037163601	-0.0982155634296141	0.761379482165066	0.427682686213285	0.165480391996375	0.72496551792973	0.00763864226737163	0.307877501056485	0.330283178992953	0.424714363333615	0.168756655427103	0.217683356174989	0.496730262287294	-0.579529655979519	0.0482807495964726	-0.211116040722873	0.510118918124944	-0.00518893843617312	0.987230805238068	0.581029145061908	0.0475665467938782	-0.625052929018411	0.0297584400181882	0.775755462518594	0.00302173538073142	0.216072466001524	0.499999693210592	0.16532737106795	0.607607329982852	-0.707669732534607	0.0100332483528943
Sc.chrX2.425	Sc.chrX2.425	NA	NA	black	-0.299032221758314	0.345073864341191	0.0888433905476698	0.783646673870289	-0.124773760412638	0.699224881237951	0.110602572832549	0.732204897280774	-0.47053013758828	0.122638449933666	0.834868599042182	0.000727733247004511	-0.61042858685251	0.0350232158529213	-0.388520345342753	0.211990457101194	-0.0609133947247546	0.850835084177756	-0.395823218357222	0.202775572553092	0.412155373319761	0.183068443739225	-0.381880328470398	0.22058563647753	0.866355242806764	0.000267139452810469	0.00180462668907994	0.995558945791478	0.439375607442705	0.152967160855523	-0.162432376323572	0.613996650376135
Sc.chrX2.556	Sc.chrX2.556	NA	NA	black	-0.29672470202947	0.348989758448901	0.109408874477533	0.735002877974364	-0.0418951001754973	0.897139680354282	0.132823553578547	0.680697381599389	-0.470926089506035	0.122280693101421	0.834867848577478	0.000727748812859583	-0.506243785048038	0.0930734618655103	-0.46677627841382	0.126064310200792	-0.018054330253934	0.955588726029832	-0.362065324832014	0.247463089449294	0.37780173948641	0.225967576954996	-0.450542798596194	0.141596719279301	0.845182563911443	0.000536869504144947	0.026263449800547	0.935426696784679	0.267641218143337	0.400339480241161	-0.345786999506415	0.270916860136041
Sc.chr10.468	Sc.chr10.468	NA	NA	black	-0.295598614820145	0.35090931491467	0.439749030869366	0.152577816981875	-0.200386487488822	0.532327788485905	0.17367255674836	0.589331061712797	0.082357682656132	0.7991446916045	0.58141649365008	0.047383270220287	-0.024579497608592	0.939560091844388	-0.736372958405468	0.00631269523455405	-0.618571430404212	0.032015982783075	0.399344168066491	0.198421869026008	0.446954177872957	0.1451892500724	-0.52596667418216	0.0790103106403353	0.604545230795413	0.0373180537177663	-0.182986464450266	0.569190115244419	0.196985395812789	0.539452221462479	-0.568960797648825	0.0535300737611527
Sc.chr03.0318	Sc.chr03.0318	NA	NA	black	0.292524259660104	0.356178472435775	-0.244398487845536	0.443947931502695	0.216060998784511	0.500023001190028	0.633825271712433	0.0268885764069139	0.18023015419826	0.575121645778683	0.352113480122162	0.261654917037544	-0.146382448663261	0.649857630573508	-0.242663767372746	0.447290810772653	-0.0382554630695491	0.906039159022161	-0.269810572970737	0.396383785401577	0.583014561731748	0.0466323932736524	-0.394693855529309	0.20418431576532	0.81947939434239	0.00110545637927513	-0.0822202245325597	0.799473897597839	0.335970556919831	0.285655948793705	-0.367406345677515	0.240037408408866
Sc.chr06.0786	Sc.chr06.0786	NA	NA	black	-0.290336055010474	0.359954216409637	0.143079859273768	0.657325184714955	-0.202044019472265	0.528870269308858	0.0857268919196204	0.791085089954373	-0.352591169901752	0.260963147905527	0.792087015960997	0.00213266492968181	-0.561900391615219	0.0572516029151638	-0.402758674967886	0.194255062504786	-0.240668845984785	0.45114991921044	-0.247605878391915	0.437798895680408	0.421830128357823	0.171978963107507	-0.340184992601774	0.279273422065214	0.836776628646419	0.000688982108134174	0.0828388553788541	0.797992541441169	0.562405127588025	0.05697974035229	-0.0545352885998903	0.866322837391696
Sc.chr09.185	Sc.chr09.185	NA	NA	black	0.290135560816198	0.360301220893172	-0.360931365997424	0.249056818289341	0.202579745132702	0.527754834869871	0.671919353586039	0.0166994802227454	0.0737393069389652	0.819841390796493	0.386699339696666	0.21432711000631	-0.339408192552403	0.280443665811265	-0.0989407966008809	0.75966309873635	-0.0297154798333405	0.926958089864065	-0.454733039476852	0.137475083062594	0.765214779984772	0.00372950036883922	-0.166070450215155	0.605971371059487	0.887872996735678	0.000115309286472766	0.263241808567979	0.408422379564926	0.462025458112274	0.130488882162039	-0.191093528980277	0.551888182219143
Sc.chr07.553	Sc.chr07.553	NA	NA	black	0.286602508354088	0.366444924199905	-0.396880870722559	0.201461685028623	0.0961614169864612	0.766246295908124	0.599641065671766	0.0393112752232121	0.182844890623857	0.569494180090878	0.17613854740893	0.583971642130062	-0.335078397913308	0.28701760094143	0.111639213017585	0.729777479507461	-0.0885124044640283	0.784435889251015	-0.36809296284983	0.239092481978107	0.766799459699315	0.00361578240606631	0.0316882778941339	0.922121442658364	0.696415588193788	0.0118659248302726	0.00622807005895206	0.984673901495071	0.5951415083232	0.0412056195161317	0.089509037682664	0.782060047610825
Sc.chrX1.671	Sc.chrX1.671	NA	NA	black	0.286584714779196	0.366476003936785	-0.26381669436645	0.407361550655841	0.1094858943481	0.734822256848776	0.617947681354476	0.0322395335412214	0.15216232790526	0.636859853472853	0.341290365882757	0.277613002726575	-0.294622177700635	0.352578315081198	-0.138749583051048	0.667160122010583	-0.110008859372043	0.733596165727003	-0.323209936635422	0.305480247809022	0.671294515355451	0.0168391109983329	-0.204364381222922	0.524046337271055	0.846982021381654	0.000508001016873563	0.0428322253595923	0.894849985606123	0.53648469848514	0.0721384060658559	-0.198631294594105	0.535999470171997
Sc.chr10.469	Sc.chr10.469	NA	NA	black	-0.285391387031449	0.36856352021628	0.0702821605858266	0.828174076697151	-0.0463111948339506	0.886356325211174	0.116824609394487	0.717669786448806	-0.51073071507706	0.0897364334697416	0.827380895684549	0.000896353758132979	-0.564348273535115	0.0559415198326411	-0.397994572442761	0.200083818621526	0.0424575948780281	0.89576523950347	-0.439570331262544	0.152764056158796	0.35379337181218	0.259226879745445	-0.413010036011384	0.182071345807905	0.847174368762796	0.000504987969784856	-0.0743776571494679	0.818304632805095	0.400686863485504	0.196776854985207	-0.247686485908106	0.437644892245586
Sc.chr07.342	Sc.chr07.342	NA	NA	black	0.285038782597514	0.369181526819877	-0.15818842554926	0.623407752918051	0.0997224116044048	0.757814392371578	0.383244339314986	0.218803135492493	0.421119377654951	0.172778914826832	0.0963268937991041	0.765853947977047	0.0477016056231051	0.882964755733031	-0.0748658427208376	0.817129775434176	-0.275759835283121	0.385638149160793	0.041206335320953	0.898823012164837	0.273914360091235	0.388955333523059	-0.336103050224479	0.285454045115444	0.468607616082099	0.124385269493207	-0.278164782052788	0.381337226220907	0.721758107705173	0.00804642320660869	0.229934154149001	0.472184387812739
Sc.chr03.0988	Sc.chr03.0988	NA	NA	black	-0.282644831061056	0.373391675423555	0.138981635225392	0.666631847241391	-0.122654941188976	0.704127187016096	0.0588762327428331	0.855776852935356	-0.403388761625156	0.193492095705878	0.755192326410027	0.00451283201048355	-0.486734256067956	0.10855263228361	-0.408169615821482	0.187763255913743	-0.14785140865023	0.646545564391022	-0.259295370925836	0.415741873499789	0.348367447914501	0.267116604458981	-0.302798794733065	0.338732815522355	0.737650168489817	0.00617582041944006	0.112160329848756	0.728558079652951	0.449841472711481	0.142294255031497	-0.145524103155378	0.651795644058196
Sc.chr06.0510	Sc.chr06.0510	NA	NA	black	-0.275645866143088	0.385842583130563	0.0741873608888732	0.818762688968199	-0.144140435498747	0.654923918127473	0.111917440782981	0.729126362079736	-0.507942987937734	0.09180005946162	0.781402259473413	0.00268741095847352	-0.653012749204983	0.0213162205047117	-0.325121230774414	0.302463365712117	-0.0161154367446618	0.960354647181108	-0.460238325050855	0.132179110756749	0.405504588504902	0.190943596630997	-0.270756138032351	0.394665832049071	0.825644776606005	0.000939431887026978	0.212624149905846	0.507030410893614	0.398472807428359	0.199493926681854	-0.177819715124679	0.58032888912554
Sc.chrX3.404	Sc.chrX3.404	NA	NA	black	-0.27529303296771	0.386475835816702	0.103103907556924	0.749829866198119	0.0892716630462031	0.782625762980173	0.192741075144377	0.54839882372494	-0.50644278712341	0.0929237162158718	0.736350619365557	0.00631510935755379	-0.357628693630809	0.25373282002329	-0.482094970698859	0.112469855973686	0.11844204785624	0.713905161134398	-0.368430360038753	0.238628962902814	0.425909694725883	0.167432444337739	-0.3464609061742	0.269921403728195	0.633560273797906	0.026972214975657	-0.129447704624012	0.68844822160466	0.249363216954518	0.434447389071052	-0.524548558090734	0.0799697504182013
Sc.chr08.385	Sc.chr08.385	NA	NA	black	0.273235700788089	0.390178860508506	-0.355906505441968	0.256191345049283	0.225005924355964	0.481990434754236	0.500278017090529	0.0976382950442465	0.05285053337281	0.870421305864016	0.340822698059267	0.27831481189836	-0.25041292013576	0.432451410940179	-0.0776535011729377	0.81042773658993	0.118433325056981	0.713925448034751	-0.432853822286234	0.159869396122463	0.416825735554523	0.177661051019344	-0.350494600776152	0.264007213590372	0.801497762271827	0.00172075030456554	0.222166390637917	0.487682345389895	0.13991761781246	0.66450246341703	-0.168852675166159	0.599860833622553
Sc.chr03.1181	Sc.chr03.1181	NA	NA	black	0.272521988222874	0.391467701326632	-0.343766169477844	0.273914561972381	0.237531949982906	0.457249993966299	0.680246824016402	0.0149187207712369	-0.0129883188401467	0.968043747503858	0.474044346507225	0.119487145259549	-0.377968794168067	0.225745607402045	-0.144508965231593	0.654090225097381	0.0557439372875817	0.863384438580597	-0.547559589440919	0.0653585884106294	0.73326503475841	0.00665528596281657	-0.264055293632537	0.406921672562861	0.922475507490955	1.93414105777999e-05	0.116607508181138	0.718175535659031	0.616582469619181	0.0327327288953649	-0.194886076413508	0.543869685417393
Sc.chr01.2591	Sc.chr01.2591	NA	NA	black	0.271612168153748	0.393113821460285	-0.234785268585832	0.462623004192514	0.221884514208356	0.488249030626628	0.643066299335281	0.024087608392731	0.191081505744267	0.551913680024307	0.482981884186755	0.111713862201241	-0.180760882339457	0.573977621163	-0.311543632819679	0.324255722298956	-0.159187225797616	0.621188158775854	-0.260507269530956	0.413487263738701	0.620517597056688	0.0313256317033898	-0.498566502283073	0.0989750867922959	0.957653100623116	9.98751337440973e-07	0.124746600422279	0.69928765500598	0.449149843375459	0.142984311617222	-0.258974168862945	0.416340456833456
Sc.chr01.0553	Sc.chr01.0553	NA	NA	black	-0.270409374850306	0.395295409965108	0.0492311079820149	0.879235990927664	-0.265961494617743	0.403415993858543	-0.368939299057293	0.237930786693348	-0.370569924803151	0.235702019800814	-0.294687382748169	0.352466730387359	-0.220891490278034	0.490247783768423	0.379742133874411	0.223397390660276	0.220560180059694	0.490915464834315	-0.0943108825678946	0.770637355368488	-0.0554948987510768	0.863989758279372	0.737510089292852	0.00619072228024825	-0.57714781624622	0.049430679301227	0.12501480626917	0.698667837662913	-0.429918158907675	0.163039727659233	0.0942617446310434	0.770754037698667
Sc.chr01.0308	Sc.chr01.0308	NA	NA	black	0.268829055651031	0.398171063081461	-0.39087270856802	0.20899496423281	0.306193219677067	0.33307256556651	0.576937975767	0.0495329024356446	0.0411257815781755	0.899019909532956	0.359607958856449	0.250924409676204	-0.227114494327139	0.477783516849574	-0.0995070607058503	0.758323632929292	0.146273428288433	0.650103671886336	-0.455860384496093	0.136379604845165	0.526272997742795	0.0788041006607507	-0.350889200275623	0.263432719489249	0.826625203141805	0.000914912978803859	0.148440445914252	0.645219109501806	0.0706608588995431	0.827260499586329	-0.279429253568729	0.379085860623264
Sc.chr05.879	Sc.chr05.879	NA	NA	black	0.264606596593901	0.405906210022479	-0.262722361844145	0.409382095070528	0.237063391520797	0.458164489145327	0.490029696276328	0.105825810289563	0.0883455565292772	0.784833798323717	0.388793955567874	0.211640711391938	-0.201205572182793	0.530618021909966	-0.166288418122018	0.605491808736192	0.0288582909519997	0.929060349505201	-0.343291633004486	0.27462123850873	0.364665386929105	0.243831520492551	-0.43866685468243	0.153707873728797	0.811841787981707	0.00134147424453475	-0.13043025115886	0.686189449591716	0.429731957278748	0.163242145219481	-0.146103589161754	0.650487035165357
Sc.chr02.0275	Sc.chr02.0275	NA	NA	black	-0.263264885111827	0.408379770121022	0.143871240706731	0.655533123047515	-0.138500157415549	0.6677281027898	0.105969114235391	0.743081987704603	-0.356958090332909	0.254688499499607	0.79770626265109	0.00187860100501028	-0.499686940440316	0.0980985835084277	-0.465653803825278	0.127100724191014	-0.134208743682024	0.677525167787743	-0.256909713629478	0.420197900640734	0.333661710245715	0.28918735831949	-0.477470094124321	0.116466865967321	0.858184097783376	0.00035429387604505	0.0333363264346743	0.91808282316441	0.281720294053588	0.375024277336137	-0.265393269895944	0.40445941679425
Sc.chr03.1059	Sc.chr03.1059	NA	NA	black	-0.262097624605565	0.410537833981599	0.0838238674218553	0.79563512262638	-0.20132104369131	0.530377174039201	-0.10997491491171	0.733675731186014	-0.445328023745878	0.146836281001669	0.623241655281836	0.0303773952789249	-0.569324309633131	0.0533431763077971	-0.187165655769788	0.560243804458859	-0.0457423215137878	0.887744461328184	-0.329165811339545	0.296134372218768	0.119230456674989	0.712072236622916	-0.170013542575416	0.597318204373487	0.605192888839514	0.0370603212377368	0.0783332035980842	0.808795361800516	0.467649149784704	0.125262191455285	0.134066635093007	0.677850389390041
Sc.chr04.0528	Sc.chr04.0528	NA	NA	black	0.255298644788359	0.423220395474986	-0.014319654890674	0.964769857187508	0.30425072011593	0.336305397234614	0.627853903807766	0.0288192342504478	0.309691446526016	0.327293317332982	0.385224796094605	0.216230572838104	0.18477443542192	0.565355628942314	-0.54212360108649	0.0686287899040666	-0.33067234871666	0.293796125834725	0.066147031369982	0.838162223018894	0.558993009719798	0.0588352110277959	-0.509637194487835	0.0905421443818286	0.615969573091639	0.0329558937777204	0.435792698588457	0.156735071678299	0.257720937389423	0.418680026110687	-0.507873729378574	0.091851731760627
Sc.chrX1.072	Sc.chrX1.072	NA	NA	black	0.255167898049652	0.4234661549575	-0.20275736487982	0.527385235501473	0.308000291361196	0.330080320943297	0.703393746897481	0.0107027568271973	0.215718238395703	0.500719911060168	0.378960579520269	0.224430491320361	-0.0100534252026029	0.975262482734098	-0.373873959051519	0.231224195723083	-0.11047902919577	0.732494340356219	-0.164398148253685	0.609655428233334	0.685066520747658	0.0139543445179212	-0.432492792152417	0.160257158432211	0.840265844509397	0.000622264095664613	-0.000654730971536482	0.998388748920667	0.20616543884372	0.520315146650711	-0.596646119022666	0.0405651125442641
Sc.chr09.086	Sc.chr09.086	NA	NA	black	-0.253124910824519	0.42731537871077	0.329225180498184	0.296042029894391	-0.203414814367462	0.526018150939039	0.101647444821256	0.75326621001078	0.101179670662924	0.754370740985445	0.424276779158957	0.169243064084124	-0.00460486864636499	0.988668026458404	-0.570227618302031	0.0528807245096668	-0.49873883844168	0.0988399306492549	0.383366784787483	0.218643549071774	0.359054693842501	0.251707603123419	-0.401137264311371	0.196226927323697	0.475181748735354	0.118478718734223	-0.16814432487757	0.601414341223824	-0.104652413319099	0.746180933160804	-0.504973536449682	0.0940331308856271
Sc.chrX3.348	Sc.chrX3.348	NA	NA	black	-0.252451549116272	0.428587810274809	0.387237033782245	0.213635543588105	-0.273448923965208	0.389794237586123	0.217017737762494	0.498080025629126	0.100641806601606	0.755641293866526	0.506734134911318	0.092704774719905	-0.101577506738574	0.753431324253697	-0.638401600965279	0.0254735933333261	-0.603176412754671	0.037866968906844	0.347413734667607	0.268517542103953	0.55187645341203	0.0628396118659103	-0.371245252488977	0.234782617380337	0.583099118202436	0.0465928983859079	-0.159258351320944	0.621030209577223	0.264384702118223	0.406314771496599	-0.518332247853317	0.0842691389801407
Sc.chr02.0450	Sc.chr02.0450	NA	NA	black	-0.249535745609749	0.434119024463704	0.32071222618126	0.309447917740449	-0.135849579242092	0.673773717174021	-0.594059945644665	0.0416704478230776	-0.209043583470401	0.51437661374124	-0.318239905838052	0.31340326571333	0.24562055227036	0.441600185364425	0.0878093884298599	0.786112804282269	0.11227549542635	0.728288672994149	0.29839433001201	0.346154012004304	-0.653142951982643	0.0212815610129905	0.309544636448276	0.327534748194066	-0.839301588369564	0.000640178104831453	-0.0486531476516395	0.880644736155119	-0.448012645213584	0.14412360197021	0.0571332654154541	0.860008746337697
Sc.chrX3.284	Sc.chrX3.284	NA	NA	black	-0.24929080701116	0.434585238974469	0.0786591278581751	0.80801286915266	-0.110953822611738	0.731382150059561	-0.162863172792144	0.613044297122737	-0.276084806001453	0.38505553318942	0.610387790748241	0.0350387720142627	-0.342327069714218	0.276060879524492	-0.271972138410927	0.392462113277898	-0.0619962597312488	0.848210252104407	-0.154974852077321	0.630568608176374	-0.0928391865876503	0.774133908817213	-0.528505653310425	0.0773122108927086	0.605272120773653	0.0370288786580142	-0.0761703484026869	0.813992079418024	0.188129276800066	0.558189167534702	0.154700620487043	0.631181046437128
Sc.chr09.590	Sc.chr09.590	NA	NA	black	0.249136067095157	0.434879895112307	-0.324611388578632	0.303266491730774	0.226578980695235	0.478850345587153	0.619619813514638	0.031642753977176	-0.0132835152436438	0.967317788905286	0.503248728548736	0.0953468395289872	-0.364936710538142	0.243454378711127	-0.167352421016881	0.603152897135528	0.0254259718395221	0.937482176218888	-0.508190198557842	0.0916157807939218	0.665845533437833	0.0180933802020848	-0.321603552773055	0.308028757621683	0.908850198110077	4.24506064287908e-05	0.231765469948355	0.468564222994689	0.498236761389766	0.0992340337565832	-0.146819237697208	0.648872190654636
Sc.chr05.989	Sc.chr05.989	NA	NA	black	-0.247271268688192	0.438438459074977	0.112198954411645	0.728467722128561	-0.0634678169980697	0.844645514017384	0.056079603068325	0.862568667144948	-0.328306382338251	0.297472934752719	0.743680153522766	0.00555951700008243	-0.392280006701661	0.207215295302665	-0.444504984405166	0.147674438247123	-0.0919784665949798	0.776180656130365	-0.215183061005001	0.501808913116817	0.214766664673172	0.502656942470346	-0.508222742717435	0.0915915399304545	0.799504675039104	0.00180240423484674	-0.00398712496998262	0.990188142619911	0.20159301264258	0.52981009180955	-0.242001170047867	0.4485708293407
Sc.chr06.0554	Sc.chr06.0554	NA	NA	black	0.245313714568796	0.442189098212786	-0.174172766150362	0.588242399412928	0.246098797066453	0.440683044620039	0.630970840598148	0.0277994151974259	0.354610897396651	0.258050026475548	0.319990415793989	0.310599830558403	0.0767831016446621	0.812519101939874	-0.366296766219868	0.241569083183057	-0.239716382453013	0.452997993640436	0.00263311972884527	0.993520116820275	0.607844704181846	0.0360182747725852	-0.495981434045614	0.101017315779338	0.793067693884351	0.00208653670931035	-0.0743151968278311	0.818454973343943	0.214657808495244	0.502878743016434	-0.440717450645081	0.151571061392384
Sc.chrX3.276	Sc.chrX3.276	NA	NA	black	-0.238824554349434	0.454731666565241	0.425660961340324	0.167707454267181	-0.0226003763520655	0.944419746851363	-0.3995554986359	0.198162397674051	-0.0984450102361864	0.760836351453095	-0.167078987652285	0.603753637311307	0.396300334154958	0.202182219747358	-0.193580522398857	0.546624479882495	-0.0343176001413199	0.915679004625637	0.402315822900977	0.194792416174893	-0.523591571926878	0.0806216764075856	0.0221640217085165	0.945491438086823	-0.629308064931713	0.0283401536686445	-0.169049739487706	0.59942891671118	-0.159252967507061	0.62104216495576	-0.194759653289773	0.544136191382037
Sc.chr01.1019	Sc.chr01.1019	NA	NA	black	0.238752642393674	0.454871596818621	-0.151659141951511	0.637987753553966	0.249362388803682	0.434448965537173	0.574626622876797	0.0506687214661562	0.00204644999560153	0.994963842585619	0.457808314026065	0.13450009713411	-0.184609650997997	0.565708588826547	-0.321635532299229	0.30797790753121	-0.0842605765712843	0.794590451818981	-0.325730123507904	0.301505770200905	0.577408497696134	0.0493038958250326	-0.261128526100308	0.412333845601399	0.715053125403053	0.00895125847475977	0.618174307342972	0.0321581819718368	0.308644390284048	0.329017335894889	-0.376274689667325	0.228002665847618
Sc.chr05.982	Sc.chr05.982	NA	NA	black	0.236166163173888	0.45991803131205	-0.388276425089522	0.212302546732515	0.23146018935859	0.469166806172596	0.643164149568328	0.0240591345146329	-0.0129547497865504	0.968126303259723	0.301103934210404	0.341578299473401	-0.340913514989384	0.278178447515792	0.0120739365544647	0.970292571454935	0.156233236501895	0.627761012861583	-0.549174045357813	0.0644084947459389	0.73903634275885	0.006029807230893	-0.112899951527733	0.726828375873879	0.731423771143859	0.00686472860586099	-0.230866246979139	0.470340200543455	0.652533980779129	0.021444020734138	-0.123245730964658	0.702759229997496
Sc.chr03.0651	Sc.chr03.0651	NA	NA	black	0.23386527091065	0.464429275433046	-0.467708120454221	0.125208121486294	0.109900738179847	0.733849609037623	0.462088181959796	0.130429816387609	0.050086581997474	0.877151413028181	0.208887372915768	0.514698163585509	-0.410552037052994	0.184948134599318	0.195435238269014	0.542712660111049	0.153459950491035	0.633954477298021	-0.509414296401836	0.0907069734847994	0.529790717423448	0.0764623240396944	-0.116843665132419	0.717625400023376	0.736057991125058	0.00634679708647409	-0.232257613437314	0.467593556179724	0.379733939033556	0.223408208193926	0.14347400065876	0.656432454549659
Sc.chr05.785	Sc.chr05.785	NA	NA	black	0.233499957649625	0.465147424335167	-0.216499127833855	0.499132815632608	0.0502847472397148	0.876668635236277	0.411033320837466	0.184382641708562	0.137054448316073	0.671023350704484	0.370194746540573	0.236213716804955	-0.304951875542194	0.335136539698077	-0.0849846850751406	0.79285896379987	-0.185810776659828	0.563137881078641	-0.27875009284405	0.380294236561615	0.431415029144698	0.161418271176328	-0.280135719382285	0.377831012808382	0.724194915114525	0.00773516871510636	0.181509850925622	0.572364706936936	0.721565655345783	0.00807139824074597	0.239952642052498	0.4525392421159
Sc.chr03.0193	Sc.chr03.0193	NA	NA	black	0.233040695293557	0.466050998128791	-0.24094490944594	0.4506149419358	0.103803780743761	0.748180081878901	-0.14402794931347	0.655178458046025	0.0669738518286596	0.836163289287276	-0.590647116909237	0.0431615713606691	0.165122039385336	0.608059678979624	0.516393696137643	0.0856413450657842	0.42248945054787	0.171238978100339	-0.0986961379149971	0.760242012863258	-0.391438239273072	0.208278680518021	0.395246199030905	0.203494589279809	-0.613457951353819	0.0338818167776282	-0.0658797471078367	0.838808601964364	-0.48650887264496	0.108740812847169	0.204118545139249	0.52455651998164
Sc.chr04.0397	Sc.chr04.0397	NA	NA	black	-0.229992185692088	0.47206947217776	0.0411403961169489	0.898984186853758	-0.037969982659231	0.906737635300101	0.128914609974059	0.689674730299074	-0.432919694436331	0.159798710831158	0.786736210447598	0.00239824565496776	-0.506481507572675	0.0928945986051481	-0.400865696533351	0.196558391194626	0.0254922334787922	0.937319532830016	-0.392946771189607	0.206375340002784	0.327537730913396	0.298672983542232	-0.44566875384376	0.146490188022197	0.836411987338147	0.000696261396791658	0.122423089217748	0.704664253941762	0.199553390661464	0.534069205067371	-0.268116045087128	0.399471961269777
Sc.chr05.202	Sc.chr05.202	NA	NA	black	0.229347374707838	0.473347071612863	-0.390332362810358	0.209680747640521	0.201869122437399	0.529234640670621	-0.185870551712481	0.563010071461085	-0.118011150070608	0.714907517312895	-0.630299890688714	0.0280167051646137	0.0549437695902996	0.865329585756418	0.737647478983789	0.00617610627932326	0.650427370288665	0.0220129916775997	-0.363122450715623	0.245982761583541	-0.423672144956374	0.16991661288935	0.59190196142089	0.0426089871082292	-0.679345731533652	0.0151043313912641	-0.177628766930479	0.580742184496662	-0.152689091135562	0.635679862040987	0.45371454647151	0.13846966855459
Sc.chrX2.539	Sc.chrX2.539	NA	NA	black	-0.224300146823373	0.483402338136127	0.332221932094501	0.291401960425033	-0.256590406710523	0.420796097452329	0.146906619197656	0.648675111180314	0.0484968193817199	0.881025832108339	0.621954544303196	0.0308228236308183	-0.201434931782699	0.530139674547562	-0.602155899267391	0.0382799350097696	-0.547780668834461	0.0652279161089259	0.218472932004814	0.495131262609862	0.373123960927402	0.23223615091618	-0.550172279628955	0.063825848225648	0.709565073035725	0.00974668091174793	-0.0570117143420827	0.860303997549466	0.386770322950702	0.214235735849795	-0.262128181567222	0.410481266968854
Sc.chr02.0572	Sc.chr02.0572	NA	NA	black	0.223811251517789	0.484381474856816	-0.225736706867957	0.480530498769293	0.127231750190301	0.693551030315086	0.503499793272628	0.0951548526130224	0.253437754625215	0.426724837178676	0.33678330367892	0.284418698444361	-0.130077804498545	0.686999417711959	-0.203136557426927	0.526596565783045	-0.176764445158291	0.582614401780435	-0.141779686402599	0.660272986625139	0.491363937824509	0.10473487696293	-0.423961102352137	0.169594510803848	0.836575421859913	0.000692991453367833	-0.0707655391372181	0.827008002144076	0.383044792228544	0.219063360994326	-0.140954223983251	0.66214681311633
Sc.chr02.0603	Sc.chr02.0603	NA	NA	black	0.22130060227844	0.489423877667332	-0.307661807947112	0.330639682995621	0.25067434297874	0.431955018768281	0.608678560107566	0.0356949766000312	-0.0522823765620289	0.871804113868856	0.521229634357577	0.0822461636099036	-0.341301270010469	0.277596651457003	-0.205461716563975	0.521771652862011	0.0639106816514626	0.843573227871904	-0.507651647517765	0.0920175543797439	0.640743648113853	0.0247706923251025	-0.330139153143368	0.294622487992785	0.94504273267162	3.59894579558233e-06	0.0971365333746732	0.763935010256183	0.530872362118952	0.0757519399432321	-0.251648914255363	0.430106941474409
Sc.chr08.550	Sc.chr08.550	NA	NA	black	-0.220544013224318	0.490948055952197	0.178984574615718	0.577810138053181	0.0739499178111246	0.81933430369412	0.101404049900677	0.753840873020365	-0.345545295493579	0.271274405630303	0.685845266556517	0.0138029560484536	-0.251106801626877	0.431134471730814	-0.485299472037549	0.109754281986861	-0.0254878790407442	0.93733022100645	-0.216284813195254	0.499568169196522	0.153106551025404	0.634745270630832	-0.522212897702338	0.0815672173562988	0.614752238456352	0.0334023752539805	-0.182271852095097	0.570725587374268	0.421867233272191	0.17193726545372	-0.309074111291741	0.328309186409317
Sc.chr04.0902	Sc.chr04.0902	NA	NA	black	-0.219385754832676	0.493285557112066	0.0553634370574125	0.864309319665402	0.0853886932290651	0.791893272264737	0.217135026242374	0.497842065137793	-0.427168515886063	0.166045002872767	0.767195436324739	0.00358778247566514	-0.400815901190984	0.196619206566498	-0.438099722708932	0.154302225203153	0.0781730655373222	0.809179886941852	-0.400724919572222	0.19673035288511	0.383636435212239	0.218292354207907	-0.473786802327385	0.119716266074153	0.758177454321726	0.00426762293060002	-0.298179834452858	0.346517625267313	0.533438951518623	0.0740844013645928	-0.305880397458409	0.333592041677506
Sc.chr08.337	Sc.chr08.337	NA	NA	black	0.217705487743892	0.496685411325541	-0.0769630455623394	0.812086646366534	0.277321329749259	0.382842800126036	0.655712261759108	0.0206059913632011	0.281098656204825	0.37612408229413	0.444696661382981	0.147478966992718	0.0865611184656642	0.789092374948534	-0.529946487039101	0.076359740686326	-0.287553763756194	0.364785394452701	0.0139430392345924	0.965695944625405	0.644318319831671	0.0237251182866515	-0.54773538623293	0.0652546663488555	0.800526524143861	0.00176017813511252	0.227789911471051	0.476439538075297	0.108671632909756	0.736732423087368	-0.610885229354461	0.0348494281307863
Sc.chrX2.224	Sc.chrX2.224	NA	NA	black	-0.216624670347701	0.498877870337526	0.0597955616032008	0.853546136335745	-0.0521880313826021	0.872033767808853	0.0102351026695378	0.974815569855295	-0.451640826107182	0.140509061364697	0.722936546979372	0.00789475292296972	-0.524867095460487	0.079753553166356	-0.272289120140875	0.391888689864192	0.0330717860683098	0.918730974191029	-0.420957312990626	0.172961645439879	0.142296440491147	0.659100848289787	-0.388025391327328	0.212624028779377	0.677552158061416	0.0154788346546697	-0.116433734574927	0.718580425664514	0.668537494467366	0.0174654720908322	0.110440219204604	0.732585272593944
Sc.chr05.611	Sc.chr05.611	NA	NA	black	0.214639521824933	0.502916007394133	-0.3193493137391	0.311624934170763	0.244706982609694	0.443354708204054	0.61857194483195	0.0320157988734644	-0.0485134465439811	0.880985297427131	0.521168890400519	0.0822882331081849	-0.3512816449408	0.262862081915673	-0.201306213758885	0.530408103366015	0.0893075411492244	0.782540251451723	-0.516669152338063	0.0854454462480923	0.649946276548301	0.0221444559082675	-0.364882043741403	0.243530338243458	0.964542675436295	4.15853930087663e-07	0.0247774491845022	0.939074131052154	0.46184863412083	0.130655487468301	-0.281618363411886	0.375204498980868
Sc.chr03.0209	Sc.chr03.0209	NA	NA	black	0.213126564266896	0.506003337857598	-0.169965605915879	0.597423117663938	0.180400213487297	0.574754971474064	0.667630278748736	0.0176752679299404	0.112831921192431	0.726987425119538	0.498464425696992	0.0990551995756908	-0.23611707488595	0.460014060393834	-0.333900528481312	0.288820942618941	-0.181571031464128	0.572233033811584	-0.287827264745807	0.364308984991089	0.732018861108339	0.00679650407736726	-0.37794973627775	0.225770923468513	0.922271772736879	1.95900414978636e-05	0.195819841149681	0.541902957552526	0.54838520364309	0.0648715192480159	-0.342365440490704	0.2760035275223
Sc.chr08.072	Sc.chr08.072	NA	NA	black	0.21203480745555	0.508236360893208	-0.330952680616499	0.293362183673153	0.19055222825231	0.553036606116689	0.566014826123381	0.055061664209645	0.0458007804806185	0.88760179928054	0.417899655292384	0.17643194426355	-0.29576500954024	0.350625320899705	-0.144000440480278	0.65524071167283	0.0137861915840667	0.966081640179371	-0.403874324460521	0.192905394249931	0.631101257036425	0.0277573209337954	-0.313425740664853	0.321184923422071	0.867311014588916	0.000258155433315214	0.267934595151511	0.399803361904768	0.161667204746304	0.61568954974516	-0.228155543542141	0.475712712319424
Sc.chr09.233	Sc.chr09.233	NA	NA	black	0.210794985224211	0.510777484267251	-0.205603755251644	0.521477531009589	0.0434126315464239	0.893432237084002	0.538216027826131	0.0710480170429197	0.11747344435858	0.716158910461883	0.42477519594465	0.168689105075579	-0.332601110727204	0.290817798450472	-0.188887853156391	0.556573898588004	-0.155303058053537	0.629835909985762	-0.296265737524885	0.349771443055784	0.617073555287928	0.0325547008996109	-0.303383268925917	0.337754522087123	0.869487152673601	0.000238578269041077	0.0837373265696686	0.795842177365659	0.537603359926885	0.0714325703845869	-0.115136603750511	0.721604814703313
Sc.chr03.1051	Sc.chr03.1051	NA	NA	black	-0.210718694355739	0.51093403105996	0.150225082183022	0.641206084503765	0.0144707103054483	0.964398427287817	0.175178661590028	0.586055525418387	-0.273456451553936	0.389780662477076	0.749263972787737	0.00503125597542326	-0.295948973488375	0.350311483212801	-0.549411766561483	0.0642694097673788	-0.153997548440788	0.632752181415341	-0.170310508739682	0.596668426733162	0.31083936389892	0.32540890355038	-0.547948340707082	0.0651289316565229	0.796967459537832	0.00191060825339077	0.302002458148901	0.340068180326639	0.0693734902000264	0.830366961281193	-0.439713588653075	0.152614743015958
Sc.chr01.2369	Sc.chr01.2369	NA	NA	black	0.210253571436195	0.51188890628418	-0.17436316579489	0.587828216574601	0.034655684348353	0.914850951602866	0.331211074836475	0.292962520339398	0.290916321224151	0.358950917493427	0.225065815071137	0.481870710618823	-0.0997555159589753	0.757736118291055	-0.125946615534617	0.696515763218149	-0.211772571454939	0.508773371047003	-0.0349675859932046	0.914087095136233	0.268376486732566	0.398996532819061	-0.398148905458724	0.199893335634634	0.65182410224978	0.0216345389416118	0.143718012666922	0.655879973951717	0.0594424537626503	0.854402823494314	-0.0181649349539414	0.955316891671457
Sc.chr01.1614	Sc.chr01.1614	NA	NA	black	-0.209733190393549	0.512958150525518	0.16301290852037	0.612713407802107	-0.0931528900226593	0.773388265839772	-0.0903235044518295	0.780119734557931	-0.319594210477277	0.311233130423369	0.591045931844996	0.0429854020764741	-0.322321339015	0.306888541559567	-0.333575358011682	0.28931991215222	-0.00438348664266811	0.989212789710293	-0.191190284699223	0.551683009041088	-0.0752475914337532	0.816211307360481	-0.465718319977953	0.127041004315944	0.543572841927206	0.0677461648124548	-0.375701969478224	0.228768743734174	0.544241471371531	0.0673416038501237	0.00317283666621515	0.992191952070899
Sc.chr04.0356	Sc.chr04.0356	NA	NA	black	-0.204298682033718	0.524182661613938	0.0695130415485221	0.83003011089885	-0.193585462149557	0.546614045786754	0.108878008975112	0.736248158047257	-0.200645176592963	0.531787544734823	0.566974396725084	0.0545594702317129	-0.473931895812628	0.119587150065158	-0.241136886709752	0.450243091540223	-0.171011177129589	0.595136400855051	-0.215755434956859	0.50064426105781	0.335087428096706	0.287003800274339	-0.337304382574269	0.283627061808292	0.720019664130097	0.0082741352632112	-0.127685816619334	0.692504464723283	0.452838236878331	0.139329122110127	0.00113568614858315	0.997205152175054
Sc.chr10.253	Sc.chr10.253	NA	NA	black	0.203297930149634	0.526261085806791	-0.202262077133159	0.528416129747352	0.260806651568703	0.412931234057782	0.522541409773843	0.08134123145537	0.253035680081186	0.427483888976907	0.268910042595651	0.398023437035494	0.046011029819292	0.887088736503094	-0.246131740427124	0.440619902211351	-0.141926844481201	0.659939120697445	-0.0623893835279586	0.847257680667704	0.517624327259199	0.0847684991435514	-0.372586179342509	0.232963389545343	0.648475282959348	0.0225499670626443	-0.225781227513493	0.480441622239437	0.322328590916957	0.306877033787668	-0.269393303004979	0.397143108220692
Sc.chrX2.399	Sc.chrX2.399	NA	NA	black	0.20174794418481	0.529487160055967	-0.15592661366531	0.62844470688001	0.375224247051576	0.229408927105599	0.602625245997025	0.0380896105007497	0.0131851305602721	0.967559737880151	0.519870499771048	0.0831909626586862	-0.057213878055043	0.859812944886347	-0.432269454082801	0.160497331896008	-0.0279431838954741	0.931305113000978	-0.295327185119944	0.351372840099645	0.530844039352646	0.0757704834825729	-0.48885115800584	0.106795700896675	0.79599374112109	0.00195342866915932	0.493333622497937	0.103138111804453	0.164898609382682	0.608552042181791	-0.537119865980144	0.0717370529887773
Sc.chr05.859	Sc.chr05.859	NA	NA	black	0.20074036840304	0.531588805911688	-0.0844257166548007	0.794195493707883	0.408169279607768	0.187763655053696	0.50383202354991	0.0949011986484869	0.118236485760821	0.714383288835665	0.49162403842443	0.104523083600339	0.109256491529681	0.735360271145253	-0.487149449912622	0.108206538487125	-0.0344878609078758	0.915261983637099	-0.152540169067779	0.636013380593079	0.257478248781492	0.419133834298283	-0.746180037057435	0.00531809183040753	0.743039458768375	0.00562269988010175	-0.0337481712799673	0.917073852299566	0.362969629008558	0.246196439627819	-0.426019375396582	0.167311267258956
Sc.chr07.007	Sc.chr07.007	NA	NA	black	-0.200653576079597	0.531770007246355	-0.0448411239058016	0.889944109870678	-0.141974007387852	0.659832131563925	0.00880415496114567	0.97833576399292	-0.387872162731175	0.212820403346865	0.665148827316966	0.0182585480174215	-0.598448438945323	0.0398072184466873	-0.159087951622706	0.621408642523526	-0.0139874064957169	0.965586844720221	-0.416174359532309	0.178409155136456	0.252549494764348	0.428402610282414	-0.27922427358275	0.379450355608627	0.705923562274745	0.0103027704792045	0.203482598291072	0.525877289339915	0.372718029220195	0.232784964416756	0.207746095299604	0.517050073925515
Sc.chr01.3136	Sc.chr01.3136	NA	NA	black	-0.199369331623536	0.534454268228043	0.150202783188259	0.641256173091959	-0.0728803418239196	0.821910172470329	0.247765180651297	0.437494568507444	-0.184183966339101	0.566620795282674	0.770514093723706	0.00335953740085906	-0.355766497573074	0.25639182306874	-0.55953651339623	0.0585368832203282	-0.288414556113429	0.363287091475727	-0.118013709622611	0.714901562050135	0.479247786877586	0.114919602075073	-0.518885973135491	0.0838799410858765	0.905304484502577	5.10613315595569e-05	0.143870397350183	0.655535031920051	0.264167959240488	0.406714046716283	-0.392126540132746	0.20740891895029
Sc.chrX2.072	Sc.chrX2.072	NA	NA	black	0.197757691412378	0.537830941484154	-0.144688441034931	0.653684343742596	0.17905964884133	0.577647955144196	0.469211063926587	0.123835228578724	0.221088210466421	0.489851532932555	0.325070298637908	0.302543542777449	-0.0302609555901917	0.925620530520034	-0.283559617671094	0.371779938024999	-0.158269119301181	0.623228323272963	-0.0575779830118969	0.85892865443226	0.447787663952383	0.144349687046525	-0.41168221260533	0.183621917901575	0.682198132460124	0.0145225500876902	-0.281752131743394	0.374967994932844	0.294245802157871	0.353222769500842	-0.27642860690544	0.384439650570706
Sc.chr03.0352	Sc.chr03.0352	NA	NA	black	0.197705330892681	0.53794079687475	-0.288114637477036	0.36380876475802	0.094739736773106	0.769619189045676	0.643576843026589	0.0239393117529811	-0.0166910873153622	0.958939531330034	0.428585518651378	0.164491928710612	-0.457127316619919	0.135155252062608	-0.0931214959192473	0.773462878704546	-0.0518491573517358	0.872858725727915	-0.49130910872318	0.10477955936886	0.844493813472733	0.000548249400463842	-0.0884547349135717	0.784573417738456	0.86055473362555	0.000327016857567997	0.112272614724299	0.728295411472002	0.690852269737017	0.0128583888232388	-0.133148877993952	0.679951929501103
Sc.chr01.1963	Sc.chr01.1963	NA	NA	black	-0.195082462509521	0.543455802466016	0.419511630404377	0.174597043188891	-0.10725653994199	0.74005532388523	0.238346325477603	0.455662613539128	0.153137535978738	0.634675922327102	0.451114828868454	0.141029416007992	0.133205790514571	0.679821546505105	-0.738073445147263	0.00613095544586595	-0.53702661795568	0.07179587875782	0.435638093657068	0.156898975908641	0.425915334730474	0.167426211814839	-0.490076467937872	0.105787440428345	0.431216806299785	0.161632402689201	-0.191958212550493	0.550055715402983	0.0848444699626982	0.793194179331434	-0.692583113626277	0.0125432744576881
Sc.chr03.0257	Sc.chr03.0257	NA	NA	black	-0.19501001619099	0.543608467464447	0.034920322112814	0.914202841519412	-0.0687985577298331	0.831755014714682	0.15407237966615	0.63258489180736	-0.36348123393562	0.245481533767228	0.795238673507836	0.00198713631420638	-0.541788284320466	0.0688341295267293	-0.372639499671926	0.232891224291712	-0.0737250515761746	0.819875715677506	-0.371121191503108	0.234951355909049	0.371580318061819	0.234327246411135	-0.441703052846161	0.150550814178223	0.872117108602539	0.000216485216961711	-0.0125544814414944	0.969110697760914	0.477054915836867	0.116830195375569	-0.0906096736332398	0.779438263341033
Sc.chr06.0009	Sc.chr06.0009	NA	NA	black	-0.194551766486774	0.544574545295181	0.0599898881776243	0.853074735799138	0.0466724696024236	0.885474912641998	0.0429153224532255	0.89464698830345	-0.378193837858144	0.225446793210053	0.779981175733081	0.00276875047843448	-0.373598980901681	0.231594911413766	-0.425646170741395	0.167723816330894	0.00731090532001999	0.982009601068559	-0.320881538253213	0.309178062205198	0.100102997942013	0.756914635527931	-0.59879117025612	0.0396642438288475	0.74889822254116	0.00506464923456192	0.215640915641686	0.500877185619018	0.191827767946471	0.550331996555676	-0.115430137973568	0.720920088443137
Sc.chr01.0065	Sc.chr01.0065	NA	NA	black	-0.194133260764077	0.545457461158178	0.121714993015805	0.70630526896898	-0.391121324425757	0.208679890726372	-0.402209417392571	0.194921664161611	-0.0528322330705605	0.870465840867797	-0.445447145384272	0.146715224847499	-0.108097548513965	0.738079984174133	0.446500487522589	0.145647564737854	-0.0527180582624951	0.870743700659732	0.159859505509852	0.619695807268133	-0.165405207389806	0.607435888316184	0.66381070208944	0.018578870948674	-0.635760016390342	0.026283603705672	-0.446737883775433	0.145407632986755	0.253892975948831	0.425866250672681	0.521126734384669	0.0823174377386766
Sc.chr06.0969	Sc.chr06.0969	NA	NA	black	-0.19357180860919	0.546642885976211	0.269195877897038	0.397502627323886	0.101037001826221	0.754707701734688	-0.274919622294427	0.387146600424083	-0.199596117103089	0.533979835492884	-0.174907973777778	0.586643704215202	0.335928108150852	0.285720652700465	-0.117319729031125	0.716516767470904	0.156764865115779	0.626576247573018	0.194236500074924	0.545239603114119	-0.368613457296882	0.238377645482707	0.119348097941191	0.711798859114248	-0.593803128551562	0.0417813653668955	0.182037966477128	0.571228492265455	-0.522179265978683	0.0815903769500137	-0.373260491371703	0.232051737323589
Sc.chr04.0104	Sc.chr04.0104	NA	NA	black	0.191904809352853	0.550168816218836	0.0180772087679881	0.955532496903052	0.0294203002496513	0.927681971364343	0.498733573369587	0.0988440579968932	0.278356543941183	0.38099535536347	0.430469769192797	0.162441011604629	-0.0884641748444873	0.784550905307808	-0.428610347377389	0.164464797928215	-0.429836171172597	0.163128835955501	0.0354966772942334	0.912791487612714	0.522176675147164	0.0815921612429645	-0.431436314715577	0.161395287998306	0.770243380449643	0.00337773120363384	0.182534402810057	0.570161257623402	0.580556987877214	0.0477906258181707	-0.227215949648128	0.477581524836698
Sc.chr05.994	Sc.chr05.994	NA	NA	black	0.190653423350026	0.552821835715547	-0.302380713986697	0.339433535767862	0.221608932769379	0.488803348781588	0.47577579810574	0.11795426484506	-0.038454337298534	0.905552615554374	0.537710791273065	0.0713650357690353	-0.319759880369654	0.310968234471349	-0.196332902035613	0.540823602625786	0.0468969292189962	0.884927351933032	-0.448650363176071	0.143483993928689	0.467562001425106	0.125342125393101	-0.438876349405201	0.153488694367852	0.920744609315295	2.15350691898245e-05	0.177874480009545	0.580210375358036	0.360226747391072	0.250050156716815	-0.107439423470457	0.739625648563768
Sc.chrX2.157	Sc.chrX2.157	NA	NA	black	-0.188050764437593	0.558356456594006	0.262368670484918	0.410036210029292	-0.17642803346361	0.583343746534929	0.182932559326528	0.569305882161278	-0.0358780736251392	0.911857667521454	0.555648987270663	0.0606940510433903	-0.18881501103805	0.556728921223103	-0.54402457905727	0.0674726535804654	-0.38399452500702	0.217826501738967	0.125167142359193	0.698315867754188	0.44215690203479	0.150082493185644	-0.395191925690491	0.203562298703516	0.542697489567944	0.0682783349799316	-0.0277369252323437	0.931811130833868	0.184833845392447	0.565228397621919	-0.361598500242507	0.248118462628539
Sc.chrX2.564	Sc.chrX2.564	NA	NA	black	-0.18651348920686	0.561636102071724	0.207446445073033	0.517668358314078	-0.291604405475196	0.357763114718845	0.14272488257552	0.658129558897737	0.0520135128095453	0.872458602788897	0.174553330922857	0.587414657114898	-0.180186453743159	0.575215885776476	-0.244143781710423	0.444438008288317	-0.36593133726422	0.242074786580837	0.198340618099949	0.536608567691038	0.467048063247424	0.125814196588607	0.0378458902604759	0.907041267356824	0.353974049576454	0.258966520200182	-0.121729638225895	0.706271316995553	-0.0608536472650506	0.85097995091797	-0.445648116926628	0.146511134835223
Sc.chr01.1043	Sc.chr01.1043	NA	NA	black	-0.186367896936307	0.561947116048913	0.393553297781544	0.205613075444008	-0.0549752996303555	0.865252925559207	0.334855731944158	0.287358016381584	0.0964053329609453	0.765667985219229	0.630294896772464	0.0280183270465049	0.0384786713509416	0.905493084624533	-0.824319845748675	0.000973368273016969	-0.565466417097459	0.0553501214183304	0.321371529992484	0.308397832773118	0.533292080096143	0.0741791401863741	-0.595066252626086	0.0412378428383922	0.660126711137373	0.0194820024808192	0.0524023783038951	0.871512020154357	0.185362157280956	0.564097483754431	-0.726027957225067	0.00750704305930253
Sc.chrX2.432	Sc.chrX2.432	NA	NA	black	-0.186129792014174	0.562455906126838	0.017201776165207	0.957684201164269	0.0672104338826036	0.835591488082651	0.082035382965791	0.799916632032941	-0.465008927281453	0.127698666699388	0.560090662112555	0.0582337982816711	-0.356737249714666	0.255003679970127	-0.283908325290617	0.371166515720371	0.208383387400063	0.515736185073679	-0.39520363674924	0.20354768725223	0.184642251509335	0.565638753124249	-0.237225624078058	0.45784775897775	0.566392934124244	0.0548633963392446	-0.0784172654358896	0.808593527194484	0.148692087192753	0.644652726647802	-0.381115762468391	0.221588590382079
Sc.chr04.0270	Sc.chr04.0270	NA	NA	black	-0.18450747796576	0.565927482957103	-0.0617643882890626	0.848772183262938	-0.0736404495544399	0.820079431252351	0.0474198617403639	0.883651857523085	-0.443454311081907	0.14874886156824	0.677075433320113	0.0155795156254697	-0.599886829322061	0.0392096253801792	-0.163455515435854	0.611735713501551	0.09310227170601	0.773508568842162	-0.502877340833455	0.0956313132389563	0.219699925109609	0.492651029992307	-0.299521569550124	0.344246473301003	0.773452454223443	0.00316681365008592	-0.0167587857942729	0.958773115936316	0.532311944573258	0.0748134991529757	0.106321401586583	0.742253446600337
Sc.chr08.046	Sc.chr08.046	NA	NA	black	0.183810118969473	0.567422407445852	-0.402444873241722	0.194635732954184	0.262629404354329	0.409553959606896	0.527941684125333	0.0776872256218202	-0.148103856153592	0.64597696113085	0.374012830008031	0.231037109511308	-0.366170411131072	0.241743870545176	-0.0160871074889462	0.960424291440629	0.241085880365118	0.45034187403137	-0.598574625742871	0.0397545355183334	0.599746446825025	0.0392676657950263	-0.127911403573704	0.691984698712598	0.777262528814373	0.00292957388981969	0.18923282527796	0.555839969148718	0.212164487152807	0.507970893583113	-0.243256446509872	0.446147342777081
Sc.chr09.266	Sc.chr09.266	NA	NA	black	-0.183539403474646	0.568003166695745	0.170957704142668	0.595253267412762	0.0820750006886812	0.799821734695841	0.133955605489132	0.67810452053147	-0.264538354205089	0.406031838826032	0.794186725422259	0.00203483726199358	-0.209858003604752	0.512701603538469	-0.625014748940673	0.0297713925699028	-0.118843458264447	0.712971771948476	-0.140655362370737	0.662825678148605	0.151056115912292	0.639340375474398	-0.702163515509408	0.0109013856985041	0.811126464437173	0.00136541485549352	0.167168779603945	0.603556337143982	0.128673222897374	0.690230323381627	-0.437611100656358	0.154815472496523
Sc.chr04.0796	Sc.chr04.0796	NA	NA	black	0.176963966705813	0.582182005698671	-0.188798987273502	0.5567630253811	0.171011467924844	0.595135765338784	0.215507652293397	0.501148295040088	0.039624874465259	0.902689519235339	0.405859795765596	0.190517796325709	-0.147908857596855	0.646416153277317	-0.171480426106612	0.594111223401226	-0.0248899351405539	0.938797992389794	-0.225911019907033	0.48018256076853	0.0708923602950349	0.826702119108347	-0.465434499427157	0.127303862060598	0.665515038924672	0.0181715932974076	0.126378659302891	0.695518625365592	0.323690977372745	0.304719375808806	0.10152175433645	0.753562954838489
Sc.chr09.189	Sc.chr09.189	NA	NA	black	-0.174686579026299	0.587124944786881	0.316783611878327	0.31574613583107	-0.0296777027299406	0.927050729441909	0.382949810156688	0.219187290811214	-0.0562978739319344	0.862038267659084	0.639552269718701	0.0251264705789115	-0.0978248396314465	0.762304604129019	-0.734232105146804	0.00654722404062911	-0.405732207395103	0.190670673684133	0.117156494769538	0.716896842351633	0.634721498989474	0.0266070984245267	-0.414762276544006	0.180037677497367	0.673609534957584	0.0163260426725314	-0.0292201282167428	0.928172890462258	0.333220847933211	0.289864458284918	-0.755377305003289	0.00449733470509744
Sc.chr01.0960	Sc.chr01.0960	NA	NA	black	-0.173379212526935	0.589969863069338	0.280787754717877	0.376674757662581	0.00446912789831127	0.989002048449594	0.259886250419124	0.414641843304498	0.00556894755657908	0.986295734813831	0.55097586195426	0.0633594748545078	0.0370847438473406	0.908903905976455	-0.697915480603514	0.0116083629003281	-0.383322401423388	0.218701386967533	0.223782321920489	0.484439442007244	0.441144873800641	0.151128072616796	-0.469093933975175	0.123941867359436	0.572260179925634	0.0518504293328817	0.177743498316577	0.580493841724511	-0.0872462277934299	0.787456722575893	-0.723762067093324	0.00778978666760616
Sc.chr08.412	Sc.chr08.412	NA	NA	black	-0.171653401107398	0.59373349289806	0.19426227430819	0.545185219379856	-0.115800240267695	0.720057020238999	0.120784790353498	0.708462761342358	-0.1901961621038	0.553792572769379	0.599662150451647	0.0393025470443532	-0.272431943285779	0.391630460918902	-0.47106185595333	0.122158180970424	-0.203869650218301	0.525073268446526	-0.0656532505401343	0.839356414804699	0.29285499356774	0.355609624136994	-0.363607390068248	0.245305434047933	0.612196065552531	0.0343539808821511	-0.0918713701532845	0.776435417611783	0.417398757515868	0.177004560295035	-0.279264197834271	0.379379348187624
Sc.chr06.0477	Sc.chr06.0477	NA	NA	black	-0.169404144234165	0.598652446193519	0.217628485617403	0.496841468614394	0.105072261834421	0.745192413796399	-0.070589112150408	0.827433567388912	-0.199033908985632	0.53515629635237	0.554423735124576	0.0613852242071714	-0.0266327031607225	0.93452052728985	-0.472485403351617	0.120878454451404	-0.101142755026121	0.754457925989182	-0.00491130890162154	0.987913964456273	-0.191202293501052	0.55165754624277	-0.60413091419156	0.0374835977872971	0.448411062356831	0.143723789373044	-0.0403770768001279	0.900850216004991	0.275937146031743	0.385320205754553	-0.155980996186531	0.62832342757409
Sc.chr04.0984	Sc.chr04.0984	NA	NA	black	0.167702509448246	0.602384074062896	-0.0201362292204772	0.9504727786929	0.121245815571348	0.707393222260285	0.512915685441402	0.0881410695729457	0.181233294149948	0.572960064986604	0.554133181768821	0.0615499252376486	-0.109585401166453	0.734588919308337	-0.490854421639409	0.105150591159719	-0.342448431371768	0.275879506129535	-0.0543244459099773	0.866835586490627	0.533363153983818	0.0741332838988819	-0.537575097938771	0.0714503440243085	0.843887420683854	0.000558422536368033	0.245649986639181	0.441543711904178	0.45089030777591	0.14125190663066	-0.290230259255779	0.360137299984949
Sc.chr02.0241	Sc.chr02.0241	NA	NA	black	0.166713789700976	0.604556338953703	-0.229496089436242	0.473052273204708	0.032837795665245	0.919304312537637	0.210809818002759	0.510747050254963	0.095143532202486	0.768660821302771	0.232251992370232	0.467604637458062	-0.217057066730002	0.498000227465873	-0.00106835073385145	0.997370859617022	-0.081041570311789	0.802297946417403	-0.190305021044394	0.553561408414312	0.206458828341394	0.519708434228697	-0.180648028557247	0.574220810137898	0.576293912845541	0.0498475835743091	0.214542268332939	0.503114210108709	0.211238574144562	0.50986766953803	0.146260284450529	0.650133337564937
Sc.chr04.0103	Sc.chr04.0103	NA	NA	black	-0.165328123354236	0.607605672916173	0.0284179539239097	0.93014044075051	-0.106023903623206	0.742953112634364	0.192225678159921	0.549489404020652	-0.258043790231204	0.418076694179059	0.584158986099486	0.0460998513436101	-0.435664823945425	0.156870630030133	-0.30601308711484	0.333371642126085	-0.0492833517561061	0.879108665502734	-0.269272905406629	0.397362337501083	0.421322731826096	0.172549801106026	-0.284585685947103	0.369976459553618	0.747867021287986	0.00515969981959642	-0.222111532519631	0.487792608928238	0.351921946933663	0.261932585582142	-0.266765669630827	0.401941617760426
Sc.chr01.2934	Sc.chr01.2934	NA	NA	black	0.163746838939693	0.611092513024766	-0.11976746628743	0.710824574831517	0.0601739473273681	0.852628282829473	-0.201408549339091	0.530194687820029	0.0357452059478964	0.912182972425107	-0.481427239773733	0.113041248984728	0.182424365373578	0.570397746223963	0.377019361141696	0.227008882193629	0.226596576766609	0.478815274037684	0.0174302523155194	0.957122609713183	-0.34702528306277	0.269089362469945	0.443817422012714	0.14837697792951	-0.63666327910846	0.0260045624873988	0.34021546613319	0.279227570859341	-0.44110323933046	0.151171186859507	0.221036852957902	0.489954967697051
Sc.chrX3.204	Sc.chrX3.204	NA	NA	black	0.163425648117707	0.6118016704899	-0.193207008922108	0.547413681925429	0.101195424313649	0.754333535816084	0.370149871815565	0.236274964554056	0.0335126104665142	0.917650934601977	0.393875041203276	0.205209416297452	-0.260422776494806	0.413644256479584	-0.144243599268197	0.654690503122284	-0.0556690734012789	0.863566397661155	-0.295559653677011	0.350975829502104	0.392051491096307	0.207503645930893	-0.340900334359509	0.278198236261986	0.621189192007524	0.0310899032928232	0.250094350616239	0.433056688779803	0.297616439752693	0.34747366569657	0.0438074179712924	0.892468062226688
Sc.chr10.079	Sc.chr10.079	NA	NA	black	-0.162577928939264	0.61367481875195	0.00898243822801785	0.977897158806346	0.00222735714507769	0.994518649534045	0.29042845662527	0.359794352091183	-0.396830065568106	0.201524679121797	0.816470140027547	0.00119427036412046	-0.537365204917198	0.0715824384304517	-0.425645997533415	0.167724007947758	-0.00565711230520374	0.98607879422029	-0.449413486138827	0.142721014696219	0.517303037918648	0.0849957942947601	-0.417038020099023	0.177417667011143	0.926604634285895	1.48154054670582e-05	0.0743609666450066	0.818344805910554	0.421872970563283	0.171930818584256	-0.322050779499346	0.30731805392921
Sc.chr06.1048	Sc.chr06.1048	NA	NA	black	-0.160503968698056	0.618266439431466	0.245012743679854	0.442767117602553	0.0751254624364641	0.816505120504487	-0.244305343466459	0.444127119312403	-0.178453212552493	0.578958554496604	0.0200683881628101	0.950639461594965	0.240926378782345	0.450650842641558	-0.194107279313776	0.545512293549309	0.0593491065809018	0.854629320486736	0.153342980226836	0.634216179934742	-0.300327663784295	0.34288584889564	-0.0505129377178093	0.876112756611666	-0.444277726515998	0.147906409974239	0.196453228162345	0.540570596654517	-0.202842375640865	0.527208380469687	-0.0988280774199072	0.759929802079248
Sc.chrX1.437	Sc.chrX1.437	NA	NA	black	-0.160185679982857	0.618972226940089	0.0459483984080041	0.887241569196427	0.185882850271137	0.562983776430388	0.249051076883423	0.435041774918791	-0.497336270495887	0.0999435023972071	0.656038667975101	0.020521301323529	-0.29566205424528	0.350801025294554	-0.443950210017978	0.14824113076969	0.216295753849426	0.499545940512688	-0.435125851827848	0.157442807652448	0.381943562714756	0.220502808739333	-0.292773732610099	0.355749344890617	0.540176568979608	0.069827011685724	0.170030116017623	0.597281933681531	0.10107461957066	0.754618850884765	-0.590741707409556	0.043119741556852
Sc.chr02.0058	Sc.chr02.0058	NA	NA	black	0.157696500150813	0.624501998472117	-0.219644118462999	0.492763715345766	0.102061808841744	0.752288148102063	0.543763126178786	0.0676308612334076	0.0180350629672284	0.955636079892197	0.430672640373116	0.162221166621554	-0.31727714401304	0.314951067007536	-0.211495222639265	0.509341601260471	-0.0722980210723071	0.82331326102868	-0.334475139297307	0.287940402438647	0.670011638665974	0.0171284764843586	-0.22672395950665	0.478561416737332	0.851641410743576	0.000438825586732838	0.275803097425875	0.385560561563317	0.226123363168875	0.479758868478433	-0.339340949790916	0.280545097923194
Sc.chr10.199	Sc.chr10.199	NA	NA	black	0.154419807831367	0.631808402830451	-0.257342087824608	0.419388550776806	0.241079091920304	0.450355021791294	0.5726878772847	0.0516354378954918	-0.0772892914713941	0.811302709157704	0.480851178189914	0.11353573780546	-0.289774258883854	0.360926987946026	-0.22430067537433	0.483401280067898	0.0174634771188929	0.957040945057001	-0.43388447698809	0.158765706593034	0.683549375269263	0.0142527941721796	-0.224818814918549	0.482364562208621	0.82153492700618	0.00104777916059989	0.363579339602591	0.245344582894619	0.295261802489867	0.351484543837879	-0.343661331270192	0.274070596401802
Sc.chr07.461	Sc.chr07.461	NA	NA	black	0.154193537975018	0.63231406879048	-0.0287680834215694	0.929281608315458	0.187552776730265	0.559418013315291	0.438858318296615	0.153507551178155	0.0716483521398589	0.824879184058034	0.334618071057886	0.287721608701763	-0.0159934810942703	0.960654463108723	-0.363400777716644	0.245593880447495	-0.0287746958119139	0.929265389450858	-0.124820634799859	0.699116546462329	0.339351171535824	0.280529677618431	-0.394190306491897	0.204814354181974	0.59645279385446	0.0406470117566098	-0.233363541945976	0.465415729327736	0.335237071018105	0.28677515847719	-0.503264732459425	0.0953345937251856
Sc.chr02.0046	Sc.chr02.0046	NA	NA	black	0.153895960321909	0.632979312913049	-0.235061186262238	0.462081926030281	0.112420337351396	0.727949884572568	0.266776181813038	0.401922362716115	0.147743193881927	0.646789356438299	0.30519929745644	0.334724601863053	-0.154253815266862	0.632179347472112	-0.0649817675307732	0.840980871869892	-0.023055178451648	0.943302838539392	-0.195970954795605	0.541584957468528	0.18771447066378	0.559073241302146	-0.49180867495082	0.104372912018565	0.616635762524978	0.0327133754981858	-0.380876823016644	0.221902591719799	0.436131768020316	0.156375989343953	0.230362072142444	0.471337317527145
Sc.chr04.0164	Sc.chr04.0164	NA	NA	black	-0.153318124585973	0.634271795491641	-0.0536544262660458	0.868465321640693	-0.0226167274646363	0.944379589994467	0.196718890213171	0.540012173644191	-0.457825782646423	0.134483318572772	0.768532190084324	0.00349447350222391	-0.611403389485662	0.0346529761824353	-0.289252602445233	0.36183149530945	0.0904033491175587	0.779929581529027	-0.5406907602919	0.0695091850914658	0.39804697730825	0.20001912630395	-0.345962740985869	0.270657061459916	0.86796056071715	0.000252185548971679	0.140915133930344	0.662235593029544	0.383031069637731	0.219081263215556	-0.149984747903483	0.641746002004802
Sc.chrX2.187	Sc.chrX2.187	NA	NA	black	0.153115146389676	0.634726032831887	-0.0348523121425727	0.914369396505829	0.229752393298363	0.472544399383489	0.432482165952749	0.160268580472448	0.208971641768201	0.51452469041487	0.556048287349831	0.0604699760421372	0.0406014569109232	0.900301642659327	-0.532910911700035	0.0744253985952261	-0.272146220199853	0.392147144515879	0.00132190472691378	0.996746882665585	0.311115913649985	0.324955809610115	-0.762196212733232	0.00395360127057734	0.836661733542092	0.000691269359606604	0.24925559336614	0.434652284367177	0.19733908834661	0.538709459485326	-0.311710856881195	0.323982235883283
Sc.chr02.0925	Sc.chr02.0925	NA	NA	black	0.1524939013262	0.636117012194052	0.0242466745041334	0.940377197790364	0.128996188679935	0.689486994927358	-0.227442329539056	0.477130956422502	0.409474274900554	0.1862183738398	-0.719280780302126	0.00837236409598559	0.66860189315452	0.0174506495082273	0.245684189593242	0.44147809369287	0.0516579709556732	0.873324202925809	0.49591214587356	0.101072438394472	-0.550944255555816	0.0633777734577089	0.168871083192954	0.599820482705453	-0.80974386135607	0.00141261785419881	-0.343305668088294	0.274600322561224	-0.503923508169397	0.0948314310797339	0.0556501162618719	0.863612474563387
Sc.chr10.362	Sc.chr10.362	NA	NA	black	-0.150418455832372	0.640771781139502	0.176471229626045	0.583250076697809	-0.1021205767956	0.752149459680172	0.162368464854049	0.614137984887963	-0.231357955018327	0.469368683614457	0.710596067693873	0.00959338373389945	-0.396615866855818	0.201790400017407	-0.459615669064019	0.132771330972134	-0.225823757015417	0.480356727660963	-0.176511001228701	0.583163838149116	0.330750501092587	0.293675112854103	-0.424119658305138	0.16941793121532	0.716548243485226	0.00874322220601497	-0.144026720201458	0.655181239534321	0.688567117018648	0.0132833443062866	-0.116098172235807	0.719362469045574
Sc.chr03.1070	Sc.chr03.1070	NA	NA	black	0.147263874320751	0.647869576363509	-0.204728197863415	0.523291702602428	0.0879939968537645	0.785672373866971	0.296434560363992	0.34948380425479	-0.0388786041597202	0.904514751482421	0.361254733355412	0.248601727048843	-0.326322911355369	0.300575134017399	-0.0345129925346646	0.915200430211567	0.0530542789254847	0.869925500864787	-0.400098320874182	0.197496876846126	0.232915585886443	0.466297285997967	-0.3153675668669	0.31803348934002	0.662489216372212	0.0188992298435049	-0.193372410549716	0.547064143980109	0.756115528514052	0.00443588770570447	0.192365636265783	0.549193163707332
Sc.chr10.671	Sc.chr10.671	NA	NA	black	0.147262776119879	0.647872052043903	-0.311301347974587	0.324652190787088	0.174282888139801	0.5880028334694	0.511234899675547	0.0893665841549568	-0.223737403098974	0.4845294535361	0.545674387670593	0.0664802236401051	-0.508585819302707	0.0913213916244333	-0.0995916237412416	0.758123656081807	0.197721933191928	0.537905963268061	-0.65968394876924	0.0195926658909286	0.596875896748498	0.0404679232796606	-0.244192451179174	0.444344343945009	0.873232357463792	0.00020761378198533	-0.108491131124307	0.737156045769821	0.687193410232068	0.0135437487371566	-0.0900946726620876	0.780664767187685
Sc.chrX3.229	Sc.chrX3.229	NA	NA	black	-0.143958292317923	0.65533609861476	0.349254477426839	0.265817418546498	-0.0397594889033301	0.902360324261693	0.291663576371657	0.357661068375176	0.0648221861771776	0.84136701633444	0.525829129870449	0.0791030219328253	0.0337463891016084	0.917078218183511	-0.710223058322066	0.0096486369885394	-0.556353532358954	0.0602990699757059	0.284451824025762	0.370211483682655	0.490261158017257	0.105636017503313	-0.368532801244466	0.238488333808807	0.554314451798817	0.0614471358480911	0.571758694463354	0.0521033104508636	0.0257454720643253	0.936697963001528	-0.686752102819597	0.013628199361152
Sc.chr01.2941	Sc.chr01.2941	NA	NA	black	0.143763248571622	0.655777570308309	-0.0883523755379309	0.784817535010836	-0.0487357396300377	0.880443403392059	0.192414529600947	0.549089689944845	0.0535621607790869	0.868689782326957	0.276255276221365	0.384750090664684	-0.249035470741695	0.435071502920482	-0.0700185277571815	0.828810183711222	-0.133398038561572	0.679381177894986	-0.188781894932297	0.556799404786238	0.194034968638573	0.545664913268705	-0.201099737926193	0.530838809598753	0.427127204182419	0.1660904200074	0.235367988593428	0.461480631490448	0.541578309145123	0.0689629283691596	0.270218718169513	0.395641780511717
Sc.chr03.1238	Sc.chr03.1238	NA	NA	black	0.140162128678628	0.663946569188077	-0.324297305923279	0.303761840764621	0.064833178458463	0.841340416905078	-0.137436484256526	0.67015204482642	-0.193922987626515	0.545901296773677	-0.464814447706128	0.127879351750352	-0.142679762035722	0.658231825517096	0.668061036284629	0.0175754251127724	0.494890385912961	0.101887640433498	-0.400309804044937	0.197237962680834	-0.174843879178675	0.586783009333023	0.674633913763371	0.016102720394883	-0.509606640813918	0.0905647263087597	-0.141937800884383	0.659914265556835	0.172191965788477	0.592558005946864	0.490682532707635	0.105291082781108
Sc.chr01.0268	Sc.chr01.0268	NA	NA	black	0.132436809892088	0.681583911815041	0.0942349654698004	0.770817628996668	0.0646600638628781	0.841759342110395	0.0159250123196211	0.960822788885667	0.348535877126361	0.266869633381847	-0.588286013626621	0.0442150312453078	0.498563389410104	0.0989775292273533	0.127019818902369	0.694039673509269	-0.111349823268321	0.730454892408462	0.410772212360816	0.184689302202324	-0.0953424849959022	0.768188736120314	0.354090489009165	0.258798809791774	-0.64257266207847	0.0242316271775276	0.0451065541642743	0.889296171425489	-0.279663614592997	0.378669342261388	-0.186574644724256	0.56150548262461
Sc.chr03.0633	Sc.chr03.0633	NA	NA	black	-0.131721423872472	0.683224760882394	-0.0849464742698429	0.792950312072721	-0.14541351291235	0.652045484157994	-0.474324281347543	0.11923843205526	-0.188325058131812	0.557772098621548	-0.521049944657453	0.082370653846083	-0.0126399815795736	0.968900420793953	0.563830034768735	0.0562171122732342	0.396923261166989	0.201409133693321	-0.0404670131930589	0.90063033116928	-0.44822254899908	0.143912873910087	0.53911077985306	0.0704889683478833	-0.745771190603345	0.00535702461909155	-0.375587924959021	0.228921474649652	-0.519715561038926	0.0832991340007474	0.359463129483768	0.25112928970617
Sc.chr02.0829	Sc.chr02.0829	NA	NA	black	0.130043486591681	0.687078300870274	-0.198538374892951	0.536194146760329	0.216505287725012	0.499120305084523	0.335753799551339	0.285986435444563	-0.0602687478545818	0.852398350618327	0.465119518888958	0.127595993761844	-0.199878529055228	0.533389282905331	-0.199738694539431	0.53368165664089	0.137968443507285	0.668939431635904	-0.384329974192366	0.217390648219029	0.216187555645821	0.499765791712035	-0.54402400738575	0.0674729992256236	0.693658999771117	0.0123503049142193	-0.26631172378463	0.402773548726861	0.577072645726176	0.0494672813209946	0.00339905684999632	0.991635262390827
Sc.chr09.508	Sc.chr09.508	NA	NA	black	0.129803342849784	0.687630375524761	-0.18086918967758	0.573744267913576	-0.136609949530798	0.672037583210515	-0.0733533407521728	0.820770844612011	0.223314171354786	0.485377929328689	-0.685792549081592	0.0138131658911258	0.0988324907060603	0.759919359410371	0.54703804006854	0.0656675748337621	0.135118420990973	0.675444531217562	0.0981295062740405	0.76158321625907	-0.0434831036012292	0.893260115585506	0.607050177300048	0.0363282649421437	-0.54565979777731	0.0664889556318898	-0.0920927792425219	0.775908751046813	-0.50252256686131	0.095903593056021	0.132635530197072	0.681128340207692
Sc.chr01.2053	Sc.chr01.2053	NA	NA	black	0.125003110150357	0.698694863596484	-0.0137817552950468	0.96609254931459	0.108447377581343	0.737258741814276	-0.0964855562071831	0.765477804518016	0.310462697560904	0.326026581647574	-0.341931717567844	0.276652201693775	0.377942349346666	0.225780736556841	0.11872691016688	0.713242741041885	-0.080637981189758	0.803265444644632	0.284227534079357	0.370605448775819	-0.341993425750612	0.276559857979318	-0.0539509846804622	0.867743923751523	-0.310418449869992	0.326099183436042	0.205347437273177	0.522008344928021	-0.330830667468842	0.29355101053831	0.135274850300662	0.675086951750256
Sc.chr07.232	Sc.chr07.232	NA	NA	black	0.123492478151324	0.702188133129792	-0.273033594841753	0.390543608486166	0.186536903809937	0.561586090365965	0.474082432034058	0.119453287454119	-0.0620956751095941	0.847969342769236	0.478870434354654	0.115246900394623	-0.328250498257059	0.297560091766934	-0.147476433319258	0.647390465088173	0.0759244714959976	0.814583290670345	-0.444356074784113	0.147826410209233	0.528501127271252	0.077315215576783	-0.355125740950079	0.257310493256644	0.851889917297413	0.000435353598280478	-0.308526747996163	0.329211346875463	0.646201731051708	0.0231873101985951	-0.0870549271882831	0.787913360846905
Sc.chr02.0346	Sc.chr02.0346	NA	NA	black	-0.123377263583599	0.702454779905628	0.131184033978616	0.684458176770025	0.0737145073637673	0.819901104824245	0.0801175849644384	0.804513331131855	-0.216077977472535	0.499988490904451	0.721959503021715	0.00802034958102453	-0.190947888612539	0.55219707603761	-0.52611802780498	0.0789083769135524	-0.171346957645247	0.594402745464984	-0.124213804628111	0.700519433089643	0.102246976612022	0.7518511874118	-0.593767586477423	0.0417967322214038	0.665206825789984	0.018244756359751	0.406610355716234	0.18962000408071	0.253490405177306	0.426625490369867	-0.145297200336024	0.652308287305821
Sc.chr02.0070	Sc.chr02.0070	NA	NA	black	0.119048590178776	0.712494923446434	0.146251246960087	0.65015373547642	0.0179731099362362	0.95578834484413	0.3483348765903	0.267164379663494	0.349310276832243	0.265735814476099	0.314270421531104	0.319811972747956	0.0886247366423081	0.784168019342414	-0.451000411968027	0.141142769900824	-0.540338213428532	0.0697269901273855	0.266230422375927	0.402922638537401	0.320999695219065	0.308989816919289	-0.435910428368752	0.15661033371294	0.573232255393537	0.0513626996111228	0.200137141148253	0.53284874187321	0.369565643895563	0.237073214980456	-0.249511300816077	0.434165541607666
Sc.chr08.174	Sc.chr08.174	NA	NA	black	-0.118169762226147	0.714538504896346	0.425913623485512	0.167428102821493	-0.154727922184257	0.631120064318284	-0.119742535440622	0.710882483545805	0.223090936500449	0.485825732592978	-0.306480128205878	0.332596508023286	0.405675143638298	0.190739072446448	-0.192075264723697	0.549807848274996	-0.402859485981799	0.194132866889375	0.606226021869196	0.0366518224762793	-0.0439993095396889	0.891999459490184	0.253000909835549	0.427549560615423	-0.572411020127946	0.0517745346956314	0.110765191230427	0.731823957093512	-0.167074052476919	0.603764482095655	-0.304696251438484	0.335562421550612
Sc.chr03.0849	Sc.chr03.0849	NA	NA	black	0.116163303426544	0.719210658479435	-0.223740205217317	0.484523838229278	0.164540702546412	0.609341057123457	0.545392656643598	0.0666489785520356	-0.162543484949726	0.613750972262975	0.461330210333591	0.131144749410394	-0.398796942997059	0.199094720145808	-0.158258384724029	0.62325219146404	0.0760064174585668	0.814386241645618	-0.521918373551654	0.0817701855908142	0.669580250785185	0.017226595217495	-0.142022293620206	0.659722600223633	0.798175532093531	0.00185848512580168	0.214838323855382	0.502510956615807	0.494354444344466	0.102316986952614	-0.306122551416938	0.333189879694588
Sc.chr10.532	Sc.chr10.532	NA	NA	black	0.115708279160008	0.720271443006187	-0.0597915772333134	0.853555802145038	-0.17050789067493	0.596236694376495	-0.232737314423179	0.466648332515158	0.35294040954451	0.260458067615755	-0.65729972341499	0.0201964905153664	0.21709958963788	0.497913955257372	0.502618736765766	0.0958297337881971	-0.136205649015253	0.672960529708951	0.312532498135694	0.322640318684779	-0.255332527896678	0.423156718185422	0.500885535385565	0.0971667141179719	-0.641685364851191	0.0244920658005836	-0.165938479777932	0.606261795387799	0.082935454483471	0.797761282998129	0.612606467890894	0.0341999057917971
Sc.chr04.0758	Sc.chr04.0758	NA	NA	black	-0.11457337566338	0.722919179974069	0.0551646170217728	0.864792653357952	-0.141446298616831	0.661029572811341	-0.523278544394143	0.0808357027806496	-0.0812344990900407	0.801835540611971	-0.528169797830915	0.0775353907263558	0.182109828846136	0.571073953693347	0.388100002326662	0.212528448678149	0.214182019867751	0.503848698941989	0.187588757651331	0.559341285466491	-0.573070104445255	0.0514438327485265	0.465824481654681	0.126942774831557	-0.817555432614097	0.00116162902286311	0.13915003331588	0.666248570189695	-0.748183238012936	0.00513041077219499	0.220635509403512	0.490763619457858
Sc.chr03.0092	Sc.chr03.0092	NA	NA	black	0.114140070569317	0.723930821445328	-0.297471929603035	0.347719116017743	0.0308130262941155	0.92426697973828	0.523176184219851	0.0809057733780965	-0.0853091304833581	0.79208342810467	0.475978851992417	0.117775350676786	-0.532778749563665	0.0745109141366093	-0.0636998153424157	0.84408375767167	-0.0115219774255399	0.971650152116506	-0.505467190044234	0.0936593900540638	0.751175302124073	0.00485944629880678	-0.140599834194208	0.662951836239193	0.911245320979344	3.73126766160685e-05	0.0592547463932138	0.854858285668865	0.499387874963251	0.0983320274381674	-0.0818245977721076	0.800421572897012
Sc.chr03.0982	Sc.chr03.0982	NA	NA	black	0.112927090454954	0.726764930088967	0.0173622315814666	0.957289801945889	0.321689376111987	0.30789230196118	0.395802983421189	0.20280076072896	0.0746924104691842	0.817547114485268	0.57946512494857	0.0483116539470258	0.0827749209534435	0.798145608778425	-0.575696222151003	0.0501408621122634	-0.158586913048003	0.622521863878262	-0.0664041657738716	0.837540476332413	0.211150144974141	0.510048983614607	-0.767964787030078	0.00353385176977682	0.734510368217218	0.00651637618676806	0.34880278786923	0.266478527206402	0.171129012341599	0.594878900125143	-0.415779717211982	0.17886335686183
Sc.chr05.644	Sc.chr05.644	NA	NA	black	-0.112301062750923	0.728228867218331	-0.0250752541442299	0.938343071403101	0.0933922089404047	0.772819545924084	0.158226806190282	0.623322407847383	-0.338806759761708	0.281351638465047	0.690300143213482	0.0129601292151556	-0.396551361603357	0.201870463011943	-0.307352217802052	0.331151748278402	0.069129787296666	0.830955276520286	-0.413503398131367	0.181497304513819	0.206034240581699	0.52058655628617	-0.480870481360052	0.113519144939678	0.75657022455054	0.00439835793514942	-0.221386460686893	0.48925104797905	0.650080909159012	0.0221076086087478	-0.0266879290832449	0.934385005731869
Sc.chr02.0352	Sc.chr02.0352	NA	NA	black	0.111188983631159	0.730831467527181	0.0608910384455481	0.85088928985789	0.240774752453536	0.45094464969992	0.489641127909992	0.106144936489773	0.298668914112076	0.345688834743762	0.434146083432242	0.1584863345341	0.226824027037685	0.47836203846833	-0.626880045063812	0.0291433234598018	-0.302475818187231	0.339274068691484	0.188826782617344	0.556703867743331	0.392096336281995	0.207447039117215	-0.732343792041353	0.00675946768595135	0.711933479936117	0.00939721196733893	-0.0660349714603848	0.838433208610958	0.0283280215786515	0.930361046823961	-0.651971375867671	0.0215949124548591
Sc.chr01.0830	Sc.chr01.0830	NA	NA	black	0.110577543593685	0.732263534217139	0.0367132086125814	0.909813261547296	0.222080325116488	0.487855340126339	0.554791798700549	0.0611770258191675	0.129699971982098	0.687868061475684	0.502876170631566	0.0956322104841274	0.0340133106422747	0.916424351752084	-0.5869796816682	0.0448056286176604	-0.297031674899342	0.348467458962979	0.00566558322076924	0.986057950498967	0.591141203798003	0.0429433928866959	-0.464855450194155	0.127841243716396	0.744548055228785	0.00547478300744543	0.504561430806475	0.0943458996549996	0.0261583701197765	0.935684581412644	-0.702166500156802	0.0109009005182337
Sc.chr02.0455	Sc.chr02.0455	NA	NA	black	-0.109411978237308	0.734995599035318	0.0327968485331046	0.919404647470795	-0.177038527114329	0.582020453354946	0.27614850521619	0.384941384611004	-0.0987904040251618	0.760018945946727	0.595980706570541	0.0408474975732446	-0.441952794130635	0.150292993893073	-0.332730257057446	0.290618987022516	-0.261896890436229	0.410909529592771	-0.17854226143028	0.57876603305629	0.566273762536843	0.0549258322137674	-0.309576493274232	0.327482351028359	0.801624436825738	0.0017156582475015	0.0973216742840598	0.763496376101399	0.4088324242488	0.18697741744525	-0.134120078565875	0.677728075784741
Sc.chr02.0494	Sc.chr02.0494	NA	NA	black	-0.106326669315987	0.742241059383389	0.0934236070261942	0.772744938799203	-0.00894299692211446	0.977994190210531	0.345647641650252	0.271122974900877	-0.161287246683718	0.61653082569784	0.77382767146147	0.00314282289105372	-0.352847196093509	0.260592819931225	-0.551569358398641	0.0630165478870132	-0.278937454757711	0.379960680146074	-0.180403414985796	0.574748069436581	0.570170112589896	0.0529100807502804	-0.474453520755927	0.119123721899681	0.899645620873267	6.75886058489381e-05	0.249128428161043	0.434894443700179	0.414076378569044	0.18083204192873	-0.34612384832555	0.27041902251639
Sc.chr10.663	Sc.chr10.663	NA	NA	black	-0.105810343659858	0.74345548050388	-0.0362400282562559	0.910971543604272	0.162026443375023	0.614894539585582	0.333192642514367	0.289907808168751	-0.292634476038032	0.355988851413486	0.729072032033733	0.00713938671229655	-0.327840906706619	0.298199329778789	-0.443786561731364	0.148408560591242	0.0280871930073751	0.930951826866827	-0.371705010295588	0.234157917666619	0.447134627150435	0.145007219556486	-0.504666371807578	0.0942661880908773	0.875054088586103	0.000193735364595422	0.0431763409997973	0.894009385727808	0.287902184696573	0.364178539505504	-0.41549693140786	0.17918926435097
Sc.chr05.685	Sc.chr05.685	NA	NA	black	0.102680970739302	0.750827306146868	0.15897996022696	0.621648519307331	0.0342302272199558	0.915893015368954	0.464093204331958	0.128550893316249	0.36056731230843	0.249569754417204	0.263130773641285	0.408627429954523	0.135936329637926	0.673575568187144	-0.500384976620135	0.0975551575607811	-0.467253809257732	0.12562507198953	0.288011785190841	0.363987754845293	0.489295816606487	0.10642907292452	-0.407488047543529	0.188573467452277	0.542118651791773	0.068631817655861	-0.164820541360473	0.608724112547054	0.23453474952712	0.463114532464204	-0.55776066696278	0.0595155572217692
Sc.chr06.0520	Sc.chr06.0520	NA	NA	black	0.100922044492612	0.75497924095455	-0.0231380734282978	0.943099274132262	0.0916057331742542	0.777067403259432	-0.226415510904628	0.479176221195264	0.0724661931300846	0.822908005336556	-0.588214303109265	0.0442473082209732	0.335620106508372	0.286190383352576	0.349840987446638	0.264960398978529	0.232088566567699	0.467926865845753	0.129427470968776	0.688494761298885	-0.425358685847876	0.168042045696355	0.401564946065465	0.195705615118022	-0.8019563049792	0.00170237260253627	0.162423868404561	0.61401546418433	-0.497647724662897	0.0996977347464592	0.102858022604193	0.750409710287167
Sc.chr01.2873	Sc.chr01.2873	NA	NA	black	0.0986639148624558	0.760318267834524	0.125873943527119	0.696683530369035	0.220087058743504	0.491869645596595	0.45786911895952	0.13444170002822	0.2007494722071	0.531569800900101	0.484897855850189	0.110092213834932	0.182947650303786	0.569273471749577	-0.679999809559253	0.014969433618844	-0.330924734312534	0.293405427170083	0.164919615213375	0.608505746168511	0.386785103725878	0.214216712064726	-0.618925498709369	0.0318895814657954	0.684552265959861	0.0140549856244088	0.296934531957082	0.348632697812502	0.0086098107921387	0.978813887823596	-0.724144319820111	0.00774153812318446
Sc.chrX1.367	Sc.chrX1.367	NA	NA	black	-0.0977969656867713	0.762370612569765	0.186534957945757	0.56159024650611	-0.0244612484930931	0.939850396294309	-0.474913369654943	0.11871615835237	0.142303154324268	0.659085624121497	-0.440304219445609	0.152000129801746	0.49472705549246	0.102018357875587	0.0946308822178775	0.769877595061963	0.0353419226731992	0.913170421549957	0.484429266995006	0.110487369470439	-0.66866719022378	0.0174356295703261	0.0568413612741521	0.86071781790144	-0.742339384589656	0.00569235550565714	-0.396044282922396	0.202500519015206	-0.490437829704065	0.105491303725149	0.121645715555115	0.706465881485038
Sc.chr07.132	Sc.chr07.132	NA	NA	black	0.0977648698924367	0.762446620596042	-0.177239457919086	0.581585178059624	0.180187578410948	0.575213460354325	0.371298080757481	0.234710786183995	-0.111860478632678	0.729259653349982	0.534224919495064	0.0735788249728918	-0.267393783598477	0.400791925227516	-0.280011498076415	0.378051502772142	0.0988423934910644	0.759895927683962	-0.373098566550326	0.232270461091214	0.334159262530334	0.288424267143023	-0.475141357732993	0.118514433361433	0.832064562260759	0.000787716365043755	-0.0690189166677114	0.83122295207968	0.251185524851146	0.430985184078802	-0.289549185048357	0.361317100300736
Sc.chr09.571	Sc.chr09.571	NA	NA	black	0.0945271556877019	0.770123847832979	-0.238448066021245	0.455464484280449	-0.0193466148825111	0.952412942364159	0.492752147030296	0.10360779612323	-0.112573669362477	0.727591286356593	0.496326218024587	0.10074331958324	-0.566392058406512	0.0548638549605864	-0.0766668519027986	0.812798508164755	-0.0916128110584473	0.777050562422491	-0.490098817425074	0.105769108947595	0.76575401285364	0.00369050435529514	-0.0618684813169091	0.848519909967917	0.860559294198153	0.000326966009016349	0.238749099923056	0.454878490480324	0.64687754739781	0.0229965089204523	0.00291083947216936	0.992836686912961
Sc.chr01.3175	Sc.chr01.3175	NA	NA	black	-0.0925371851073134	0.774851902952487	0.0277242756296758	0.931842165072028	0.0396080876137593	0.902730571890382	0.243290140982027	0.446082377408648	-0.219468422395526	0.493118558457002	0.756525924225632	0.00440200379959723	-0.355192446396586	0.257214766502488	-0.473974555944124	0.119549205023951	-0.124489131237486	0.699882818743371	-0.262478955194446	0.409832194067815	0.346236300962835	0.270252943230762	-0.551253671785296	0.0631987935958079	0.89723373655071	7.57929877300319e-05	0.233494168759008	0.46515880856617	0.268669668839616	0.398461680301276	-0.272894683843931	0.390794407151926
Sc.chr01.2612	Sc.chr01.2612	NA	NA	black	-0.092218020878006	0.775610876687969	0.300478535715031	0.342631510152276	-0.263971021091657	0.407077008968701	0.349792892499917	0.265030615955697	0.305805589853721	0.33371633306373	0.394152575527051	0.204861610751615	-0.0755970223356537	0.815370780332534	-0.542084324546101	0.0686528200254186	-0.723972979197104	0.00776313725329238	0.380567668649576	0.222309262694392	0.65535270536007	0.0206995775266249	-0.310796512091419	0.325479142028567	0.605339310227024	0.0370022299565067	-0.0582724356154898	0.857242472155121	0.431168250708603	0.161684882618509	-0.361043187382302	0.248899391103183
Sc.scaffold.267	Sc.scaffold.267	NA	NA	black	-0.0911331904045253	0.778191951734635	-0.134253029132361	0.677423828959104	-0.136065304025395	0.673281009416831	-0.428633312682871	0.164439705856843	-0.288884197362622	0.362470996431716	-0.434758771229377	0.157833262613744	-0.175522537759673	0.585308647235552	0.630925239319059	0.0278141447032227	0.390117822073977	0.209953412417726	-0.240093405385386	0.452266023139184	-0.391260199423331	0.208504018879425	0.655165439403897	0.0207484421706094	-0.610862437609233	0.0348580874952021	-0.0893374115798619	0.782469060237837	-0.00647787731607993	0.984059240702545	0.567155606486126	0.0544649943373101
Sc.chr02.0222	Sc.chr02.0222	NA	NA	black	-0.0902221577357048	0.780361111445821	0.173109802842659	0.590556779479289	0.0347880013238455	0.914526895256955	0.000909232847890937	0.997762437254798	-0.0104967603620115	0.974171923362534	0.384856994018907	0.216706949077343	0.00624442819621362	0.9846336514037	-0.346649893087643	0.269642621995784	-0.194477821140357	0.544730503359451	0.0595017651361105	0.85425891600605	-0.105156638529408	0.744993794195243	-0.527869697954393	0.0777351825009978	0.366673277276158	0.241048697465213	-0.0363096593420834	0.910801086009773	0.416025177997805	0.178580766345736	0.0236507890679322	0.94184027307557
Sc.chr01.1244	Sc.chr01.1244	NA	NA	black	-0.0893393371465694	0.78246447102173	-0.0106013504442207	0.973914648260841	0.19523733696608	0.54312949812197	0.303944625762856	0.336816360326141	-0.340856796772608	0.278263607163204	0.788710411938667	0.00229747929041171	-0.314225181984847	0.319885423575865	-0.50789095835534	0.0918388757660372	0.0586933967808859	0.856220613512339	-0.389970057607938	0.210141334973458	0.362539825599521	0.246797984066083	-0.561484995148517	0.057476022421167	0.868900557200988	0.000243737355787767	0.177355436294683	0.581333993006398	0.234765076444504	0.462662612904884	-0.448568361559832	0.143566136009249
Sc.chr03.0891	Sc.chr03.0891	NA	NA	black	-0.0892374213307723	0.782707376417961	-0.175990675453007	0.584292478617291	0.0672420778302129	0.835515012552274	-0.370656322685236	0.235584277110197	-0.407328658544177	0.188763252296631	-0.367975509828898	0.239253964991558	-0.0856600110804309	0.791244897945371	0.544488166052731	0.0671927606534383	0.622365265431215	0.0306801792862682	-0.355015425687936	0.257468848555852	-0.420639680716204	0.173320132835624	0.514368986627295	0.0870906258015066	-0.641998856938718	0.024399819088757	-0.243804137407556	0.445091916938511	-0.185253411787089	0.564330191407167	0.339145423772687	0.280840157368264
Sc.chr07.447	Sc.chr07.447	NA	NA	black	0.0878900070986705	0.785920460827159	-0.0771201430462657	0.811709136566337	0.120609957477445	0.708868485231505	0.488251316159821	0.107291608864184	0.026287567559345	0.935367508225846	0.33909461889918	0.280916853657485	-0.169282078313688	0.598919838891384	-0.269907039543024	0.396208346226348	-0.0556527544976036	0.863606062088895	-0.198496079814979	0.53628276932319	0.562718473000564	0.0568114188509987	-0.270956241508591	0.394302759326536	0.614346364699373	0.0335521961013371	-0.0688516912674587	0.831626716406271	0.130360255255767	0.68635028516526	-0.484061663708016	0.110798022172149
Sc.chr09.396	Sc.chr09.396	NA	NA	black	0.0865808888937944	0.789045163396369	-0.223887701014776	0.484228305792051	-0.0127370362331125	0.968661729135914	-0.113497248771697	0.72543237036254	0.0919223335951478	0.776314183031025	-0.411138090423227	0.18425968343279	0.0178388600064613	0.956118302020139	0.489347532215937	0.106386487010359	0.115601583581367	0.720520244851445	-0.0673327627444713	0.835295856974225	-0.103685380676853	0.748459113900597	0.389754932269267	0.210415107826683	-0.384641103457668	0.21698686507328	0.196469154970497	0.540537111583438	-0.0489708123527085	0.879870407068499	0.522852723268892	0.0811274701888514
Sc.chr01.1168	Sc.chr01.1168	NA	NA	black	0.0861446647487699	0.790087012696948	-0.0392153152563894	0.903691168505377	0.0636168636308326	0.844284607710396	0.337583145363681	0.283204073379433	0.156302001522781	0.627607720510771	0.456877313188219	0.135396286691142	-0.0983827848707277	0.76098363727771	-0.372238948227702	0.233433667826167	-0.204800070550949	0.523142678531062	-0.0431246923412709	0.894135545834211	0.289200293459785	0.361922260378661	-0.611613668439815	0.0345734788040039	0.776333250504134	0.00298614494143567	-0.0531626082139447	0.869661904250317	0.240141254002963	0.45217316772201	-0.211623745639779	0.509078249552932
Sc.chr08.213	Sc.chr08.213	NA	NA	black	-0.0847893411431764	0.793325985887069	0.262663779484968	0.409490400914704	-0.00808575419643717	0.980103198786465	0.409027505651165	0.186746514299914	0.0642975091199032	0.842636821167419	0.6788521041374	0.0152067290350319	-0.100320629402255	0.756400250147521	-0.723452331102041	0.00782904686924082	-0.518348486932807	0.0842577075768546	0.130488808588071	0.686054906357874	0.574096959934153	0.050931555065894	-0.550073356304034	0.0638834239742794	0.823165370949425	0.00100370268479641	0.25265203799529	0.428208758916545	0.372374247028316	0.233250356461168	-0.578232793709074	0.0489045008624418
Sc.chr03.0662	Sc.chr03.0662	NA	NA	black	0.0814250555691203	0.801378877946056	-0.261449074169419	0.411739347280963	0.0488005777867944	0.880285353306769	0.236642660964715	0.458986371677951	-0.232411686340257	0.467289867054832	0.46659975250382	0.126226934483161	-0.522835437263261	0.0811393294670434	0.0322282252576996	0.920798086237808	0.180856518116668	0.573771567434628	-0.579867937901701	0.048118971728855	0.278980528484127	0.379884018283063	-0.236252338139264	0.459749474140926	0.69074211967853	0.0128786388269683	-0.280632345272567	0.376950178777579	0.79092240205296	0.00218845335963088	0.302139576368899	0.339838047075837
Sc.chr10.571	Sc.chr10.571	NA	NA	black	-0.0806394607771604	0.803261897261122	0.117286286010765	0.716594631439613	-0.102321602351167	0.751675103773967	0.26148410964908	0.411674395322899	0.0313416550824034	0.922971075902832	0.668515109172081	0.017470626654817	-0.265794365118266	0.403722750609562	-0.506992476673648	0.0925109273453524	-0.422103928605231	0.171671422139736	0.00484363977017764	0.988080478112962	0.430686310934364	0.162206359055478	-0.553020859920792	0.0621832825649292	0.862569809762069	0.000305141391674644	0.166267579284043	0.605537651148535	0.422588667023437	0.171127796828782	-0.150267014384945	0.641111899008971
Sc.chr05.173	Sc.chr05.173	NA	NA	black	-0.0805505340709786	0.803475109460431	0.0515765587324794	0.87352242662874	0.0512205309688481	0.87438936667548	0.0236937841368525	0.941734701868872	-0.186230153339938	0.562241428095722	0.393941112961777	0.205126582613964	-0.187828350691698	0.558830472594501	-0.200576573305475	0.531930792397918	0.0463706655861184	0.886211224531886	-0.207417460059841	0.517728181699072	-0.0688749783019433	0.83157048781516	-0.414094194858016	0.18081138061832	0.423582894669415	0.17001617833698	-0.162516155104325	0.613811399338172	0.376749934623156	0.227368138962397	0.00102057199439424	0.997488439595492
Sc.chr04.0677	Sc.chr04.0677	NA	NA	black	0.0769544648518339	0.812107267120869	-0.181966791709733	0.571381568653087	0.158983987634124	0.621639572788814	0.241080579894989	0.450352139888203	-0.201766194045656	0.529449126475817	0.46842653157819	0.12455063889168	-0.342905248279359	0.275197411742497	-0.103777228193091	0.748242655546257	0.162239819357795	0.614422509462616	-0.488243991233707	0.107297674048856	0.154228804921932	0.632235244999136	-0.388575399233163	0.211920055608123	0.661406081585701	0.0191648061954094	0.067841906849544	0.834065623399967	0.506462681845801	0.0929087547030822	0.0733433070488208	0.820795009825333
Sc.chrX2.691	Sc.chrX2.691	NA	NA	black	-0.0763136785736847	0.81364748297383	0.15358623134904	0.633671986868817	-0.241862092133025	0.448839724515679	0.396018044110531	0.202533153993211	0.148669901529897	0.644702654174344	0.465368684083262	0.127364867002888	-0.287060181402714	0.365645989251325	-0.416614124282884	0.177903870735234	-0.536117267693841	0.0723712828020083	0.0987215706994333	0.76018182825884	0.741920618535469	0.00573433120333103	-0.251924387354429	0.429585263086686	0.717709754376413	0.00858411442348259	0.0354107470903195	0.913001895239964	0.430257645029232	0.162671085456953	-0.281482482812928	0.375444816815459
Sc.chr01.0622	Sc.chr01.0622	NA	NA	black	0.0717864169325647	0.824546351733857	0.0453032704149734	0.888816009975562	0.0957821117589056	0.767145824215528	-0.160064291648065	0.61924147668673	-0.0722420892706403	0.823448052496617	-0.174811070587793	0.586854321490745	0.145933403301908	0.650871259104012	0.109235787867	0.735408832447429	0.121926397316125	0.705815218308445	-0.0218606942855133	0.946236462155661	-0.324441216146664	0.303534819676911	0.162465312456893	0.613923819763184	-0.453636610806206	0.138545965871817	0.330753652484948	0.293670233753184	0.106595818509026	0.741608222097829	0.234093584876096	0.463980709315076
Sc.chr09.545	Sc.chr09.545	NA	NA	black	-0.0714307503222266	0.825403809745804	0.141168585131176	0.661660034841727	-0.00964932494830911	0.976256562155893	0.248064721668686	0.436922609835786	-0.0481704559306648	0.881821513215518	0.575630842693844	0.0501730162788974	-0.217927801336571	0.49623498009108	-0.440034151121897	0.15228096755779	-0.27350641539876	0.3896905647625	-0.0748274057257912	0.817222264618706	0.31232334259408	0.322981625321097	-0.490717676981175	0.105262347818918	0.696010329363584	0.0119362372053691	-0.104604912759742	0.746292793798294	0.616585185581908	0.0327317423909841	-0.169847795915939	0.597680984376934
Sc.chr04.0260	Sc.chr04.0260	NA	NA	black	-0.0700307156362426	0.82878077407812	-0.0568696040648097	0.860649208506748	0.07339241473605	0.820676740028488	0.287470084828806	0.364931219501172	-0.221455699911117	0.489111692199546	0.45257033162635	0.139592560390073	-0.309871787601174	0.326996877276459	-0.204823668694625	0.523093753069642	0.121317232301315	0.707227584922872	-0.363227033374502	0.245836595198583	0.389878171381756	0.2102582447403	-0.302456456761408	0.339306529913704	0.574531662588652	0.0507157732077071	-0.55185286075042	0.0628531928011727	0.617115699915377	0.0325394550939069	-0.175145302180828	0.58612799980474
Sc.chr03.0432	Sc.chr03.0432	NA	NA	black	-0.069079724075037	0.831076142386672	0.0418532165452152	0.897242032318452	-0.00864307599006992	0.978732048615556	0.198567530622471	0.536133059206596	-0.289345271254226	0.361670728451646	0.624740339412734	0.0298646051695868	-0.401582849595049	0.195683810656843	-0.345702462655036	0.271041882100888	-0.116276857315079	0.71894600449532	-0.312114025086524	0.32332339418939	0.355306328243054	0.25705138645556	-0.229473719288359	0.473096612302228	0.659586028226063	0.0196172019254143	0.694218842765533	0.0122507665182006	0.240657525342416	0.451171863678653	-0.195822375385245	0.541897623919837
Sc.chr01.0536	Sc.chr01.0536	NA	NA	black	0.0676061070461557	0.834635338917857	-0.29699553023677	0.348528935666039	0.0907212265715806	0.779172654461838	0.137580078051481	0.669824648155798	-0.179470651860675	0.576760384494378	0.176880316421777	0.582363274311941	-0.323964454460524	0.30428728317207	0.147349273797564	0.647677069871341	0.272389971410735	0.39170633844398	-0.419139428625117	0.17501965149077	0.162913437160326	0.612933214414171	-0.0121896677894657	0.970007931755542	0.442063118760505	0.150179190367554	-0.164646627208789	0.609107503601003	0.00902590514608605	0.977790224123724	-0.00396843055882663	0.990234145485683
Sc.chrX1.551	Sc.chrX1.551	NA	NA	black	-0.0671775536808644	0.835670952715667	0.0470119337148636	0.884646820723633	0.0890830559031511	0.783075323749956	0.112395193182989	0.728008694126384	-0.202722510808079	0.527457752708732	0.667530057260037	0.0176985572083472	-0.255736664518173	0.422397578677232	-0.386457493134615	0.214638607428249	-0.0467074382344437	0.885389604962413	-0.255638176884845	0.422582518268927	0.0490063688409158	0.879783741735126	-0.635469950514117	0.026373670281353	0.69918609249516	0.0113934381551289	-0.0839011153481821	0.795450312050794	0.629585584351073	0.0282493806156569	0.0460957992267626	0.886881888464209
Sc.chr05.443	Sc.chr05.443	NA	NA	black	0.066162760469442	0.838124187876193	0.039054545260077	0.904084395188918	-0.00281212059678858	0.993079619937783	0.540019897373959	0.0699240503675552	0.102796636677956	0.750554488636053	0.455684003240476	0.136550625909939	-0.195737577714325	0.54207610374936	-0.440919342040486	0.151361714326778	-0.347837958193802	0.267893865229007	-0.040219616342112	0.901235205337487	0.756209276101188	0.00442813020027853	-0.218636651015421	0.494799998740773	0.764176479777003	0.00380546746711108	0.103594142715452	0.748674152213727	0.373689406835371	0.231472963314576	-0.538544030449589	0.0708427256111206
Sc.chr05.959	Sc.chr05.959	NA	NA	black	-0.0658133822892806	0.838969107536825	-0.00968745004344599	0.976162773756323	-0.18776996165571	0.558954940586672	-0.407645968884643	0.188385546732472	-0.10084159240155	0.755169290937967	-0.560792712574447	0.0578513917851337	0.0388680801460493	0.904540494229445	0.484424108227186	0.110491725023375	0.241162392693862	0.450193698719368	0.063910506445671	0.843573652040876	-0.375547311758013	0.228975879453102	0.638910707108442	0.0253195853960369	-0.76702476486959	0.00359983057676874	0.11143410019912	0.730257595968076	-0.626247980846313	0.0293550675854074	0.207073156843719	0.518439033453042
Sc.chrX2.662	Sc.chrX2.662	NA	NA	black	0.0634898173686746	0.844592239886158	0.237122200628496	0.458049662904092	-0.0784316181909046	0.80855906693548	0.492146721682404	0.104098339047859	0.357611681996268	0.253757037412077	0.311822293463491	0.32380005716057	0.0699075350691375	0.829078020907118	-0.559485709357081	0.0585647247153291	-0.649993947782389	0.0221314037657915	0.331498232653213	0.292518728235051	0.659745237388118	0.0195773201673148	-0.275759965000655	0.385637916509577	0.554474065554613	0.0613567253722568	0.346507490319847	0.269852670279396	0.310440755224957	0.326062583616714	-0.54626444471161	0.0661277402007775
Sc.chrX2.106	Sc.chrX2.106	NA	NA	black	0.0615892504222948	0.849196665730564	-0.0764390702081208	0.813346039486353	0.179301739500546	0.577125089265751	0.453160980206975	0.139012186961309	-0.140818544840516	0.662454979789062	0.622006693517639	0.0308046857198562	-0.269180366221182	0.397530881697944	-0.415520634569817	0.179161932496481	0.0154027914892559	0.962106680768754	-0.356792182353742	0.254925259643324	0.458085053208558	0.134234449569405	-0.490435518168203	0.105493196277876	0.884166756105103	0.000134795575653711	-0.00523033328780488	0.987128946154136	0.428038053844512	0.165090872192961	-0.439187795344536	0.153163219630124
Sc.chr01.1828	Sc.chr01.1828	NA	NA	black	0.0615669573143901	0.849250700280847	-0.0793129828803911	0.806443554106246	0.0011441053710313	0.997184433102497	0.450882834660849	0.141259316053098	-0.0443210115070982	0.891213928589581	0.557824841202519	0.0594799938070772	-0.365560212741355	0.242589011564447	-0.328038790178438	0.297890402471423	-0.187997249734438	0.558470493999389	-0.265296912655298	0.404636490638425	0.644067543931682	0.0237974045581527	-0.274568805858861	0.387777321745413	0.839988540759842	0.000627375575015357	0.227517728949347	0.476980930904726	0.439245997497715	0.15310244472195	-0.252973894212566	0.427600589267068
Sc.chr02.1002	Sc.chr02.1002	NA	NA	black	0.0602288126678089	0.852495209404493	-0.092708031161566	0.774445704672416	-0.0798418971515389	0.805174587913945	-0.249256359934132	0.434650824798471	0.308087176313615	0.32993682196924	-0.609034912543532	0.0355574479108162	0.306200503815226	0.333060474674497	0.427551833328042	0.165623966447833	0.026108932447411	0.935805912407051	0.306764542681357	0.332124953431735	-0.315568597401346	0.317708208351555	0.313300968645961	0.321388002542792	-0.601123172489478	0.038701098431468	-0.541454838353743	0.0690387428522214	-0.115270858006768	0.72129161695565	0.441047683640888	0.151228729359587
Sc.chr06.1046	Sc.chr06.1046	NA	NA	black	0.0597781126987702	0.853588466323272	-0.24158159687421	0.449382271765927	0.103847147361147	0.748077887227882	0.455640709153539	0.136592625519234	-0.197064379166415	0.539286317326577	0.460847142790648	0.131601715533315	-0.461280366109111	0.131191852576548	-0.100298421148502	0.756452736570457	0.171447364398113	0.594183431724705	-0.533075921756457	0.0743187232210586	0.588112634586651	0.044293097876792	-0.211562884195068	0.509202951003995	0.79304759862505	0.00208747420384944	-0.323399565757656	0.3051801812395	0.436800271262822	0.155669564446335	-0.241198170025127	0.450124419589063
Sc.chr04.0211	Sc.chr04.0211	NA	NA	black	-0.0597015018824639	0.853774323726883	0.136327313534657	0.67268274751507	0.0963651022554757	0.765763362343917	0.092325336329128	0.775355659997115	-0.187722617783616	0.559055871895145	0.536329223815799	0.0722368826378601	-0.0822185591004629	0.799477886416287	-0.481076926595019	0.113341786324435	-0.0374792930316273	0.907938332242337	-0.0922747535928123	0.775475952888779	0.0240643150377775	0.940824926531269	-0.475556644320161	0.118147565559822	0.511745495430321	0.0889930826877704	0.162524207833611	0.613793594292636	0.114121645027466	0.723973848732014	-0.377871222370901	0.225875237499233
Sc.chr10.321	Sc.chr10.321	NA	NA	black	0.0594532257476902	0.854376687069179	-0.126778674821817	0.694595801799215	0.26567920613828	0.403934186683146	0.498721554544269	0.0988534801180294	-0.168729327845185	0.600131241092972	0.69960680050428	0.0113229304035199	-0.259368530438618	0.415605595196178	-0.456528432306566	0.135733117113337	0.0684061106427675	0.832702749294776	-0.408529486337765	0.187336332977382	0.509032177007276	0.0909900146462002	-0.595582603655245	0.0410171085575651	0.926457983900906	1.49602486505072e-05	0.0110462862923792	0.972820202049055	0.316558578051837	0.316109027301368	-0.463371712537737	0.12922496316499
Sc.chrX2.590	Sc.chrX2.590	NA	NA	black	-0.0587323190777215	0.856126142123563	-0.0258352763901984	0.936477547576831	0.159898873891977	0.619608456616795	0.302822086101306	0.338693801205526	-0.307051390319334	0.331649732560071	0.73683462837274	0.00626295891257317	-0.358761853951858	0.252122721613407	-0.409805237492172	0.185827730459554	0.0282441525907551	0.930566783400139	-0.423150922380398	0.170498594875948	0.34825333956836	0.267283998773116	-0.500683489546329	0.0973233805893917	0.851360471581626	0.000442776559497664	0.0524173473138545	0.871475585435173	0.599088300753734	0.0395405879448694	-0.230606326347076	0.470854128616222
Sc.chr03.0216	Sc.chr03.0216	NA	NA	black	0.0564097068739819	0.86176653320237	0.0573616271983123	0.859454093229743	-0.0168911025133446	0.958447861313841	-0.191716378011808	0.550567965451311	0.349748098932861	0.265096022716617	-0.607636323332181	0.0360993925527708	0.466817665229468	0.126026202473864	0.236034398341194	0.460175817900599	-0.0100760723102917	0.975206772196971	0.439401453336679	0.152940192640098	-0.355621299666427	0.256599829364834	0.179435800441141	0.576835625972005	-0.658758719873439	0.0198253986128568	-0.578605510094002	0.0487246585035672	-0.323409772875877	0.305164034294548	0.0789762343510953	0.807251701539357
Sc.chr10.271	Sc.chr10.271	NA	NA	black	-0.0556880978740756	0.863520157491824	0.136935950956218	0.671293682187413	0.0340917773863494	0.916232144107241	0.446515193084103	0.145632694727953	-0.018721341680651	0.953949471724742	0.626490630091636	0.0292736484595716	-0.1949084294855	0.543822569756688	-0.553327948400113	0.0620079763904979	-0.325157103806597	0.302406901726842	-0.0768484152223443	0.812362129576211	0.614959826075129	0.0333259336662255	-0.453768703909445	0.138416665605847	0.787989751991194	0.00233388045701767	-0.0426603267846909	0.895269933787068	0.671187790780514	0.0168630458813422	-0.409410264311085	0.186293985889998
Sc.chrX2.270	Sc.chrX2.270	NA	NA	black	0.0555548916743792	0.863843931732696	0.0615785708957303	0.849222550939598	0.124076662765864	0.700836600611285	0.547114809357066	0.0656220304445857	0.0756715556649413	0.8151915196831	0.628366290690335	0.0286497648096828	-0.135938763064039	0.673570010205568	-0.587821266759336	0.0444245102528501	-0.312559278738823	0.32259663152849	-0.0750766521917892	0.816622552341923	0.630093829835094	0.0280836841700976	-0.561760669193127	0.0573270201812287	0.881649525238336	0.000149435238297731	0.115848045369891	0.719945561927674	0.396804867831179	0.20155592665784	-0.534843603165761	0.0731825226829165
Sc.chrX3.386	Sc.chrX3.386	NA	NA	black	-0.0554072606559925	0.864202789752149	0.129087053621119	0.689277908256606	-0.0218391788434992	0.946289309272142	0.374760489412117	0.230031419561566	0.0485716933572997	0.8808433019635	0.538413941981318	0.0709240969728183	-0.159011219299938	0.621579081355071	-0.506711171253159	0.0927220187834621	-0.35405445737364	0.258850700233644	0.0318060385310216	0.921832807670406	0.54850806285764	0.0647992539778147	-0.396050491870473	0.202492796998973	0.766410566084849	0.00364344263224453	-0.224582092735193	0.482838080947412	0.510740473256105	0.0897292654746295	-0.42901425730791	0.164023835864224
Sc.chr08.225	Sc.chr08.225	NA	NA	black	0.0546049204270529	0.86615350988201	0.101882332400768	0.752711742057014	0.129637936568391	0.688010715143733	0.497778112750682	0.0995949660517684	0.144937154572481	0.653122024848648	0.582797612950283	0.0467338343442209	-0.039481497104403	0.903040159107511	-0.609202744959247	0.0354928069330757	-0.381945310134108	0.220500520138071	0.0448305462389021	0.889969932162825	0.544696925655218	0.0670669830437071	-0.581322317279223	0.0474277845384752	0.832347999161252	0.000781485365483613	0.0581900277835719	0.857442535951793	0.382307934116694	0.220025899771441	-0.524122550832664	0.0802595132708218
Sc.chr03.0124	Sc.chr03.0124	NA	NA	black	-0.0539420065708399	0.867765762238175	0.108643398427399	0.736798682634534	0.104411510453794	0.746748289679316	0.399587902281872	0.198122630961896	0.0193489847527533	0.952407118989403	0.57187668114622	0.0520437363961644	-0.0551596690878985	0.864804682382737	-0.575923226611937	0.0500293317954563	-0.326293401581196	0.300621424252788	0.0124421917101725	0.96938686314559	0.54293012557129	0.0681366238308007	-0.468330326135574	0.124638553812516	0.703625080206497	0.0106657091813231	0.473615086785688	0.119869190902703	0.114852988443967	0.722266581386044	-0.524590318167815	0.0799413843529396
Sc.chr01.1338	Sc.chr01.1338	NA	NA	black	0.0528205099542673	0.870494370033233	-0.0092804745356351	0.977163954701749	0.215984036026785	0.500179446312821	0.26611443528402	0.403135382748806	-0.201543063355056	0.529914221603019	0.588016731917803	0.0443363213977451	-0.188496900807533	0.557406130816319	-0.377286593999856	0.226652886493054	0.0583960450268451	0.856942396595186	-0.336268532470756	0.28520198416831	0.15820418582006	0.623372707094483	-0.498370632835605	0.0991288493046126	0.635671742654032	0.0263109894493894	-0.104091944283251	0.747501086255392	0.7363186150568	0.00631856919097256	-0.132221969635895	0.682076548679377
Sc.chr05.243	Sc.chr05.243	NA	NA	black	-0.051726317193019	0.873157797644138	-0.121910667111014	0.705851678546719	0.0975618061480221	0.762927552975041	0.258519400000545	0.417188681983182	-0.32451945837281	0.303411430853558	0.735306263444172	0.00642874711288499	-0.472923639882265	0.120486272270987	-0.300009442767998	0.343422635761252	0.0894952714351964	0.782092852926404	-0.49943888424037	0.0982921844198018	0.337170241273576	0.283830732830451	-0.484201321533593	0.110679932626962	0.908476070138626	4.33010108542026e-05	0.0328471358878129	0.919281425845377	0.479023770885754	0.115113829202959	-0.0956812751893402	0.767385004169636
Sc.chr02.0818	Sc.chr02.0818	NA	NA	black	-0.051232832360732	0.874359410236161	0.288712902227541	0.362768543927761	0.031207312546949	0.92330039291645	0.393226169126549	0.206023987254649	0.164227017859544	0.61003289745635	0.611546480262307	0.0345988655482234	0.0679001365956987	0.833924945873056	-0.776252819794876	0.0029910800757353	-0.516981360431935	0.0852237778055315	0.258844354609667	0.416582496318164	0.490550160588831	0.105399360884831	-0.638481006847956	0.0254495279899135	0.699976573248326	0.0112612269708409	0.0485399095197896	0.880920784957705	0.331781897796105	0.292080706563179	-0.599641890286464	0.0393109338428051
Sc.chr10.064	Sc.chr10.064	NA	NA	black	-0.0504348277955448	0.87630302887535	0.199262217174476	0.534678412639333	0.0873088486035497	0.787307258822603	0.422637676374077	0.171072894050319	0.0465876752687371	0.88568177717918	0.613093920266972	0.0340175476213718	-0.0318848554519907	0.921639629777076	-0.680447897278236	0.0148775333686937	-0.427977289575448	0.165157435032549	0.092405792756669	0.775164332587853	0.554983791178936	0.0610686183909254	-0.492037103966227	0.104187321455715	0.740026040910446	0.00592715767602991	0.477996175025246	0.116007554700131	0.153386071577024	0.634119765315466	-0.6431395828703	0.0240662809901336
Sc.chr01.1961	Sc.chr01.1961	NA	NA	black	-0.0499083367078199	0.877585693900405	-0.0119326220625801	0.970640137205518	0.0710353109932606	0.826357359351763	0.159944690913145	0.619506803395264	-0.265428650293662	0.404394408699365	0.737154919491496	0.00622862705990023	-0.377480288713785	0.2263950642098	-0.376702486842481	0.22743144166703	-0.0174620285687703	0.957044505502007	-0.358909969722746	0.251912708357179	0.157851896232794	0.624156257952014	-0.578344036669115	0.0488507753300747	0.816356969532321	0.00119771430152088	0.0999811156341084	0.7572027514551	0.525236636622265	0.0795032383031995	-0.00775157260491381	0.980925392510531
Sc.chr05.954	Sc.chr05.954	NA	NA	black	0.0496815403091581	0.878138310577092	-0.0677514080921991	0.834284268651699	0.16643464366097	0.605170170589676	0.449975078637365	0.142161200745969	0.0419748484997712	0.896944801570915	0.369230767159178	0.237531489159869	-0.0598018890986401	0.853530786301848	-0.363451299103673	0.245523330342291	-0.116477923600693	0.718477459566083	-0.0930586184354265	0.773612321907352	0.542048001022148	0.0686750485957486	-0.297453843542972	0.347749841691592	0.654416620416027	0.0209446782466153	0.280707333959222	0.376817268630601	-0.17781267112969	0.580344133351656	-0.627574672071419	0.0289118923936352
Sc.chr04.0973	Sc.chr04.0973	NA	NA	black	-0.0477933376806995	0.882741060493607	0.153400118031337	0.634088338244317	-0.173079500728651	0.590622807599686	-0.179097402513077	0.577566402665759	-0.0607060638403271	0.851337807339994	-0.275325555190678	0.386417443773477	0.00851405623271845	0.979049464718824	0.163578014043871	0.611465223458973	0.0457998934835257	0.887603963866941	0.0812561458863111	0.801783661870343	-0.153748404975706	0.633309270114715	0.382269097471317	0.220076701652757	-0.449872587796858	0.142263261250051	-0.3909128371342	0.208944089301178	0.262699196489447	0.4094249209833	0.0889998122032931	0.783273761396306
Sc.chr06.0692	Sc.chr06.0692	NA	NA	black	-0.0477809116499572	0.882771361805783	0.184523723556329	0.56589267633675	-0.153123651040141	0.634706998269079	-0.349168259439806	0.265943536891069	0.375032436196781	0.229666268711116	-0.529177469186891	0.0768670994229814	0.470046744986637	0.123076141909445	0.133705732859392	0.678676556415184	-0.191851207276506	0.550282347914698	0.622894544413245	0.0304970603547163	-0.46676339336469	0.126076175901206	0.0953428909299094	0.768187772973561	-0.618248255273137	0.0321316689106567	-0.514806457815837	0.0867760894537591	-0.412629412332237	0.182514984304589	0.13198776443352	0.682613719923875
Sc.chr06.0966	Sc.chr06.0966	NA	NA	black	-0.0477608635426684	0.882820250123296	-0.110282328312833	0.73295524522883	0.0113670785412164	0.972031148913615	0.0865268933414099	0.789174105686176	-0.251955833473529	0.429525731517577	0.460449207075812	0.131978926762852	-0.416119974320709	0.178471705311007	-0.0584806955194855	0.85673690816119	0.110112458169558	0.733353346112193	-0.421291406840105	0.17258508169628	0.109029204935716	0.735893429984611	-0.331022862942535	0.293253600925472	0.549225990986652	0.0643780848365415	-0.0303049613807825	0.925512631726535	0.438820293715305	0.153547321872455	0.218857432580246	0.494353434047378
Sc.scaffold.117	Sc.scaffold.117	NA	NA	black	0.0470361048891104	0.884587861367717	-0.145666013511217	0.65147509522299	-0.0489633616403389	0.879888567577533	0.307064600222353	0.331627856596164	-0.0401492426971882	0.901407274556204	0.270526094979157	0.395083437759566	-0.360852659394042	0.249167660044991	-0.0137134734421691	0.966260459688484	-0.00244394646120974	0.993985648403029	-0.307244471686358	0.331330062487994	0.429725190461529	0.163249504339117	-0.0955767318732679	0.767632996037356	0.603556635449882	0.0377139209939042	-0.453098268386828	0.139073733694905	0.690043187771555	0.0130076809408348	0.00798765828605671	0.980344544327345
Sc.chr01.0688	Sc.chr01.0688	NA	NA	black	-0.0447914641853391	0.890065340461986	0.077631279427292	0.810481116122084	0.166116965301784	0.605869018848437	0.21345137693819	0.505339821719907	-0.2702219755784	0.39563586140562	0.651046359862786	0.0218446829493538	-0.229606276335311	0.472833903612683	-0.431047829390801	0.16181508317219	-0.0146805822040319	0.963882384435094	-0.300223501506519	0.34306150400918	0.185464935406561	0.563877581564795	-0.477958319006782	0.116040566122929	0.61100112959064	0.0348054174652552	0.0271368966452521	0.933283322184265	0.663255441839507	0.0187129907045843	-0.160333162319797	0.618645156295633
Sc.chr01.2253	Sc.chr01.2253	NA	NA	black	-0.0443412850340616	0.891164427752414	-0.0349224904189078	0.914197531435486	-0.0214238197062721	0.947309570245061	0.35309785920082	0.260230545404009	-0.0423895627766922	0.895931460219428	0.61181189623875	0.0344986570055267	-0.331184833395269	0.293003094468349	-0.381187992224554	0.221493722589272	-0.206412608663937	0.519803993469074	-0.173519735890598	0.589663818749571	0.547137722263535	0.065608441293213	-0.443341378555318	0.1488646441886	0.88608090559762	0.000124434461400675	-0.0844118128986088	0.794228744987023	0.338160014462294	0.282329886111225	-0.250615741332073	0.432066267996466
Sc.chr09.324	Sc.chr09.324	NA	NA	black	-0.0437710653098895	0.892556839655538	-0.0879186028486092	0.785852238507873	-0.165333899182172	0.607592950512872	0.178327143249351	0.579231156397617	-0.0203461869058172	0.949956932208456	0.27131295139947	0.393655957515384	-0.394643911098225	0.204246753062779	0.0139410543812431	0.965700825428664	-0.101172701555733	0.754387199978166	-0.217912430069406	0.496266118034977	0.355142689429153	0.257286169094048	-0.154430589024889	0.631784312722475	0.520659523575725	0.082641581679476	-0.276749576957046	0.383865124399065	0.466988441460718	0.125869036530562	0.183410324616428	0.568280160519254
Sc.chr01.2123	Sc.chr01.2123	NA	NA	black	0.0405500562145928	0.900427305581139	0.0658441921389888	0.838894592165829	0.174515145586996	0.587497691157334	0.460250932322247	0.132167137506846	0.115566807684873	0.720601343629326	0.625625540387724	0.0295646686020482	-0.0131960423730459	0.967532903275011	-0.62496111691719	0.0297895940330373	-0.271933938336142	0.392531246481202	0.00351351961784872	0.991353590134044	0.44050925987994	0.151787134226872	-0.731839294740432	0.00681703672195835	0.875774172837658	0.00018845390719578	-0.147457670053497	0.647432752840282	0.389319409205968	0.210970026476127	-0.498116706145135	0.0993284261696108
Sc.chr03.0890	Sc.chr03.0890	NA	NA	black	0.0395750682480864	0.902811322193113	-0.307626239595569	0.330698491513764	0.0611785756606214	0.850192164095237	0.10574681614356	0.743604937216837	-0.331273410734315	0.292866150198455	0.43291052886104	0.159808544927581	-0.531064865419332	0.0756259860647816	0.112338189099093	0.728142025643701	0.282560459088113	0.37354051087788	-0.627048609994247	0.0290870399191818	0.14110557522684	0.661803107315609	-0.155370860679301	0.629684583227343	0.625908886995858	0.0294691210788748	-0.0242247222077722	0.94043109420517	0.534407767222383	0.0734615477183427	0.337308325423709	0.283621076512249
Sc.chrX2.430	Sc.chrX2.430	NA	NA	black	0.0349083868640169	0.914232070463594	-0.316203881211238	0.31668148122553	0.0663753461422447	0.837610157480994	0.345686629856537	0.271065300995867	-0.272177738094708	0.392090132501282	0.453161486460816	0.139011690184503	-0.537463423945801	0.0715206042425155	0.00857418594117412	0.978901532469888	0.222329291966799	0.487354984174196	-0.613593302331291	0.0338314495243771	0.510123482801717	0.0901832446887399	-0.134358408396079	0.677182708299263	0.766626094781077	0.00362809329730945	0.16646402005784	0.605105561943416	0.208391944790865	0.515718552435569	-0.0755088255999516	0.81558291343725
Sc.chrX2.382	Sc.chrX2.382	NA	NA	black	-0.0349006936707886	0.914250910836037	-0.0685507755400833	0.832353368972585	0.255264342997586	0.423284864405701	0.380610261437213	0.222253208257668	-0.392950469583056	0.206370686758128	0.571473029807895	0.0522477467216987	-0.271338032494883	0.393610499715605	-0.372611587332535	0.232928999986181	0.244264543313983	0.444205620107217	-0.47198214410116	0.12132985893558	0.466652876718746	0.126177979450659	-0.250884560937696	0.431556056277903	0.610244902887724	0.0350932962376045	0.14894709166487	0.644078950906588	0.0600367961935623	0.852960952183067	-0.650621011369854	0.0219602378267434
Sc.chr05.934	Sc.chr05.934	NA	NA	black	0.0338511880021616	0.916821491095115	-0.0101636206881667	0.974991409356285	-0.0467321792824524	0.885329248646491	-0.451586653388966	0.140562595618453	0.0820412035142473	0.799902689769804	-0.630062236517219	0.0280939636203171	0.280223843799047	0.377674634374651	0.457760924994498	0.134545621007195	0.191361191082696	0.551320674329262	0.21478381608825	0.502621999468706	-0.656470692268991	0.0204095983920354	0.412485380785693	0.182683036574491	-0.800283052199393	0.00177016963876429	-0.0958182143688164	0.767060194929444	-0.487255764242694	0.108118035856562	0.344865438204041	0.272281553267688
Sc.chr05.330	Sc.chr05.330	NA	NA	black	0.0314211565369584	0.922776197345983	-0.221884823430282	0.488248408802432	0.0630475670018542	0.845663268333134	0.425601379932097	0.167773372192432	-0.188050931126724	0.558356101401895	0.478463340456478	0.115600684104907	-0.447913857389994	0.144222846395058	-0.131695247453835	0.683284824487791	0.0866374297032521	0.788910148197494	-0.481574628634181	0.112914960172052	0.613443776756267	0.0338870945800076	-0.167024737802189	0.603872852501511	0.808051713523115	0.00147208406643344	-0.00540707879306199	0.986694035732388	0.411769466640091	0.183519775362524	-0.219410065900205	0.493236443119779
Sc.chr02.0025	Sc.chr02.0025	NA	NA	black	0.0312835196799773	0.923113583220679	-0.140396115926559	0.66341474589957	-0.264918604585187	0.405332076752823	-0.247630770635387	0.437751335396086	0.225474567766179	0.481053959509253	-0.722308813771679	0.00797527607813386	0.069276800448713	0.830600367307205	0.622087597388033	0.0307765619006105	0.0384539743682264	0.905553503432009	0.202463069767265	0.527997678744342	-0.120721906579425	0.708608683840108	0.683397686817375	0.0142828908411406	-0.657926496461465	0.0200364564438283	-0.133083902946186	0.680100793076033	-0.488739372354469	0.10688800181763	0.38594550333582	0.21529895205155
Sc.chr06.1077	Sc.chr06.1077	NA	NA	black	-0.0283575247644575	0.93028867434639	0.151648696841227	0.638011173926812	0.0987046428033693	0.760221886604635	0.254221196927591	0.42524772389345	0.0621034123384748	0.847950593950687	0.418659847855537	0.17556512498328	0.0929207041646212	0.773940132478606	-0.555229233336696	0.060930225264524	-0.285451655463687	0.368457942448745	0.163047119840592	0.612637816183349	0.300818535736026	0.342058712406603	-0.405917659783426	0.190448488203066	0.496670374014562	0.100470318340424	0.435682523252767	0.156851862762576	-0.247475582089559	0.438047886649198	-0.621528970111371	0.0309711288331802
Sc.chr06.0930	Sc.chr06.0930	NA	NA	black	-0.0273129406108766	0.932851372007912	-0.0335157711896259	0.917643191147676	0.0943346024214501	0.770581032062774	0.0569534270287271	0.860445585013767	-0.142776880972028	0.658011710146838	0.437322739984027	0.155118875811529	-0.141908134437685	0.659981566082831	-0.27108961440816	0.394060858589787	0.0894844233904956	0.782118704320677	-0.164280257641207	0.609915454968245	-0.0213766364439264	0.947425472741986	-0.478213276490508	0.115818356227959	0.522808528292251	0.081157793048129	-0.218995995942908	0.494073260896278	-0.00358977534968173	0.991165939012924	-0.177044008998278	0.582008576282338
Sc.chrX2.580	Sc.chrX2.580	NA	NA	black	0.0271489055169126	0.933253856096874	-0.0337838515918493	0.916986445048156	0.0684386217627708	0.83262422923693	0.556893593857898	0.0599975134425159	0.030697883550395	0.924549268237905	0.606650776292049	0.0364848112067324	-0.258945479576415	0.416393942182333	-0.467733033997095	0.125185282947372	-0.261417684363362	0.411797544897105	-0.169394354648665	0.598673889186714	0.752784570877097	0.00471825796675071	-0.430717895206054	0.162172151138373	0.936084251135907	7.54145151231356e-06	0.102260820182692	0.751818521905661	0.364634672735598	0.243874235148421	-0.47466890974313	0.118932708507172
Sc.chr03.1251	Sc.chr03.1251	NA	NA	black	0.0269233241128525	0.933807376476097	0.0388878240810288	0.90449219873977	0.133232193256983	0.679761062220511	0.464403953046965	0.12826127734416	0.0145053460473241	0.964313262434786	0.504740387710595	0.0942099939972038	-0.0927071261798587	0.774447856192174	-0.481349921497898	0.113107535779151	-0.161462938833781	0.616141768014547	-0.11855686790498	0.713638136237591	0.511525367694145	0.0891539768195479	-0.462508909287806	0.130034076010085	0.728611142749735	0.00719416528477146	-0.00999647690752433	0.975402572598788	0.426726072414595	0.166531822843868	-0.503358234032343	0.0952630697111352
Sc.chr05.413	Sc.chr05.413	NA	NA	black	-0.0233484952864102	0.942582557233981	6.41531601078132e-05	0.999842123083414	0.0461423343648312	0.886768339616039	0.185327994976865	0.564170584479615	-0.0912806408908457	0.777841009785881	0.559055355531162	0.0588009359563046	-0.265616833863647	0.404048727697069	-0.295229855843462	0.351539130342785	-0.160178394598706	0.618988385335337	-0.206592897111274	0.519431289991204	0.206920388268124	0.518754576682154	-0.478011532601792	0.115994164263906	0.670798094656957	0.0169506543611049	0.154238650852655	0.632213239366874	0.52789410124621	0.0777189228677441	0.0820925869366582	0.799779610706132
Sc.chr04.0713	Sc.chr04.0713	NA	NA	black	-0.0227782069926428	0.943983017243067	-0.0805100948923036	0.803572071199016	0.0509380479694756	0.875077312921778	0.469078592292364	0.123955839360971	-0.129770783283562	0.687705238610762	0.650344291966475	0.022035653057595	-0.406440777624536	0.1898226178285	-0.358758425549071	0.25212758395716	-0.135044820893958	0.675612793912338	-0.33520085339602	0.286830486477615	0.685708177473193	0.0138295178243822	-0.361337012422965	0.248486009574404	0.947870456614294	2.77688908595984e-06	-0.0266357117315175	0.934513144371573	0.551043595319226	0.0633202727801019	-0.30229424741478	0.339578554649149
Sc.chr04.0275	Sc.chr04.0275	NA	NA	black	-0.0200569390841498	0.950667591725679	-0.0274876775993909	0.93242264513781	-0.0153450565261177	0.962248628623325	0.3206058311657	0.309617560729687	-0.18225486312747	0.570762111373571	0.696186195297451	0.0119056866494665	-0.471423712860415	0.121832043964646	-0.337221184356384	0.283753374525629	-0.135588512682305	0.674370141334484	-0.359804774431984	0.250646145495129	0.449480698179422	0.142653940824178	-0.422788904879835	0.170903549963316	0.910768801741651	3.82936514079804e-05	0.0135178612340468	0.966741492227835	0.723624193543002	0.00780724441115314	-0.0598537398702406	0.853405001938933
Sc.chr09.430	Sc.chr09.430	NA	NA	black	-0.0167830316367434	0.958713515534191	0.044774106067506	0.890107716057211	0.137724687934169	0.669494988083932	0.464138751330538	0.128508417131433	0.0482748182476189	0.881567064702273	0.557963995302394	0.0594029296069724	-0.0620433523815854	0.8480961328689	-0.55874601259864	0.0589711361871227	-0.267802927476612	0.400043927051351	-0.0102357046340945	0.974814089078831	0.596965212242362	0.0404301901137122	-0.484317550246221	0.110581717484308	0.791312504807345	0.00216964352356809	0.170372106327867	0.596533681845104	0.0590010891676182	0.85547383633457	-0.633030124211346	0.0271401047872334
Sc.chr04.0622	Sc.chr04.0622	NA	NA	black	0.0148564070799111	0.963450067782445	0.199889851077972	0.53336561317342	-0.124357677616941	0.700186745697454	0.417322834414212	0.177091455338549	0.450676567544348	0.141463924136846	0.164246137085757	0.609990721076979	0.134517212423716	0.676819397779582	-0.44067874725734	0.15161121519497	-0.652067611808153	0.0215690471131806	0.440532935443395	0.151762552394236	0.61765067913955	0.0323463714131863	-0.24731164038481	0.438361269836037	0.459510482773319	0.132871545630879	0.031820945450507	0.92179627096321	0.162062763035871	0.614814183796514	-0.460753004236832	0.131690887949205
Sc.chr02.0014	Sc.chr02.0014	NA	NA	black	-0.0146908851875252	0.963857051302908	0.183409542631892	0.56828183876657	0.026275943900811	0.935396034371193	0.511262544871264	0.0893463345915948	0.210095403186775	0.512213796395937	0.446774960266345	0.14537018345354	0.0374326375101794	0.908052505593303	-0.628587689237968	0.0285767611287243	-0.476548031439179	0.117274789850175	0.217199116269689	0.497712057711673	0.700123762058847	0.011236735388047	-0.39659285972348	0.201818953909526	0.684390793006893	0.0140866965786849	0.0842870639966492	0.794527100051021	0.124705886702544	0.699381758188251	-0.749859500214672	0.00497723990843895
Sc.chrX1.694	Sc.chrX1.694	NA	NA	black	-0.0126695098217575	0.968827800172722	-0.246915193746322	0.439119545898873	0.0905928871427267	0.779478234050781	0.0436468048234793	0.892860306765587	-0.335901431438785	0.285761319797892	0.427349462387964	0.165846166856968	-0.439875924634067	0.152445657501165	0.0487176924465512	0.880487396084711	0.323019638167171	0.305781538750058	-0.553710999475436	0.0617897867071312	-0.00106399153164138	0.997381587292433	-0.281857735003137	0.374781341778907	0.613805898424927	0.0337524458505254	-0.239518415222371	0.453382561712151	0.383693280512277	0.218218361910007	0.195668681526413	0.54222113271694
Sc.chr02.1031	Sc.chr02.1031	NA	NA	black	0.0104961632545381	0.974173392159226	-0.14745341862433	0.647442334641225	0.120508454989469	0.709104067679399	0.345657459941513	0.271108450376945	-0.259295315787757	0.415741976216926	0.461354879964636	0.131121440495774	-0.331264892976326	0.292879317439466	-0.213365802424514	0.505514593005615	0.155811423185135	0.628701622804794	-0.422429259845554	0.171306449492662	0.493279806838545	0.103181521417904	-0.151113789887668	0.639210965752208	0.606714241512771	0.0364599037327582	0.0924775310870909	0.774993746711794	0.158903923736518	0.621817436273164	-0.364639681928289	0.243867268493264
Sc.chr06.0364	Sc.chr06.0364	NA	NA	black	-0.00937603670383481	0.976928864023898	0.182125810320194	0.571039588130682	0.0663398691246544	0.837695936569087	0.219523122948289	0.493008070604108	0.090792144609557	0.779003809037715	0.435511230167201	0.157033551527035	0.0265572259558993	0.934705747027489	-0.467260474416224	0.125618948393412	-0.325054539323954	0.30256835340113	0.0884525089964751	0.784578726147298	0.161182278194947	0.616763314121228	-0.524740487409435	0.0798394366460138	0.501258062483133	0.0968782999751532	0.0989569156375775	0.75962496166295	0.535311702044917	0.0728836533646826	-0.164327105948392	0.609812118521277
Sc.chr01.3583	Sc.chr01.3583	NA	NA	black	-0.00589039168284651	0.985504784809862	0.0337010019041076	0.917189405988314	0.0514528803619538	0.873823573353744	0.516108722222703	0.085844332859161	0.0837913747373342	0.79571286211504	0.509530890632949	0.0906207289295265	-0.136924999813746	0.671318667153926	-0.497956894803877	0.0994541696943332	-0.324340285927643	0.303694029075354	-0.0103005284033271	0.974654629102339	0.746985882942204	0.0052419796611748	-0.345018998288446	0.272053880088364	0.7863938115664	0.00241606004969778	0.085773269011859	0.790974278844811	0.18129579182643	0.572825501409414	-0.594065810361356	0.0416679173338804
Sc.chr08.414	Sc.chr08.414	NA	NA	black	0.00395509500974975	0.990266961378151	0.124196270370789	0.700559982060781	-0.0810603297398164	0.802252981835419	0.226705847017407	0.478597508812378	0.214900851633791	0.502383588881151	0.37601652255803	0.228347803229342	-0.0307058490185697	0.924529739523833	-0.421667468829863	0.172161831121335	-0.409075103858166	0.186690202745492	0.181673601483907	0.5720123091434	0.253438515906084	0.426723400630077	-0.491286848273824	0.104797703913835	0.620614853034276	0.0312914158029416	0.257897053274029	0.41835085581262	0.0593779517551907	0.854559329667888	-0.260233861116084	0.413995378963525
Sc.chrX3.243	Sc.chrX3.243	NA	NA	black	0.00359904012792457	0.991143140150979	-0.319763146278427	0.310963013740903	0.0296745455454117	0.927058471741839	0.0906125297157472	0.779431462704211	-0.255619745601909	0.422617132868953	0.279369369847065	0.379192327008329	-0.467059356366083	0.125803810971547	0.192209915570813	0.549522771827541	0.331685951455028	0.292228820700153	-0.540170406473175	0.0698308268441249	0.127297379279514	0.69339973313937	-0.135369957095715	0.674869578655588	0.557974488318743	0.0593971213421117	-0.458303892665095	0.134024622395057	0.319973797721536	0.310626378739423	0.22096346966212	0.490102779853382
Sc.chr10.547	Sc.chr10.547	NA	NA	black	-0.00121647428090726	0.997006338731065	0.128697644140963	0.690174107381877	0.1200555708529	0.710155475020209	0.267391181452534	0.400796684737313	0.164938067850886	0.608465078379385	0.462581049198818	0.129966299124394	0.11064630902013	0.732102438030124	-0.561144470944975	0.0576604486308836	-0.339720544340038	0.279972774248342	0.196068875489517	0.541378937235145	0.250397915912446	0.432479909521828	-0.62601409613617	0.0294337001168304	0.566089648685499	0.055022389954859	0.231081675725313	0.469914441502649	-0.160596376434741	0.61806158584345	-0.442125940315594	0.150114412497471
Sc.chr10.261	Sc.chr10.261	NA	NA	black	0.00114853617871393	0.997173529219029	-0.141178251933947	0.661638085983094	0.0223665277449335	0.944994070882332	-0.203573336230875	0.525688752437677	-0.195481769810166	0.542614670544052	-0.43713648999187	0.155315043024048	0.0249240352367415	0.938714282227963	0.427406601753675	0.165783409585376	0.469079850519086	0.123954693427925	-0.176658036812296	0.582845057711835	-0.222810054085416	0.486389442136406	0.496604810062453	0.100522288664057	-0.62506701102702	0.0297536637357653	-0.0421806513399947	0.896441911016915	-0.522667935897976	0.081254306979478	0.0499778125202374	0.877416417762118
Sc.chr03.0923	Sc.chr03.0923	NA	NA	black	-0.00105831354914542	0.997395560389544	0.141656151727035	0.660553300704897	0.158201939978679	0.623377701086745	-0.313808078254306	0.320563068898068	0.139216365305447	0.66609761750855	-0.462891674432689	0.129674723406664	0.584417499368158	0.0459801526305457	0.0682402914259376	0.833103253613088	0.11861943779852	0.713492636437899	0.396050938320238	0.202492241760118	-0.575777157448008	0.0501010775077252	0.0760849453171794	0.81419742113303	-0.797051958030466	0.00190692652002747	-0.303227889526132	0.33801444727727	-0.401537221507981	0.195739383423873	-0.00551734238165738	0.986422716315912
Sc.chr03.1110	Sc.chr03.1110	NA	NA	black	-1.02840258501616e-05	0.999974691655138	0.107753095749581	0.738888851036552	-0.32105554171787	0.308900865565891	-0.262241540204249	0.410271451591482	0.339567030532244	0.280204150316679	-0.696795022764022	0.0118003717836665	0.245000560889718	0.442790522488825	0.369655682726281	0.236950087674256	-0.240432978640499	0.451607240505521	0.499253010464331	0.0984374213487069	-0.146117627080634	0.650455345626856	0.620904879810155	0.0311895401058798	-0.741539972439239	0.00577268777179165	0.102392785237191	0.751507153871197	-0.523143894976204	0.080927885538648	0.180499098687326	0.574541802346987
Sc.chr07.266	Sc.chr07.266	NA	NA	blue	0.957274388439466	1.04354721150124e-06	-0.734339897544863	0.00653526133669653	0.819715939355005	0.00109869734352928	0.811758150171822	0.00134425666667885	0.835859113077096	0.000707411702965721	-0.525347630416585	0.0794281595379863	0.662734605516818	0.0188394384708278	0.262954716680875	0.408952663377334	0.273058277682065	0.390499053132862	-0.119550050687046	0.711329629277984	0.116328605199067	0.718825407863118	-0.283628799350794	0.371658196416924	0.153854022916799	0.633073085372697	0.0738523947448639	0.819569101772496	-0.0928118949162138	0.774198786797619	-0.0901328107979218	0.780573923296878
Sc.chr01.0205	Sc.chr01.0205	NA	NA	blue	0.95409823756652	1.48552206797365e-06	-0.793836071985949	0.00205093084244453	0.855337508997426	0.000389350112052013	0.879582137901661	0.000162364213306821	0.717448515483554	0.00861970972421973	-0.376363279737847	0.227884303892236	0.525783355379351	0.0791338925269843	0.235604194037056	0.461017948550152	0.364031926619474	0.244713375802418	-0.296481298966608	0.349404193762205	0.20809975158294	0.516320769884429	-0.334040132080063	0.288606872434656	0.340849450662657	0.278274638080636	0.0508430152119602	0.875308769247378	0.0194605760398913	0.952132913200256	-0.127060941245117	0.693944850669179
Sc.chr03.1215	Sc.chr03.1215	NA	NA	blue	0.947523747020903	2.86877818600439e-06	-0.852755556274533	0.000423425684773142	0.897086515403181	7.63179562498014e-05	0.875604725673995	0.000189686475302661	0.578877419662673	0.0485937511560688	-0.400024351340388	0.197587485383805	0.449969878243165	0.142166378168013	0.334173492092263	0.288402460190956	0.53475342687449	0.0732401943900587	-0.462182558887717	0.130340976357481	0.221793068812588	0.488432936827661	-0.208991313661982	0.514484198160564	0.254378544753011	0.42495136107891	0.0146757784976832	0.963894195871654	0.0621807400430907	0.84776321777777	-0.101224280497496	0.754265387826867
Sc.chr01.2897	Sc.chr01.2897	NA	NA	blue	-0.945387116884904	3.48963295413038e-06	0.836166980102583	0.000701185767842472	-0.878912999800545	0.000166730793275775	-0.79550304405382	0.00197528407187439	-0.654681929944898	0.0208749968653933	0.426889588217293	0.166351801811316	-0.527033716489331	0.0782935911850848	-0.319201197480866	0.311862033940821	-0.465454354092355	0.127285462306713	0.340566386912359	0.278699876968353	-0.111515464809513	0.730067131652687	0.271317185336423	0.393648283601794	-0.220960062282869	0.490109643650008	-0.101865791857891	0.752750783614929	0.127989525706149	0.691804729008432	0.0520754513891905	0.872307820589957
Sc.chr05.510	Sc.chr05.510	NA	NA	blue	0.939986127045291	5.54071913609328e-06	-0.747042163069878	0.00523669487981376	0.906484139396816	4.80570265464641e-05	0.803699446802458	0.00163387984507756	0.753080573031689	0.00469262974471711	-0.452225218465809	0.139932393142359	0.688756309874295	0.0132477724842194	0.201712831856393	0.529560339107373	0.376309061679541	0.227956738292076	-0.178385333256329	0.579105324813709	0.0613318053405726	0.849820703303914	-0.372879487255936	0.232566583141695	0.191028034535185	0.552027082880533	0.0597061981226223	0.85376293047858	-0.168830404856707	0.599909652153438	-0.189104705834992	0.556112497367993
Sc.chr09.364	Sc.chr09.364	NA	NA	blue	0.939393156296666	5.81402550129153e-06	-0.820829522277468	0.00106730446617064	0.887992423185128	0.000114720357611241	0.851284521841829	0.000443849402743791	0.639576262478904	0.0251192693612376	-0.512236131094712	0.0886351772046482	0.548588510767914	0.0647519650373413	0.351843019209425	0.26204705802888	0.512714253977283	0.0882873367558849	-0.361282214394041	0.24856307413109	0.191886660873925	0.550207254457057	-0.158451270750341	0.622823362664473	0.121719703095973	0.706294349542018	0.0155694856468851	0.961696850247852	-0.074704434536929	0.817518178941085	-0.153399008109162	0.634090821527204
Sc.chr03.0474	Sc.chr03.0474	NA	NA	blue	0.936022238987832	7.57730412225734e-06	-0.786114542172733	0.00243066458559437	0.8503488796621	0.000457232345056834	0.903677127687848	5.54459759652625e-05	0.695628559576097	0.0120027563363974	-0.382335911804881	0.219989306777608	0.505948264471299	0.0932961356362156	0.238815877326799	0.454748549713412	0.363957230179991	0.244817486254564	-0.308267502999374	0.329639103208137	0.272240087588301	0.391977362345462	-0.282380438721557	0.373858176968408	0.328239726743004	0.297576892706993	0.0670082110897551	0.836080240986811	-0.0169793299258602	0.958230988143152	-0.185000457499497	0.564871645882578
Sc.chr02.0080	Sc.chr02.0080	NA	NA	blue	0.935174866907463	8.08086582213091e-06	-0.817345209372782	0.00116789741293825	0.875805872376302	0.000188224019168067	0.882026338519071	0.000147168142667691	0.633153029122799	0.0271011157314909	-0.417169307518427	0.177267250509908	0.49138326738635	0.10471912756395	0.299590307727712	0.344130335836465	0.48035202713428	0.113965361175221	-0.386621519935585	0.214427311663828	0.227185943342793	0.477641261665036	-0.245946751584687	0.440974526078455	0.260054719289474	0.414328472957891	-0.0206092372425189	0.949310666933716	-0.000400067660579394	0.999015458701649	-0.160748238779136	0.617724984859288
Sc.chr06.0257	Sc.chr06.0257	NA	NA	blue	0.934184258119827	8.70270885770675e-06	-0.826015674567596	0.000930097442042487	0.721507187345986	0.00807899725550485	0.902802674284031	5.7921185592332e-05	0.727153478509453	0.0073694909861718	-0.534941776599256	0.0731197718782118	0.426092228780625	0.167230808176912	0.407145552742302	0.188981422703945	0.330411010713756	0.294200991788514	-0.304173754117672	0.336433837063673	0.41674711533982	0.17775124194697	0.00567816182876334	0.986026999313994	0.204302996963755	0.52417370776221	0.036749899810325	0.909723453122794	0.0575177833596892	0.859074849224992	-0.0622415834841235	0.847615790437103
Sc.chr03.0467	Sc.chr03.0467	NA	NA	blue	0.932730878664646	9.68289158658037e-06	-0.804444929515926	0.00160524199373636	0.820974197798217	0.00106327723829472	0.921627517265935	2.03929008439345e-05	0.659522574899432	0.0196331134669767	-0.46691848696566	0.125933400387392	0.471107292104749	0.122117198548282	0.322973245670557	0.305855014975545	0.402893943778117	0.194091110576878	-0.35530960312316	0.257046689059605	0.356598605821576	0.25520166683251	-0.0950027001534051	0.768995038282962	0.228839443545809	0.474354587747756	0.122924645849765	0.70350259337994	0.0233937296355376	0.942471481342313	-0.186419902587675	0.561836013626386
Sc.chr08.465	Sc.chr08.465	NA	NA	blue	0.929435772211531	1.22292581725266e-05	-0.793154296241177	0.00208250017489343	0.936932103636934	7.06457626062509e-06	0.853689260988995	0.000410846099587557	0.661104147670575	0.0192393220830487	-0.376862295570857	0.227218274087549	0.599044041944298	0.0395589895988634	0.205687272587423	0.521304623775596	0.457286896551046	0.135001542603504	-0.307725007674984	0.330535202939323	0.145934517730466	0.650868742835456	-0.368130585583356	0.239040769148138	0.271549037323664	0.393228173435305	0.0381768336805028	0.906231533089257	-0.11431672794715	0.723518328750514	-0.218220061754334	0.49564310789377
Sc.chr06.0299	Sc.chr06.0299	NA	NA	blue	0.927544762697436	1.39129466542719e-05	-0.809177809452861	0.00143230088697927	0.900974092363391	6.33775339055326e-05	0.897384932972739	7.52567974398444e-05	0.655041048587069	0.0207809468371718	-0.422155190862957	0.171613881208422	0.549221748254086	0.064380568236132	0.259585538381379	0.415201492872102	0.437681011444891	0.154741971762627	-0.331588244222389	0.292379696707794	0.271794493757377	0.39278366122037	-0.223016873682412	0.485974342158137	0.244269245696143	0.444196572234566	0.116439241257935	0.718567594152353	-0.104087146161396	0.747512390654076	-0.23331640282439	0.465508460250134
Sc.chr04.0299	Sc.chr04.0299	NA	NA	blue	0.92753700006344	1.39202160159258e-05	-0.752116650610137	0.00477647590322107	0.859494263641338	0.00033900886205452	0.848827781621449	0.000479655760417405	0.692126037415246	0.0126259271008653	-0.54755610384879	0.0653606500702248	0.619864436450724	0.0315561188188588	0.292738391943919	0.355810118997043	0.405963176306371	0.190393980566861	-0.236139261458585	0.459970656689548	0.228466629841557	0.475094718702177	-0.0998963085936295	0.757403242404017	0.0537328329920435	0.868274583135272	0.15864601955654	0.622390501588797	-0.185384383142585	0.564049926767158	-0.248630084901718	0.435844063982158
Sc.chr03.0241	Sc.chr03.0241	NA	NA	blue	0.926515911274911	1.49029021852274e-05	-0.765879270550396	0.0036814904791247	0.78881805461711	0.00229207961877065	0.882687186844314	0.000143257179399352	0.723579101009977	0.00781296044278112	-0.38757610058742	0.213200141818424	0.485702538006312	0.10941582252081	0.245859229131855	0.441142354631781	0.327074540603906	0.299397443377883	-0.277078408373556	0.383276984973554	0.263721107729742	0.407537839590761	-0.285811823550443	0.367827332601237	0.34780126467098	0.267947777548724	-0.0956184121039163	0.767534122101953	0.127460127701385	0.693024587517897	-0.121449215430028	0.706921506168592
Sc.chr04.0009	Sc.chr04.0009	NA	NA	blue	0.925712754388766	1.5713663636619e-05	-0.766594348605546	0.00363035108074135	0.736504993471862	0.00629844070945814	0.924783728304001	1.66944879188695e-05	0.732884311452535	0.00669819399060532	-0.413495076444329	0.181506977678953	0.430444136439486	0.16246880241635	0.279689695154963	0.378623005201029	0.281302894556795	0.375762558364043	-0.285942844163167	0.367598071885323	0.379134179918838	0.224200769680409	-0.179412333155398	0.576886292190194	0.346212466882652	0.270288138449208	-0.0218265190178981	0.946320404951064	0.156761390256449	0.62658398887331	-0.125098376562181	0.698474743192731
Sc.chrX2.226	Sc.chrX2.226	NA	NA	blue	0.925187894768542	1.62620235714842e-05	-0.74243686888389	0.00568261731282396	0.89567340671133	8.15034152660911e-05	0.801230171393069	0.00173154499499421	0.762616532750408	0.00392179999983125	-0.486993112708789	0.10833677061519	0.703605391962692	0.0106688585037272	0.21574142012127	0.500672763695357	0.371284221027247	0.234729630151545	-0.153767284798484	0.63326704840766	0.0862795806055839	0.789764754681657	-0.340153244322507	0.279321195861295	0.138172825858171	0.668473730231888	0.0813399530569771	0.801582816421838	-0.264239615097892	0.40658202334412	-0.210618476745301	0.511139706895606
Sc.chr05.543	Sc.chr05.543	NA	NA	blue	0.922037481347461	1.98790716624356e-05	-0.785051202139416	0.00248689022446981	0.686377985591404	0.0137000963259067	0.908207409433759	4.39199064622571e-05	0.717431320792733	0.00862205646109843	-0.440291686639751	0.15201315504525	0.366052194530706	0.241907467577055	0.34754056497401	0.268330993432556	0.251415022103613	0.430550118298357	-0.312833808562831	0.322148978434801	0.421559949840396	0.172282775066813	-0.0689679316857019	0.83134605092602	0.309726591778308	0.32723553496729	0.236932348630749	0.458420402443233	0.096543903553299	0.765339491239037	-0.0419869896252555	0.896915133095291
Sc.chr03.0778	Sc.chr03.0778	NA	NA	blue	0.92132535570709	2.07782752956939e-05	-0.747500541053782	0.00519380210828022	0.841213394561712	0.000605041081823533	0.89861443322636	7.1006229592007e-05	0.695378011809758	0.0120465605801087	-0.39700454480791	0.201308390037419	0.537231415553656	0.0716667251436155	0.219676132399891	0.492699071055928	0.344192881284307	0.273279997981035	-0.273170332392963	0.390296814191662	0.293284109550374	0.354872281150131	-0.242004839451454	0.448563735905795	0.255269676178929	0.423274840573993	-0.0589172470871554	0.85567731241349	0.141733061049477	0.660378780090709	-0.163220934624636	0.612253817286582
Sc.chr01.2229	Sc.chr01.2229	NA	NA	blue	0.920626104393278	2.16921328829239e-05	-0.745903336481112	0.00534441747292956	0.833473780322324	0.000757111742133251	0.898398469234986	7.17388598252604e-05	0.730019509151687	0.0070277584198325	-0.483629296635484	0.111164145058372	0.590077111254655	0.0434142476308662	0.23862146742325	0.455126896816388	0.361213287652537	0.248660028370079	-0.220362638728777	0.491313760188353	0.292817060503904	0.355674842936144	-0.197807494108234	0.537726461342981	0.188063998608644	0.558328256643425	-0.0181339297929769	0.955393092948626	-0.116788225499719	0.717754537480409	-0.288264706635703	0.363547687873091
Sc.chrX1.238	Sc.chrX1.238	NA	NA	blue	0.919523020080928	2.31979027563928e-05	-0.75761452694548	0.0043130729787848	0.899102783531737	6.93712112988493e-05	0.840000486576272	0.000627154712491447	0.672176838549685	0.0166421889837392	-0.297694032742769	0.34734191231776	0.562998296771496	0.056661397753866	0.153332836180422	0.634238877461657	0.387500246528403	0.213297500631484	-0.291060321128913	0.358702166057067	0.124362670307613	0.700175201623932	-0.45780258478177	0.134505600353108	0.359341437354737	0.251301514866837	0.0509648275333132	0.875012091776555	-0.0034161102003865	0.991593297110553	-0.156277082755664	0.627663268360947
Sc.chr09.201	Sc.chr09.201	NA	NA	blue	0.919234108492318	2.36055764611265e-05	-0.745192082221578	0.00541253813980679	0.8888558052741	0.000110532478457345	0.780893087922705	0.00271634238869773	0.733959006701002	0.0065776059061859	-0.415255032855587	0.179468343735115	0.650065893484189	0.0221117160022836	0.20549351648349	0.521705798013527	0.38677154330616	0.214234165137001	-0.2021372183044	0.528676147571379	0.033455885586005	0.917789905980567	-0.431865427952592	0.160932393744407	0.22191668697697	0.488184335308461	-0.0176004912015295	0.956704176334523	-0.128622592503477	0.690346875595353	-0.128273883328017	0.69114977891767
Sc.chr03.0116	Sc.chr03.0116	NA	NA	blue	0.918911582149066	2.40673316349414e-05	-0.711268452707451	0.00949438057407402	0.834868314954544	0.000727739139412557	0.889176639101952	0.000109007151172621	0.766477739291453	0.00363865347274108	-0.333643367252139	0.289215512608984	0.584984898491468	0.0457182006720374	0.122161494266862	0.705270366807011	0.231498872364068	0.469090431152007	-0.175663650177073	0.585002267241846	0.253299896672112	0.426985016297966	-0.382505743954033	0.219767256087573	0.356770747513102	0.254955857756997	0.158282276038131	0.623199069895273	-0.021781288569113	0.946431502739114	-0.20833776665177	0.515830191779474
Sc.chr01.1946	Sc.chr01.1946	NA	NA	blue	0.918505093635329	2.46594023118769e-05	-0.753616399951992	0.00464650500972137	0.877725171470965	0.000174707778935845	0.836768148422206	0.0006891507260786	0.679745681137802	0.0150217394409355	-0.408786427950374	0.187031885575336	0.595356212414128	0.0411137847719741	0.200518026137236	0.532053055292676	0.420066569161091	0.173968138922792	-0.258823912306766	0.41662061747624	0.144901943304967	0.653201624293094	-0.328196544098743	0.297644252468607	0.250177232673926	0.432899174342988	0.0604013040586395	0.852076862278016	-0.183717789781242	0.56762045210058	-0.270870614337654	0.394458102599441
Sc.chr02.0589	Sc.chr02.0589	NA	NA	blue	0.917196661252569	2.66435400620869e-05	-0.718924449719799	0.00842004581198373	0.879963614873761	0.000159915138357914	0.814072228195593	0.00126889212154818	0.789695646403098	0.00224841794420813	-0.496441551427261	0.100651776348112	0.721313150740106	0.00810425431644448	0.199486005381217	0.5342101656729	0.329761410534156	0.295208715634718	-0.117114155992173	0.716995433652481	0.116262984069227	0.718978336609569	-0.335570503643869	0.286266073202978	0.12770915888092	0.692450677086874	0.0618259446994617	0.848622997455117	-0.217627176479974	0.496844121983455	-0.216026104277154	0.500093929876751
Sc.chr04.0514	Sc.chr04.0514	NA	NA	blue	0.9156529256017	2.91439780252823e-05	-0.833163463862016	0.000763770697449077	0.896563633380503	7.82055775311441e-05	0.87126506086871	0.000223460091507061	0.524126824079011	0.0802566031353579	-0.338572969095611	0.281705039947798	0.411541874225414	0.183786276928959	0.302366819798756	0.339456836390442	0.530122144716259	0.0762441728440483	-0.490703984008604	0.105273542963633	0.244991460142648	0.442808006716521	-0.213509048003584	0.505222053538982	0.286876286484796	0.365966894730421	0.0459004229588349	0.887358640907694	0.105022278381899	0.745310079703554	-0.111716582667072	0.729596400139996
Sc.chr09.542	Sc.chr09.542	NA	NA	blue	0.912544401136844	3.47384959481482e-05	-0.789464715838022	0.00225984497509436	0.849301877185829	0.000472577304712849	0.933091205198413	9.43213394527331e-06	0.635469394075637	0.026373843271905	-0.418690709822618	0.175529990678876	0.485459158058962	0.109620108739859	0.265833127275812	0.403651594408666	0.422622242943089	0.171090182173515	-0.353096272017126	0.260232838382974	0.369833610988478	0.236706883995083	-0.155973774449909	0.628339532395547	0.247212241335986	0.438551329078149	0.0353993182451252	0.91302988015466	-0.022630930281015	0.94434470925561	-0.260267807552177	0.413932274412572
Sc.chr03.0630	Sc.chr03.0630	NA	NA	blue	0.911966159116031	3.58664358784615e-05	-0.789503418364784	0.00225792678724052	0.859134263536026	0.000343156643187232	0.834057013682713	0.00074471790439842	0.704537076101506	0.0105205827226735	-0.455711349427668	0.136524101674452	0.575081190504914	0.0504439128070171	0.278838830685885	0.380136239632845	0.41802894678724	0.176284329355221	-0.26008563134537	0.414270985972437	0.181962893224041	0.571389953644847	-0.272371629260165	0.391739500073881	0.230046861686521	0.471961213143822	-0.186281436400339	0.562131846015188	-0.0340107886038823	0.91643052966117	-0.156923019834088	0.626223946716305
Sc.chr01.0320	Sc.chr01.0320	NA	NA	blue	0.911886521484211	3.60240110811124e-05	-0.820690292830429	0.00107119118518139	0.779444002740213	0.00279998061203406	0.909516673059432	4.09682741796779e-05	0.583836025287828	0.0462496997650277	-0.394314013655387	0.204659462450735	0.343391710061017	0.274472117482751	0.34954816853024	0.265388071378695	0.395346046253225	0.203370059524513	-0.434265850695941	0.158358538238703	0.41368545654791	0.181285759399566	-0.0357124988289201	0.912263052387785	0.288290532185402	0.363502768829826	0.162815121116663	0.61315049683549	0.118232102724567	0.714393484597718	-0.0995098563911928	0.758317021403087
Sc.chrX3.239	Sc.chrX3.239	NA	NA	blue	0.910986548491749	3.78429063448053e-05	-0.776335154163872	0.00298602821024019	0.881528105821299	0.000150171544928612	0.894183401050683	8.72662794818254e-05	0.622870645637523	0.0305053118176927	-0.398911844000052	0.198953325436749	0.519876562722086	0.0831867317169259	0.23721047144467	0.457877337421616	0.424506034121152	0.168988119501896	-0.340172552566621	0.279292140876418	0.275494190501565	0.38611473999177	-0.203154806254995	0.526558623439495	0.268670049320102	0.398460986426099	0.157103855449054	0.625821210425161	-0.0876094722021707	0.786589820280381	-0.283974630512147	0.371049935921533
Sc.chr05.143	Sc.chr05.143	NA	NA	blue	0.909091074039554	4.1910078245765e-05	-0.696258895275707	0.0118930745219529	0.865511832332381	0.000275267979728277	0.903806119213604	5.50880046271423e-05	0.729940001509361	0.00703707505009337	-0.317370730761048	0.314800425735461	0.594700940849991	0.0413945178022496	0.0957720235836782	0.767169752088756	0.266995984896567	0.401519858459328	-0.200956765284549	0.531137136288121	0.255022132371554	0.423740227671527	-0.394923137492963	0.203897831942503	0.345772318630518	0.270938569373195	0.150445816665967	0.640710339013757	-0.0176307521578728	0.956629798404858	-0.270569655866221	0.395004342836048
Sc.chr08.084	Sc.chr08.084	NA	NA	blue	0.904888139470229	5.2156189341818e-05	-0.666385791408345	0.0179660572117032	0.857051780888478	0.000367931109043425	0.790007550647315	0.00223305428508571	0.796322463398323	0.0019388914216616	-0.425674163904123	0.167692849813563	0.714903789479542	0.0089722387089658	0.129200809621534	0.689016175761203	0.270778832857675	0.394624645452747	-0.0804664665522577	0.803676682497147	0.0700238862505821	0.828797253518278	-0.430947663342507	0.161923434158875	0.179526503533755	0.576639813231435	0.0556624490015514	0.863582498770681	-0.163637101379903	0.611334768219411	-0.196731219012108	0.539986264338608
Sc.chr01.0527	Sc.chr01.0527	NA	NA	blue	0.904486563047598	5.32296078682406e-05	-0.852793574668905	0.000422907701104865	0.863542016990004	0.000295003562273593	0.902006717493988	6.02489011295584e-05	0.518220232443893	0.0843480202348484	-0.392358249096587	0.207116621891255	0.378570342962456	0.224947398413251	0.349267882656778	0.265797812690205	0.555503936449943	0.0607755917450515	-0.50795481044363	0.0917912409061161	0.330631056307277	0.293860075317558	-0.119103397221965	0.71236753528928	0.2702464550114	0.395591380752491	0.0266579917671301	0.934458470159216	6.03995997753987e-05	0.999851360360651	-0.19194116881996	0.550091810694014
Sc.chr04.0682	Sc.chr04.0682	NA	NA	blue	0.903467055263436	5.60328688310944e-05	-0.776714202856821	0.00296285430243197	0.835488114763032	0.000714971052901094	0.855229855664449	0.000390726812560884	0.637035500829695	0.0258901997881438	-0.50203286289033	0.096280282545369	0.539634118990799	0.0701633878681787	0.306082554558078	0.333256287135039	0.469835618502254	0.123267628951624	-0.308855913423265	0.328668657016202	0.26256934172166	0.409665025633587	-0.119384604117464	0.711714031544697	0.119366229891048	0.711756726437441	-0.0277469769946239	0.931786470138473	-0.139404368376961	0.665669837968917	-0.251970288854413	0.429498366964347
Sc.chrX1.054	Sc.chrX1.054	NA	NA	blue	0.902672848395482	5.82959471343594e-05	-0.769588157875446	0.00342207658859451	0.760310790382071	0.00409866326775408	0.842223552276824	0.000587089176448672	0.642280960400127	0.0243170243463983	-0.489061341816766	0.106622296570869	0.44344438635458	0.148759034453466	0.350984088986063	0.263294679975894	0.35484810640854	0.257709140323153	-0.310605382178703	0.325792524299633	0.307154663303597	0.33147873053695	-0.00667795455376741	0.983566948345159	0.19466880388813	0.544327739946228	0.144310476901955	0.654539203111946	0.0049160055102778	0.9879024075121	-0.147498880939956	0.647339874970141
Sc.chr06.0441	Sc.chr06.0441	NA	NA	blue	0.902210463238444	5.96461895961652e-05	-0.743921697536786	0.00553583628425367	0.833768640452948	0.000750826131157446	0.883126632384667	0.000140701839486339	0.631407675057442	0.0276586000838423	-0.330790058951624	0.293613871242169	0.483860256485164	0.11096847168673	0.181572996471591	0.572228804911167	0.389652643698389	0.210545358314327	-0.325215703323897	0.302314679032659	0.250262431079821	0.432737286817994	-0.300651391571774	0.342340235685731	0.359429521040999	0.251176847241877	0.0935848926224235	0.772361724986103	-0.0463479976887116	0.886266530790918	-0.283067620052686	0.372646323946337
Sc.chr02.0302	Sc.chr02.0302	NA	NA	blue	0.901988552365243	6.03028677456933e-05	-0.708408598157027	0.0099207991121413	0.727154650173246	0.00736934878673884	0.925694365664108	1.57326255411957e-05	0.818601066466719	0.00113083443897427	-0.4552154247818	0.137005638809212	0.538774830717069	0.0706985162313307	0.21784636427146	0.49639995907669	0.180366722333615	0.574827176263238	-0.137715804918807	0.669515236716503	0.404828282698904	0.191755934406185	-0.197504300545608	0.538362658081708	0.279000321416336	0.379848793849104	0.030005356347738	0.92624726278112	0.00483724939748764	0.988096202946942	-0.207161653400904	0.518256282123837
Sc.chr10.436	Sc.chr10.436	NA	NA	blue	0.901939090575846	6.04500057830156e-05	-0.691023668222462	0.0128269257658883	0.897129373040209	7.61648389056814e-05	0.820517663479829	0.00107602542903194	0.747583496211637	0.00518606798799863	-0.384792430197305	0.216790637340988	0.690527004418127	0.0129182536761354	0.118153869184125	0.714575477654168	0.303506901633496	0.337547781206171	-0.136446325951419	0.672411056888216	0.119953549551705	0.710392389874447	-0.412963168090197	0.18212593673947	0.220563774198817	0.490908219454338	0.089657641254739	0.7817059423064	-0.150302071430631	0.641033159788935	-0.238404893513158	0.45554855332708
Sc.chr04.0151	Sc.chr04.0151	NA	NA	blue	0.901861136945989	6.06824730865046e-05	-0.806802800161427	0.0015171929537938	0.832254436751077	0.000783537988296895	0.945447913726363	3.47061138481664e-06	0.611531339807844	0.0346045881401348	-0.354786681928652	0.257797386465237	0.414603717548921	0.180221116873985	0.266878262126583	0.401735407557309	0.424169769517547	0.169362147759608	-0.406153674902859	0.190165956473412	0.398916356791657	0.198947773350361	-0.197837005844522	0.537664553268462	0.341037611641012	0.27799217440114	-0.0583464821892914	0.857062713796012	0.114105257000825	0.72401211863366	-0.19848802466589	0.536299648300655
Sc.chr07.223	Sc.chr07.223	NA	NA	blue	0.901224158297264	6.26084461555036e-05	-0.83088903679194	0.000813969741689615	0.888466322464006	0.000112406590299716	0.854717675633204	0.000397328618535861	0.564252066278245	0.0559926101207543	-0.46401988528014	0.128619288372861	0.488926691784454	0.106733362997753	0.349321558999209	0.265719316585777	0.529803593840186	0.0764538405993094	-0.413672541393778	0.181300761262862	0.262465808618851	0.409856511287795	-0.104349839452847	0.746893551204113	0.144227038685983	0.65472797064804	0.108877202404721	0.7362500505074	-0.123832465085767	0.701401464298079	-0.185048032470935	0.564769794525617
Sc.chr06.0736	Sc.chr06.0736	NA	NA	blue	0.899961351649492	6.65684546954614e-05	-0.824062509908118	0.000980067817466632	0.901961178644371	6.0384263792806e-05	0.864743862421036	0.000282835857176424	0.517882973277343	0.0845858206855337	-0.351250855967141	0.26290682495525	0.431366231404419	0.161470968556272	0.300548128883693	0.342514224687133	0.533388575647477	0.0741168867689573	-0.480430319242425	0.113897903619584	0.247189285582729	0.438595228043459	-0.200881377974087	0.531294468215326	0.254485080105548	0.424750760564165	0.0638154310934883	0.843803832787732	0.0917581655370311	0.776704731232561	-0.122865719937313	0.703639042192196
Sc.chr04.0324	Sc.chr04.0324	NA	NA	blue	0.899281326572285	6.8780876095684e-05	-0.713021819201689	0.00923979455235472	0.806202740372013	0.00153923998716485	0.803183744652234	0.00165391881551423	0.777231348535063	0.00293145869476607	-0.425746461361294	0.167612889803205	0.629193581692032	0.0283776609064232	0.18517031292124	0.564508043273999	0.30430479549132	0.336215172828611	-0.140416765242712	0.663367819469708	0.130073043459764	0.687010361266963	-0.384779494376217	0.216807407228132	0.245139547453249	0.442523544681371	-0.0313443074283873	0.92296457425642	-0.124269202152458	0.700391327867186	-0.170725198137959	0.595761517473724
Sc.chr04.0521	Sc.chr04.0521	NA	NA	blue	-0.898695476035432	7.07328226968186e-05	0.665933980219794	0.0180724907609523	-0.725125133992358	0.00761876193267418	-0.815593344103877	0.00122115276673092	-0.831411974324417	0.000802208661550411	0.397819988265158	0.200299430377508	-0.575738086679765	0.0501202803889298	-0.16613497602223	0.605829389645971	-0.153717982465284	0.6333773073112	0.0781646454181393	0.809200106490657	-0.195340248993083	0.542912718575009	0.35337204416345	0.259834611028485	-0.310050970749565	0.32670248574922	0.0379184785867171	0.906863655227466	-0.0375180408009107	0.907843511612172	0.105763149775839	0.743566509454681
Sc.chr01.0714	Sc.chr01.0714	NA	NA	blue	0.898193604513424	7.24393076484211e-05	-0.823385330661238	0.000997867675738715	0.783066261725112	0.0025944970777333	0.883251645136993	0.000139981455954259	0.654529789763888	0.0209149345263938	-0.449100404679459	0.14303372026847	0.439466682712157	0.152872144271965	0.333798500922543	0.288977449996327	0.418904779380131	0.17528640787844	-0.350554677942422	0.26391970094933	0.337428493524154	0.283438694262723	-0.146341962546162	0.649948997431114	0.273893511096997	0.388992892066531	0.105268683468634	0.744730066612124	-0.153285871974754	0.634343964673633	-0.188563229934991	0.557264898106688
Sc.chr04.0874	Sc.chr04.0874	NA	NA	blue	0.897616490338445	7.4441396277308e-05	-0.773164192491652	0.00318533902991344	0.895775070335117	8.11213826181448e-05	0.850372344259754	0.000456892936415964	0.622074744077144	0.0307810287370525	-0.372127337093187	0.233584950194965	0.557056760201104	0.0599066121263426	0.200521565274496	0.532045664242472	0.456520445174802	0.135740834719565	-0.317839268556762	0.314046845526793	0.187557671430963	0.559407575313078	-0.311355750865596	0.324563144268165	0.280228742547732	0.377665942436535	0.133947315925985	0.678123495410754	-0.213061277582091	0.506136749738421	-0.300723759988404	0.342218329259882
Sc.chr05.309	Sc.chr05.309	NA	NA	blue	0.895245963670313	8.3125133366418e-05	-0.77752227693628	0.00291390831240489	0.752722687375687	0.00472362925765446	0.946275615860349	3.21971985293639e-06	0.673953281133104	0.0162508512367882	-0.356491518578972	0.25535465145223	0.382998903156419	0.219123230430182	0.26865712553522	0.398484555634339	0.306122247495241	0.333190384273705	-0.347164670520567	0.268884096390545	0.439375276032447	0.15296750667652	-0.187315503073643	0.559924097203795	0.380960284417871	0.221792880847292	0.0145563652904107	0.96418781327455	0.169705625647698	0.597992228310236	-0.133146381351146	0.67995764933661
Sc.chr06.0543	Sc.chr06.0543	NA	NA	blue	0.895224073948378	8.32088588537237e-05	-0.743460832834496	0.00558108502197315	0.71035313938683	0.00962934143990606	0.957288334281117	1.04186984489013e-06	0.701458599814962	0.0110164259840351	-0.404121434019526	0.192607235774466	0.394419490767327	0.204527452787039	0.266609796135165	0.4022271840353	0.259112481015593	0.416082649728601	-0.295833987708278	0.350507628399252	0.484114812153986	0.110753071958036	-0.106645745547415	0.741490847245562	0.335073754622316	0.287024697346155	0.0464925123707402	0.88591394470218	0.141584937136784	0.660714912823952	-0.191572960253021	0.550871843856166
Sc.chr02.0750	Sc.chr02.0750	NA	NA	blue	0.894648175486061	8.54354682959889e-05	-0.829381907272625	0.000848612136893043	0.834374212688411	0.000738043553060941	0.821357668794577	0.00105265947757085	0.534254682927588	0.0735597261732009	-0.332253505359773	0.291353293431187	0.378593158901882	0.224917156793258	0.308673283557704	0.328969695783594	0.494814360647652	0.101948471442259	-0.462152815208161	0.130368970783688	0.198132937217483	0.537043931380129	-0.221994048395138	0.488028787311344	0.364169051704949	0.244522321458084	0.163270631193366	0.612144042001331	-0.0274595919052258	0.932491553833293	-0.127476919871014	0.692985884082691
Sc.chr08.498	Sc.chr08.498	NA	NA	blue	0.8918737137051	9.68258888531528e-05	-0.68467780375536	0.0140303682498171	0.802649843900868	0.00167486300085841	0.901798990142174	6.08683050134091e-05	0.719709000208922	0.00831533002104054	-0.317501433986574	0.314590106783089	0.538562320980577	0.0708312898891598	0.104440596221394	0.746679782909612	0.231936588610112	0.468226615148687	-0.197332165063256	0.538723994392391	0.306516787256013	0.332535707527252	-0.331075961916675	0.293171463783898	0.368965008289079	0.237895550262076	0.277654462329958	0.382247788613488	-0.114846216190788	0.722282385391764	-0.310851611760868	0.325388829579185
Sc.chr08.254	Sc.chr08.254	NA	NA	blue	0.891790841428308	9.71835166179216e-05	-0.733282004921943	0.00665337822119009	0.9029436922716	5.75162634766748e-05	0.91168737699645	3.64204343926089e-05	0.619687282728875	0.0316188421797268	-0.327420788563273	0.298855796135011	0.545239168303967	0.0667410413370293	0.148893134604303	0.64420034274936	0.394370717875621	0.2045884879342	-0.313176292837717	0.321590995422903	0.292532838837588	0.35616371052789	-0.293848433182505	0.353903848911931	0.294468449571592	0.352841462699108	0.0599160684805331	0.853253803621151	-0.00207793948176762	0.994886350246487	-0.311668700570172	0.324051168473292
Sc.chr01.3523	Sc.chr01.3523	NA	NA	blue	0.890582158173349	0.000102518148022127	-0.68452519203565	0.0140602988712154	0.789183954512929	0.00227379747099969	0.946370895316199	3.19178765936802e-06	0.692825395507074	0.0124996256758896	-0.316875856347914	0.315597448062749	0.49450356890734	0.102197401177965	0.124220409804638	0.700504158427884	0.254023992359185	0.425619299612512	-0.247635263931748	0.437742750560155	0.39332456494297	0.205900337982598	-0.267947046784726	0.39978061577034	0.358208206646233	0.252908645299456	0.0379114190531632	0.906880928615357	0.166636577689775	0.604726101761574	-0.274005462254948	0.388791238757502
Sc.chr01.1669	Sc.chr01.1669	NA	NA	blue	0.886495735354547	0.000122273606918858	-0.716770554698256	0.0087126001873867	0.794064611965624	0.00204043077185654	0.933788883770797	8.96120802637808e-06	0.676894642766695	0.0156178231124089	-0.348534091750299	0.26687225062189	0.485537617717405	0.109554224324386	0.170035574662463	0.597269987715931	0.320107463333287	0.310412877048403	-0.273567743729638	0.38957998849798	0.381267692873801	0.22138907076695	-0.252881916689966	0.427774344013562	0.329977471464049	0.294873325301812	-0.101167672317171	0.754399077626864	0.105030136680477	0.745291580173554	-0.274622079798199	0.387681508409832
Sc.chr05.001	Sc.chr05.001	NA	NA	blue	0.88630893044093	0.000123243009840658	-0.825954497127767	0.000931632153351557	0.783050661072692	0.00259535663841259	0.852765231795797	0.000423293813385502	0.584700350283327	0.0458494363988798	-0.479436203042379	0.114756408411211	0.399088186762125	0.198736441721385	0.404210683122117	0.192499619170602	0.502858903055921	0.0956454509498271	-0.41860111530703	0.175632000262706	0.312069001676295	0.323396933261544	-0.0602186320802427	0.852519901696799	0.190639854812046	0.552850630769616	-0.256645092321664	0.420693618385443	0.145875550748481	0.651001888994308	-0.0849655389904207	0.792904734893748
Sc.chr07.570	Sc.chr07.570	NA	NA	blue	0.884736211686801	0.000131645201010135	-0.758845415828909	0.0042141640114154	0.860156058745674	0.000331485763242076	0.921291316319799	2.08220462019062e-05	0.553178043738513	0.0620935088823573	-0.248054205929289	0.436942682984453	0.409333222134049	0.186385016667728	0.174057241640312	0.588493759069738	0.432859262678818	0.159863557459931	-0.427104877059325	0.16611496919645	0.32425872184604	0.303822723979539	-0.313119143255161	0.321684067919031	0.398438554729107	0.199536141092856	-0.0292375687271717	0.928130116938916	0.167445574403323	0.602948288380658	-0.226506949164572	0.478993927279036
Sc.chr06.0572	Sc.chr06.0572	NA	NA	blue	0.884723224680397	0.00013171640025293	-0.727708444899564	0.00730236716135448	0.866321053503075	0.000267465276066762	0.944474298403456	3.78529442115354e-06	0.64530273702852	0.0234429004838123	-0.24762635051918	0.437759780494359	0.498597853187272	0.0989504903681218	0.0975751450459893	0.762895959014928	0.320571783370609	0.309671859602457	-0.306463365109796	0.332624312296067	0.354642587342567	0.25800447058674	-0.3708742550129	0.235287435127671	0.420222669115981	0.17379148941979	0.14904842767505	0.64385098813675	0.0159465865126404	0.960769750056044	-0.302861934842955	0.338627058002121
Sc.chr01.0767	Sc.chr01.0767	NA	NA	blue	0.883394585677929	0.000139161302867213	-0.76285058688784	0.00390417581676513	0.815995718050014	0.00120875886359828	0.88803767702524	0.00011449781329859	0.547850083600741	0.0651869247572066	-0.369294457930851	0.237444288776458	0.40142209945525	0.195879639589215	0.278314611451685	0.381070098602868	0.404663940584606	0.191953654029106	-0.407178054318354	0.188942685714365	0.365974721188131	0.242014716501677	-0.0760647833746276	0.814245899729125	0.234773986101553	0.462645135610383	0.21031015816739	0.511772694614985	0.08046735885875	0.803674542910058	-0.177417865028486	0.581198803011487
Sc.chr07.485	Sc.chr07.485	NA	NA	blue	0.883154548110764	0.000140540724753853	-0.813292528477262	0.00129391235880438	0.770716638240305	0.0033459737878008	0.955160619604871	1.32377077024539e-06	0.61578271683829	0.0330241473891433	-0.299433452844298	0.344395382743077	0.333559681708188	0.289343979537226	0.263873765809811	0.407256312910114	0.370596640747356	0.235665607683987	-0.416737909949447	0.177761803986518	0.465392322265813	0.127342954324046	-0.213857089058447	0.504511588470406	0.437543645919742	0.154886412154003	-0.0481466992686516	0.881879436392792	0.146993384393398	0.648479442180398	-0.151281038100941	0.638835743950062
Sc.chr01.2213	Sc.chr01.2213	NA	NA	blue	0.882711931680076	0.000143112332958825	-0.816615743904832	0.00118985065182432	0.892352091588251	9.47816034153127e-05	0.819765733409873	0.00109727859422678	0.558211496307707	0.0592660340352471	-0.374571481727583	0.230285409786108	0.49403218669692	0.10257573033429	0.269757766720533	0.396479838310483	0.544464795207979	0.0672068517052702	-0.400818355779782	0.196616208490306	0.161684231796612	0.615651859598093	-0.279160493691343	0.379563805814103	0.285956036090687	0.367574992710788	0.000771319938134035	0.998101831345463	-0.165616492846765	0.606970604181286	-0.241499427945037	0.449541265989381
Sc.chr05.820	Sc.chr05.820	NA	NA	blue	-0.880090676316882	0.000159105850512028	0.761731536010339	0.0039889856462551	-0.858626071676488	0.000349078914970924	-0.795447610944453	0.00197776475004817	-0.665487086130731	0.0181782198009526	0.289511117242873	0.361383103811642	-0.536203739307442	0.0723164309324445	-0.176086068698235	0.584085496834452	-0.392300220052888	0.20718980100392	0.283668823501307	0.371587773900072	-0.108573324988054	0.736963135271153	0.484612784901597	0.11033249912384	-0.358832873417808	0.25202201036818	0.0713544055811074	0.825587888152273	0.00324043326507792	0.992025607908055	0.0816869186429352	0.800751424355621
Sc.chr05.288	Sc.chr05.288	NA	NA	blue	0.879879028428206	0.00016045567325912	-0.840578155794136	0.000616546010223002	0.81628889104546	0.00119978970496306	0.94648110146499	3.15971941420181e-06	0.529459994539517	0.076680436645872	-0.297383671364333	0.347869068093401	0.311319749686465	0.324622069414816	0.289480135217365	0.361436826397401	0.476508428554492	0.117309572886306	-0.506491054907081	0.0928874199951045	0.431455761211838	0.161374292381725	-0.179371769584729	0.576973873699395	0.425374376021569	0.168024667758764	0.0308472382830278	0.924183105818701	0.0720650009617307	0.823874850977644	-0.210681686161465	0.511009978460596
Sc.chr10.173	Sc.chr10.173	NA	NA	blue	0.877159210895662	0.000178611878208276	-0.680127378377289	0.0149432275024453	0.794123112123767	0.0020377496568107	0.861513637825898	0.000316460029399605	0.706496110972758	0.0102138109953099	-0.37019789436014	0.236209420823709	0.532346658165407	0.0747909687370883	0.183197344067163	0.568737319941389	0.255789175396959	0.42229899030257	-0.214754176295952	0.502682386028947	0.26597491570799	0.403391365296127	-0.275959861362934	0.385279483663876	0.270705857244952	0.394757089465028	-0.00350893690696127	0.991364867342967	0.17959105793194	0.576500467183072	-0.138047232728655	0.668759891449256
Sc.chr02.0618	Sc.chr02.0618	NA	NA	blue	0.875603280224193	0.000189697016594171	-0.796578964684741	0.00192760568436694	0.767562934117841	0.00356194387948755	0.875734994978226	0.000188738331609033	0.644317907574288	0.0237252369890201	-0.504305328932457	0.0945406209194112	0.445892757741923	0.14626294407171	0.367699864305046	0.239633196308838	0.375230323045318	0.229400778110764	-0.324797576708308	0.302973062035282	0.385865510695657	0.215402234353324	-0.00847025586478717	0.979157223596241	0.182385970014502	0.570480273430548	0.201868380244835	0.529236187144598	-0.120721889749648	0.708608722894998	-0.181056489251278	0.573340811406837
Sc.chr05.676	Sc.chr05.676	NA	NA	blue	0.875507739487699	0.000190394785568121	-0.625041965663279	0.0297621589096913	0.768227400576387	0.0035155845014143	0.802710838253242	0.00167246004087631	0.762991165830717	0.00389361918328883	-0.278573641832	0.380608506727767	0.582325076473943	0.0469553216751677	0.0579159134989798	0.858108066214346	0.15497044165315	0.630578456239143	-0.098336261727341	0.761093761109388	0.167368350611348	0.603117906374588	-0.449024911549309	0.143109188733117	0.339484831148343	0.280328086104845	0.119415439754405	0.711642382660208	0.0348380925173706	0.914404220468711	-0.137961475416545	0.668955310872427
Sc.chr08.364	Sc.chr08.364	NA	NA	blue	0.874718844542459	0.000196233293067167	-0.720858578959834	0.00816365557510456	0.939190314324721	5.90992680138975e-06	0.801077487088866	0.00173772753907517	0.586675513879463	0.0449439400406519	-0.289174840331917	0.361966430260727	0.607720181027836	0.0360667330481397	0.108038698593843	0.73821816222059	0.476274883581842	0.11751483258057	-0.302495037374585	0.339241847600768	0.0720920195970545	0.823809730843413	-0.461115896272124	0.131347355892776	0.273172376637672	0.390293125188375	0.0354528268089411	0.912898858723403	-0.118143435123946	0.714599751222923	-0.274901773863951	0.387178676827565
Sc.chr05.754	Sc.chr05.754	NA	NA	blue	0.874572064678791	0.000197334843099706	-0.811729793350744	0.00134520103410351	0.834066519386909	0.000744517214016304	0.886097802999268	0.000124345862807646	0.61271466497082	0.0341593684889338	-0.311156546828984	0.324889266049642	0.42641495648077	0.166874682116521	0.239185619911843	0.454029393499541	0.416593327691278	0.177927745597285	-0.379750986094968	0.223385705711405	0.30588621007482	0.333582385178746	-0.308068717131113	0.329967306269773	0.409584867362615	0.186087782165949	0.0928907125866781	0.77401142441532	-0.109573846178209	0.734616014008062	-0.208561650105756	0.515368926298765
Sc.chr03.0047	Sc.chr03.0047	NA	NA	blue	0.874556285340018	0.000197453550283256	-0.746050292953072	0.00533042364058537	0.716463244914401	0.00875495145803595	0.895345260930072	8.27461628971745e-05	0.790917942391074	0.00218866911219472	-0.429663693568298	0.163316393707065	0.493300920852092	0.103164488655665	0.250701301780464	0.431903844927159	0.211447058580323	0.509440307890699	-0.173425555278456	0.589868926890816	0.391563421675232	0.20812033065052	-0.222170040634558	0.487675009382985	0.332203434830688	0.291430474218238	-0.0138269455316947	0.965981423711453	-0.0371611086387485	0.90871701080691	-0.157996928972592	0.623833637584525
Sc.chr04.0097	Sc.chr04.0097	NA	NA	blue	0.873071482231077	0.000208875660835408	-0.78634210140977	0.00241875919152163	0.800193361244407	0.00177386127477868	0.883178687142557	0.000140401523474756	0.558906640156152	0.0588827163051263	-0.316423603225761	0.31632679916944	0.386203850185871	0.214965592838496	0.251829062686796	0.429765749622243	0.431999573641584	0.160787860662776	-0.422968971876322	0.170702050355254	0.33655325719272	0.284768590285535	-0.205724968662089	0.521226589134146	0.344724485530466	0.27249063067597	0.121685061087854	0.70637466165113	0.0778093372611368	0.810053418815864	-0.167464204407773	0.602907371259067
Sc.chr03.1210	Sc.chr03.1210	NA	NA	blue	0.872141520847206	0.000216287913070726	-0.713818428584819	0.00912582595749098	0.73821143276512	0.00611638265718938	0.850921998128939	0.000448998147500319	0.684343844757894	0.0140959264377408	-0.400759778715616	0.196687763175294	0.46645475445698	0.126360616270022	0.250000036270295	0.433235963773986	0.244856754782103	0.443066839562506	-0.235536478587144	0.461150568350791	0.358272550009799	0.252817233881146	-0.130900066469261	0.685110224331609	0.201356314306387	0.530303616690643	0.180603986028442	0.574315728648448	0.0599872168271514	0.853081215705412	-0.0768143609684838	0.812443973585728
Sc.chr05.790	Sc.chr05.790	NA	NA	blue	0.870038434497838	0.000233807770281701	-0.727536373260496	0.00732313019196993	0.737879571683984	0.00615147441566518	0.976082171774873	5.9219902075523e-08	0.647531616399289	0.0228129369301582	-0.287315147202985	0.365201305957834	0.36237471200881	0.247029303521473	0.183828663337575	0.567382633423711	0.238771744015871	0.454834425839436	-0.329312338895028	0.29590649374326	0.51718236037043	0.0850812739364341	-0.176203751138996	0.583830192081331	0.43586033205311	0.156663404421544	0.199513436128202	0.53415278247145	0.131463881328976	0.683815783347089	-0.243362838320455	0.445942227130935
Sc.chr02.0083	Sc.chr02.0083	NA	NA	blue	0.869817202513521	0.000235713169926637	-0.607890756548436	0.0360003652443093	0.817789971653319	0.00115466619729416	0.916477205520136	2.77868967066277e-05	0.745316393571508	0.00540058521806614	-0.264036955763258	0.406955471537771	0.601506042131033	0.0385445749306587	-0.00410458994409586	0.989899087588407	0.162668581387411	0.613474408596191	-0.121058799197444	0.707827025847716	0.313868302922025	0.320465176561937	-0.420762612082307	0.173181334297306	0.369668910378405	0.23693200217539	0.138417436665377	0.667916506098661	0.0329075784976182	0.91913332244673	-0.344847447466209	0.272308234087406
Sc.chr05.107	Sc.chr05.107	NA	NA	blue	0.869665305342404	0.000237028407254122	-0.765019766738563	0.00374367994905955	0.776299788126385	0.00298819740025371	0.891685119196332	9.76412530876645e-05	0.649070070942317	0.0223853558672612	-0.318620582453066	0.312792426869926	0.408862259459599	0.186942092294042	0.232451224730546	0.467211948777857	0.322860217823315	0.306034069130829	-0.335257272000724	0.286744300992557	0.340958291682565	0.278111228013604	-0.276976123648181	0.383459879084571	0.398783111382642	0.199111745190907	0.14881956622375	0.644365868722247	-0.00528974523984424	0.986982753234176	-0.160693694076619	0.617845874746992
Sc.chr03.0425	Sc.chr03.0425	NA	NA	blue	0.869391937136719	0.000239409842885791	-0.698883081760617	0.0114444221611951	0.721847810191939	0.00803480206199502	0.950136589152876	2.23214053408022e-06	0.679138157910993	0.0151473281955994	-0.283914569522259	0.37115553611329	0.400200842246658	0.197371336130399	0.147493087951123	0.647352930476075	0.236532453404794	0.459201773015401	-0.277880560511222	0.381844223981807	0.454327284612022	0.137870757712403	-0.252104292327184	0.429244734128973	0.438386023749608	0.154002000237966	-0.0199079324662612	0.951033702363892	0.192342815593341	0.549241462236179	-0.242891713839896	0.44685086333056
Sc.chr03.0615	Sc.chr03.0615	NA	NA	blue	-0.86933724238387	0.000239888545700078	0.640979077270585	0.0247008213262842	-0.857210359098997	0.000365997067924797	-0.792704597279483	0.00210352582180236	-0.684605997974539	0.0140444451279065	0.299053674165589	0.345037570219294	-0.629915641082687	0.0281416965952317	-0.0553749361126741	0.864281366640135	-0.315767422685626	0.317386675891747	0.159083048067541	0.621419533853244	-0.0841863728648871	0.794767935910938	0.468996846151603	0.124030304724193	-0.301019924119538	0.341719676453924	0.0474931620398837	0.883473089603352	0.0696692485418589	0.829653088120635	0.290506270400743	0.359659755308295
Sc.chr01.1406	Sc.chr01.1406	NA	NA	blue	0.869069400254146	0.000242243558431761	-0.817525442238859	0.00116252168134026	0.817655722166215	0.00115864775411505	0.921898169397488	2.00525194907925e-05	0.505734130445576	0.0934577087585165	-0.239830637389206	0.452776114252368	0.299201217216127	0.34478800584609	0.248581048495406	0.435937559798783	0.484526499194967	0.110405297505309	-0.515867372729664	0.0860165016556124	0.372599859200469	0.232944873565411	-0.264465108197146	0.406166700602397	0.465195053594385	0.127525898533263	-0.0158623852096354	0.960976754617723	0.105570325211118	0.744020197620855	-0.200035224764684	0.533061735752699
Sc.chr05.283	Sc.chr05.283	NA	NA	blue	0.868749900833659	0.000245076305671855	-0.760171603561927	0.00410952966847649	0.870462005532378	0.0002301932213081	0.904355431659032	5.35838575115057e-05	0.523312236027441	0.0808126482350177	-0.257942054102971	0.41826676732866	0.413322010403794	0.181708223200844	0.184684438594378	0.565548386558962	0.476923163704218	0.116945649776169	-0.447884446018923	0.144252402198326	0.294541126846421	0.352717042714044	-0.311695198826751	0.324007838473397	0.381652531897184	0.220884172439267	-0.0357544677293564	0.912160296057347	0.134314939152672	0.677282167882378	-0.250250213200898	0.43276050049234
Sc.chr01.2656	Sc.chr01.2656	NA	NA	blue	0.867311826200984	0.000258147905823709	-0.770104446730182	0.00338709753099327	0.774091767317203	0.00312602012661691	0.942967650804528	4.31639642921084e-06	0.538946783035773	0.0705912077309244	-0.238643921637912	0.455083190369158	0.294096467230159	0.35347864368762	0.216695729622814	0.498733592596703	0.392567440488072	0.206852946117332	-0.461996012287364	0.130516616703797	0.427816708323101	0.165333421734817	-0.221844593917902	0.488329310621685	0.480128498336696	0.114158101888611	0.00126772576698764	0.996880212805508	0.19703032698707	0.539357841122457	-0.223367373750247	0.485271234443919
Sc.chr01.0062	Sc.chr01.0062	NA	NA	blue	0.866846653657756	0.000262490398443806	-0.67496138693998	0.0160318050038214	0.794742052413823	0.00200954788213798	0.906547558691718	4.78995428092462e-05	0.662060173453423	0.0190041036623948	-0.304594034049057	0.335732802465589	0.488934985749185	0.106726519477267	0.134159049999366	0.677638888169583	0.263991850553695	0.407038612039466	-0.261334307401194	0.411952148129273	0.347434810973933	0.268486536784064	-0.289015956656518	0.362242211928669	0.315825102477859	0.317293431947958	0.133219510933339	0.679790115095054	0.126027486748351	0.696329082442465	-0.213436200380016	0.505370815288724
Sc.chr02.0774	Sc.chr02.0774	NA	NA	blue	0.86670468793708	0.000263826953872159	-0.77856793089273	0.0028514885843983	0.739676482987809	0.00596326167951777	0.912593213262255	3.46445750473171e-05	0.572308431373436	0.0518261433325388	-0.243893893413255	0.44491906714872	0.295651685998831	0.350818722432497	0.223170502530879	0.48566610367688	0.344559416720802	0.272735597222506	-0.421320786695606	0.17255199172858	0.411825083708218	0.183454686578091	-0.219981216273399	0.49208322081557	0.501073092221849	0.0970214338897605	0.15019176248955	0.641280928582114	0.100347231833795	0.756337379880375	-0.187534725971583	0.559456507440311
Sc.chr07.492	Sc.chr07.492	NA	NA	blue	0.86659941007623	0.000264821526766077	-0.819105259163513	0.00111621226428491	0.820736960332917	0.00106988720540911	0.828414275284349	0.000871446742663329	0.59506222171261	0.0412395693174247	-0.391713127538189	0.207931056029928	0.43524070618011	0.157320766110463	0.322319505290311	0.30689145146671	0.445253753335314	0.146911789992585	-0.374738234445943	0.230061317290785	0.277473039806968	0.382571770122002	-0.19744343002591	0.538490422083399	0.238807841737697	0.454764185069463	0.0861852560511493	0.789990053736853	-0.134165229680541	0.677624746081921	-0.0971286085807695	0.763953787028424
Sc.chr05.600	Sc.chr05.600	NA	NA	blue	0.866434525408165	0.000266385081728393	-0.691689336775409	0.012705271222347	0.604219441332137	0.0374481820494029	0.826366082467307	0.000921344580192686	0.824603761694627	0.000966017780749677	-0.522283582912572	0.0815185564443653	0.461826640673297	0.130676219589457	0.327478735668159	0.29876520126097	0.138990706491436	0.666611199012765	-0.11462348594523	0.722802213260448	0.341439257118282	0.277389780686514	-0.105386959809895	0.744451699067111	0.225611797693058	0.480779895052206	-0.0176593126915449	0.956559600208673	0.0469151114436758	0.884882999106863	-0.0390262389063018	0.904153631635553
Sc.chr06.0837	Sc.chr06.0837	NA	NA	blue	0.865584808157481	0.000274557141805451	-0.780216626441929	0.00275514584375986	0.864207390595101	0.000288217894916178	0.897946598904992	7.32909629438681e-05	0.5213458944273	0.0821656860560372	-0.233574112357197	0.465001605783015	0.391098732148441	0.208708510210779	0.189180918935001	0.555950374695464	0.449815437523605	0.142320192063381	-0.454845465905486	0.137365579822645	0.307358443848753	0.331141446089455	-0.301280141419196	0.341281870110185	0.438042927858281	0.154361826544004	0.0833872299353787	0.796679930075437	0.128959733843918	0.689570885694253	-0.221426397988083	0.489170665137022
Sc.chrX3.346	Sc.chrX3.346	NA	NA	blue	0.865575060813707	0.000274652005214417	-0.741496822430354	0.00577704803086702	0.886055423027754	0.000124568168274366	0.909232982896752	4.15941769456502e-05	0.563147950717679	0.0565812777451465	-0.235395198154999	0.46142732186547	0.465378684326752	0.127355596441388	0.124492306766601	0.699875477270448	0.420434972086803	0.17355141875813	-0.378169176908954	0.225479526569525	0.29768958526032	0.34734946344894	-0.356676660802531	0.255090191375696	0.421127592206749	0.172769656011008	-0.0369546930399465	0.909222202041419	0.0942303934349444	0.770828486136489	-0.305460100268372	0.334290682875241
Sc.chr06.0193	Sc.chr06.0193	NA	NA	blue	0.865132326895997	0.000278987791096516	-0.663325192566957	0.0186961040356201	0.715402778596922	0.00890227889083799	0.938006974028232	6.49464635363689e-06	0.735814392392615	0.00637326661964863	-0.45058626471681	0.141553560768805	0.507258798991416	0.092311377725899	0.19758854051981	0.538185863923336	0.200917876116052	0.531218294785057	-0.166076210352423	0.60595869604921	0.477237418152288	0.116670392702441	-0.0822376321450295	0.799432205494424	0.219976512622674	0.4920927130916	0.0604734815754645	0.851901818954504	0.0135896535758063	0.966564945551254	-0.317775553600534	0.314149263869451
Sc.chr06.0445	Sc.chr06.0445	NA	NA	blue	0.864194288166944	0.000288350332580173	-0.71059108555206	0.00959412017273266	0.854072647082243	0.00040576575918911	0.886260234224194	0.00012349669911302	0.552522791714261	0.0624683428264408	-0.251975527529016	0.429488450176067	0.451915842796944	0.14023748894328	0.141247773563003	0.661480241573627	0.368802946258969	0.238117720174533	-0.369514390297071	0.237143320781557	0.310106741926309	0.326610885224591	-0.27853195789558	0.380682767966353	0.317541709787421	0.314525313285771	0.232187389945686	0.467732002387197	0.102732597015338	0.750705533679526	-0.21398486216796	0.504250873157091
Sc.chr02.0384	Sc.chr02.0384	NA	NA	blue	0.86382009762024	0.000292152653927349	-0.676087030824067	0.015789794068332	0.727929750772214	0.00727572820007018	0.913181499607642	3.35282763119101e-05	0.768361273693381	0.00350629999491725	-0.416859951130328	0.177621808796501	0.522596283689757	0.0813035248606901	0.189182971502765	0.555946008683126	0.147143220165819	0.64814158727774	-0.139463924165085	0.665534344637963	0.437693350330173	0.154729001581252	-0.150799224819348	0.639916903600685	0.269792428045257	0.396416789119108	0.156350094472456	0.627500518780121	0.031416437510801	0.922787764786704	-0.219970908021467	0.49210402365267
Sc.chr08.338	Sc.chr08.338	NA	NA	blue	0.862700381823408	0.000303764292302072	-0.771687463495731	0.00328153828635233	0.874932861252402	0.000194635755461157	0.893173027759053	9.1352416779284e-05	0.555035349511505	0.0610395290154984	-0.279085463984632	0.379697289369083	0.440222741995457	0.152084821410121	0.191744681601591	0.550508003043144	0.426410189482595	0.166879938955749	-0.397124238154968	0.201160097251701	0.306371920769424	0.332776009547375	-0.279876943028171	0.378290410014837	0.388813950507789	0.211615166350572	0.108262722959958	0.737692196992026	-0.0146805653150315	0.96388242596205	-0.272835247341656	0.39090174266601
Sc.chr06.1063	Sc.chr06.1063	NA	NA	blue	0.861154069104166	0.000320387044407334	-0.796146265856141	0.00194667315457914	0.896748449615778	7.75342476389848e-05	0.917580675655743	2.6048629918109e-05	0.497872075464573	0.0995209509101443	-0.24589204030733	0.441079434005783	0.409514188430068	0.186171235909834	0.185273738618516	0.564286690475948	0.500896255641096	0.0971584063533655	-0.466458100295079	0.126357530512972	0.348674644646194	0.266666254996584	-0.27730388954398	0.382873963386044	0.390254971923619	0.209779080667581	0.0522869156844772	0.871793065018695	-0.00338118017668926	0.991679253744128	-0.302417612294998	0.339371661304555
Sc.chr02.0043	Sc.chr02.0043	NA	NA	blue	0.860995916693988	0.000322126261643864	-0.842788468503394	0.000577231412773109	0.789728828704159	0.00224677963482799	0.865846436416484	0.000272020438576792	0.502149446378475	0.0961905144205649	-0.386200105155677	0.214970423025034	0.314720001940287	0.319082538826325	0.387145247849072	0.213753500142678	0.511693451627236	0.0890311044338039	-0.516261293449173	0.0857356153968691	0.355060126931439	0.257404673993948	-0.0774170008944716	0.810995879113575	0.271198597692108	0.393863249778314	0.137968382144646	0.668939571471635	0.0562160406141328	0.862237116985779	-0.0830005484195693	0.797605456405021
Sc.chr03.1100	Sc.chr03.1100	NA	NA	blue	0.860883222245207	0.00032337005027584	-0.70698106331842	0.0101389099795	0.724580612145227	0.00768674246459423	0.877530551419024	0.000176042704061541	0.654357376159458	0.0209602614077886	-0.326648408148187	0.300064811280488	0.3942483259183	0.204741700089722	0.231983427563533	0.46813422417504	0.223398927583856	0.485207959768075	-0.292925885158163	0.355487756318707	0.388761004931146	0.211682812395216	-0.168705463872085	0.600183562105226	0.316874248051583	0.315600040125555	0.169173400427278	0.599157942597612	0.252569234665638	0.428365289937072	-0.0429921841307445	0.894459228619704
Sc.chr05.788	Sc.chr05.788	NA	NA	blue	0.860882441065386	0.000323378685043064	-0.736125688344621	0.00633945577780582	0.804964429563805	0.00158551416843078	0.90962777187582	4.07251869822929e-05	0.655858960713248	0.0205678970524093	-0.277406556735691	0.382690529954371	0.462282157237765	0.130247263979769	0.139646468026035	0.665119102575074	0.333293686345876	0.289752527368829	-0.290792102035412	0.35916557207758	0.337720255527606	0.282996157279495	-0.363858149460801	0.24495562332062	0.440192799657547	0.152115952501971	-0.0115192947173943	0.971656750589289	-0.0657134854236241	0.83921072212568	-0.305247312120253	0.334644693041748
Sc.chr09.424	Sc.chr09.424	NA	NA	blue	0.860513618034963	0.00032747555776892	-0.659454460519891	0.0196502043084327	0.66572423217209	0.0181220580103701	0.875840376505396	0.000187974040976076	0.830182326235237	0.000830075119305215	-0.41538822982936	0.179314640281374	0.520606797451565	0.0826782166809268	0.19097519798137	0.552139149194279	0.0888828265996113	0.783552653561181	-0.0883158544114904	0.784904638696874	0.382722091207584	0.219484583946828	-0.232128550273723	0.467848019996432	0.294202324912636	0.353297254337948	0.131953166190156	0.682693085655649	0.0752038301606217	0.816316584016685	-0.108149883740686	0.737957108431591
Sc.chr07.068	Sc.chr07.068	NA	NA	blue	0.859967948621408	0.000333610794685511	-0.767166734447116	0.00358980646469288	0.70792823826947	0.0099937985582432	0.887601532368949	0.000116656769069593	0.708302734875025	0.00993685274385156	-0.463262436168254	0.129327257531738	0.435264525273878	0.157295464036626	0.310321479870212	0.326258323075464	0.301839623502712	0.340341583891639	-0.249154160907506	0.434845435825476	0.420494495112691	0.173484147912817	-0.10620364222326	0.742530375773967	0.2684634791181	0.398837794614937	0.00252426611919786	0.993787991623988	-0.1481362858232	0.645903930359284	-0.213330423142081	0.505586856945467
Sc.chr09.147	Sc.chr09.147	NA	NA	blue	0.859360255801698	0.000340548264480259	-0.689096332516572	0.0131840189243267	0.801717600380744	0.0017119206428046	0.974375300817007	8.33500033985939e-08	0.609908138946979	0.0352220410826691	-0.204964452563572	0.52280191031035	0.411919298357687	0.183344459722629	0.0770390418263634	0.811904020553395	0.279985951900279	0.37809685490294	-0.330682209960317	0.293780854903861	0.449368088417182	0.142766330587135	-0.315651388471154	0.317574300090187	0.472955391172839	0.120457890241426	0.102836134810703	0.750461331672774	0.146920260573688	0.648644346406075	-0.336520570093277	0.284818325942503
Sc.chr07.273	Sc.chr07.273	NA	NA	blue	0.859218861256178	0.00034217841174901	-0.704457431585496	0.0105331977378938	0.713894828554247	0.00911495102695948	0.975801279031042	6.2750304290876e-08	0.636237861006496	0.0261357166637751	-0.320870099255751	0.30919628996446	0.366256189802314	0.241625204513744	0.184093043352832	0.566815712425046	0.247684032551644	0.437649579080974	-0.312367012852919	0.322910346478255	0.540897504955838	0.0693816754324728	-0.108755307536733	0.73653606850724	0.392534830228266	0.206894036326169	0.134914171638725	0.6759115145248	0.119277995520596	0.711961761000072	-0.312863071627454	0.32210128167167
Sc.chr06.0383	Sc.chr06.0383	NA	NA	blue	0.858983845049147	0.000344901354054645	-0.807018848708379	0.001509314686297	0.830879377472153	0.000814188229547831	0.898592677450631	7.10797661391889e-05	0.514857922395139	0.0867391377024408	-0.230551375375207	0.470962813770871	0.332234347607035	0.291382822620975	0.222236265360196	0.487541915203364	0.481953939828488	0.112590379901604	-0.481667808413236	0.112835168074167	0.327103639824888	0.299351901331592	-0.313540355151365	0.32099843879024	0.474750909879032	0.118860041314463	-0.0545101376378846	0.86638399962566	0.0381192681861943	0.906372375325202	-0.229021774593586	0.473992807787122
Sc.chr02.0264	Sc.chr02.0264	NA	NA	blue	0.857851306737605	0.000358260393446512	-0.691046775644914	0.0128226883743617	0.683036846383986	0.0143546740135464	0.840108930627085	0.000625152476913997	0.65853687377587	0.0198815008227515	-0.506089892557533	0.0931893746509103	0.454994672234103	0.137220340191361	0.307508719546817	0.330892838949722	0.331897104775483	0.291902915418095	-0.24731387452175	0.438356998437925	0.342779664561073	0.275384830116906	-0.0186025238967284	0.954241467737919	0.134295055463854	0.677327664233359	-0.113764337374701	0.724808377681998	0.0980276425575654	0.761824389204028	-0.193514117673484	0.546764752756221
Sc.chr06.0505	Sc.chr06.0505	NA	NA	blue	0.856857063801382	0.000370316764332973	-0.684643890794048	0.0140370152825306	0.785550204364676	0.00246038253513562	0.936680666817083	7.20343404390396e-06	0.69654935341341	0.0118427841333989	-0.263817523303856	0.407360022026737	0.490767418810977	0.105221686402657	0.0797669892736321	0.805354280039422	0.251725391267378	0.429962081808456	-0.22747921901745	0.477057553094976	0.382583944533605	0.219665056498574	-0.379457479856823	0.223773330281075	0.441362239458145	0.150903109058831	0.0142990540504196	0.964820513057865	-0.0115097682724094	0.971680182144236	-0.339496515424018	0.280310467278584
Sc.chr06.0136	Sc.chr06.0136	NA	NA	blue	0.856786459097973	0.000371184771256781	-0.705021641465405	0.0104440736611503	0.641973498834852	0.0244072714607529	0.900273351329321	6.55722732366185e-05	0.69792209471886	0.0116072363908076	-0.501950484529481	0.0963437469554895	0.413149420364478	0.181909053583356	0.313848727006773	0.320496994481017	0.246139179543485	0.440605644289948	-0.228935557059341	0.474163864112329	0.496899075574743	0.100289175007723	0.0482162827253156	0.881709780436236	0.177023593703443	0.582052808628087	-0.0141024520521987	0.96530394812421	0.0921953487005127	0.775664798075551	-0.193711958440541	0.546346879505064
Sc.chr03.0914	Sc.chr03.0914	NA	NA	blue	0.855956163040579	0.000381511518317839	-0.809134290014043	0.00143382284118	0.866151938099215	0.000269081499116582	0.877449049375014	0.000176604099009127	0.548967198456104	0.0645296852553881	-0.313789790035214	0.320592798779284	0.433668404563093	0.15899668821933	0.236252963986003	0.459748250098743	0.499201819235368	0.0984774460760822	-0.420010149451744	0.174032013613806	0.290446211000628	0.359763639483944	-0.292328181786035	0.356515945516203	0.357763069439551	0.253541573079272	0.0426486698264175	0.895298412628335	-0.165374922516792	0.607502591380725	-0.277501171652973	0.382521523447371
Sc.chr05.806	Sc.chr05.806	NA	NA	blue	0.855025099942025	0.000393355724843729	-0.67752675740497	0.0154841869839236	0.695546885488485	0.012017022742903	0.969993019749763	1.82186956270378e-07	0.702314387579126	0.0108768802249182	-0.35152547674943	0.262507897524094	0.416277607934892	0.178290443524762	0.168722091406121	0.600147106575313	0.192994675839122	0.547862534687646	-0.227887056139095	0.476246378105572	0.536105534155837	0.0723787279822237	-0.13823138622662	0.668340315546194	0.361567928156687	0.248161418209629	0.0145848658101886	0.964117734819697	0.111706055421681	0.729621037828108	-0.306286543380832	0.332917676191024
Sc.chr02.0850	Sc.chr02.0850	NA	NA	blue	0.854780959333819	0.000396508255485749	-0.812429541056228	0.00132204583506092	0.885336598279979	0.00012838640734411	0.862164665857182	0.000309445270256973	0.415170217983641	0.179566259207515	-0.294694313575705	0.352454870841324	0.356529110252174	0.255300941965493	0.282148935333415	0.374266896994461	0.612777026656473	0.0341360195848637	-0.559905019333949	0.0583352113392579	0.272240240805373	0.391977085245488	-0.194117409307967	0.545490914492266	0.295160543622375	0.351657578066094	-0.0503087670838995	0.876610119785906	0.106666133797788	0.741442917399251	-0.207370884975048	0.517824316268177
Sc.chr08.517	Sc.chr08.517	NA	NA	blue	0.853518669587319	0.000413122470407975	-0.677025971401418	0.0155899891702738	0.852220576630486	0.000430766941433978	0.94497290065133	3.62143866022183e-06	0.592861118621223	0.0421900057035091	-0.233127318816324	0.46588050838314	0.480884981163457	0.113506682067392	0.0685300513021091	0.83240341839054	0.310119959761026	0.326589177847412	-0.310023015712402	0.326748405351808	0.392892577185838	0.206443533151829	-0.305454598890971	0.334299832819613	0.381828483795494	0.220653559499841	0.163875346792771	0.610808866264692	0.0682027037008026	0.833194044576967	-0.362544062678314	0.246792049716842
Sc.chr10.012	Sc.chr10.012	NA	NA	blue	0.853361077240092	0.00041523407812764	-0.711804079252139	0.00941606062134343	0.790843937573778	0.00219225174191124	0.825121270504771	0.000952729867414508	0.602376660175267	0.0381903302244132	-0.308160776179779	0.329815291169735	0.442372326337848	0.149860526460145	0.191677540211344	0.550650249449371	0.345204322357444	0.271779258426196	-0.315283578996116	0.318169441664943	0.213024285851554	0.506212348415781	-0.290468320188221	0.359725395589876	0.377409984315698	0.226488624344702	0.167836765138116	0.602089336000316	-0.0314296033250508	0.922755492320106	-0.226921182952438	0.478168497925735
Sc.chr06.0237	Sc.chr06.0237	NA	NA	blue	0.853084793445365	0.000418956281225661	-0.699799449594158	0.011290752100407	0.874994136044297	0.000194180242231869	0.939320068922298	5.84843732924094e-06	0.625365231380196	0.0296526440490265	-0.225180242450802	0.481642003140187	0.521113642272619	0.082326509059649	0.0505484228552416	0.876026318398555	0.325592533793155	0.30172200678252	-0.282263389876851	0.37406479808897	0.361261352389907	0.248592416852451	-0.391845463145278	0.20776383011357	0.422569703644694	0.171149043546285	0.0676877244963434	0.834438134857571	-0.0157727259341462	0.961197179755231	-0.383206214343892	0.218852839114933
Sc.chr03.1206	Sc.chr03.1206	NA	NA	blue	0.85299543036415	0.000420165746252278	-0.647620361165135	0.0227881120526333	0.821513843421021	0.00104835872346921	0.905161979121553	5.14340227678476e-05	0.660576149094223	0.0193701386304008	-0.388765670751121	0.211676850571696	0.580237589232938	0.0479426287432504	0.120782797992176	0.708467384500985	0.28241695383452	0.373793730610317	-0.19509743553018	0.543424252290071	0.370172798920363	0.236243671071092	-0.181501834136276	0.572381961615971	0.183966954976145	0.567086060467097	0.18080201000686	0.573889005220038	-0.074178204123883	0.818784731243021	-0.380384917795066	0.222549869291831
Sc.chr06.0284	Sc.chr06.0284	NA	NA	blue	0.852905064764051	0.000421391536074505	-0.662801016132497	0.0188232807308044	0.853817075984761	0.000409146932785336	0.90196386815057	6.03762626973366e-05	0.553047980650495	0.0621677864581867	-0.231537603379689	0.469013967133003	0.470570492306897	0.122601956625123	0.0772433810593795	0.811413017812716	0.341425583278345	0.277410276617894	-0.335449466929646	0.286450812847522	0.308611247174831	0.329071987890972	-0.303250834315859	0.337976057476949	0.363274555072903	0.24577019502372	0.239812854491676	0.452810644673514	0.0564352002241343	0.861704590752314	-0.35197718219395	0.261852492652979
Sc.chr03.0127	Sc.chr03.0127	NA	NA	blue	0.85231122951271	0.000429516053044443	-0.67185433745716	0.0167139694020797	0.60516728433245	0.0370704862580986	0.917838144554988	2.56556601448727e-05	0.769940433838207	0.0033981799758639	-0.410167564718044	0.185400650355085	0.399358452178301	0.198404324445178	0.237931636436549	0.456470599335803	0.121843696037844	0.706006913727409	-0.170967987577749	0.595230792022917	0.507675105940425	0.0920000290780408	-0.102706421219471	0.750767274672858	0.322391199058502	0.306777693256458	-0.0729565433967527	0.821726601870274	0.252390976831347	0.428702362632255	-0.119760596783787	0.710840530993576
Sc.chr06.0283	Sc.chr06.0283	NA	NA	blue	0.852309844711472	0.000429535140202097	-0.762314697908227	0.00394461701019921	0.691739565102702	0.0126961265066168	0.882633498983892	0.000143571841093041	0.682658699043177	0.0144301853559959	-0.386041077673138	0.215175590773893	0.374869564588406	0.229884919532024	0.29353870105242	0.354435204384971	0.31603724542316	0.316950615954389	-0.300158029757692	0.343171937680434	0.391103803882937	0.208702085222217	-0.199621243988347	0.533927281330441	0.362492902353502	0.246863709233913	-0.227419527871299	0.477176330177131	0.106268012562295	0.742378995591154	-0.122597353442769	0.704260572948421
Sc.chr05.078	Sc.chr05.078	NA	NA	blue	0.852274668073631	0.000430020211995627	-0.790514017407733	0.00220827800084697	0.85742609736376	0.000363378599015227	0.935123823288459	8.11202296166862e-06	0.498736667139204	0.0988416327430468	-0.188770970976739	0.556822655885579	0.337830617067062	0.282828866368372	0.179092089834996	0.577577878414812	0.452890750205911	0.139277522055512	-0.493710565499925	0.102834397728183	0.382680440770423	0.219538985980555	-0.31513890022974	0.318403710177846	0.491908891485107	0.104291462500197	0.048126089160798	0.881929688113952	0.132242949194695	0.682028436731071	-0.242453782715831	0.447696274174905
Sc.chr04.1013	Sc.chr04.1013	NA	NA	blue	0.851794629117234	0.000436682377682038	-0.70806604204476	0.00997281598711916	0.721938338346397	0.00802308668688425	0.893915010337649	8.8337431611243e-05	0.646819650577986	0.0230128099009918	-0.467801579443177	0.125122460590621	0.450206817818173	0.141930608607544	0.269581663201699	0.396800250403333	0.287655284820863	0.364608517464846	-0.253423345392969	0.426752028066327	0.443537689618966	0.148663415840101	0.00853090743800619	0.979008007002745	0.193865550822494	0.546022558111389	0.274797484352361	0.387366128516765	-0.159707708004134	0.620032658145397	-0.322675074839352	0.30632749127595
Sc.chr01.0036	Sc.chr01.0036	NA	NA	blue	0.851560251116965	0.000439964146991687	-0.681700474596081	0.0146228426546693	0.910586554409445	3.86741493328629e-05	0.86190313299992	0.000312248555979644	0.644252760892606	0.0237440002666316	-0.285341120624623	0.368651588611431	0.622400569243321	0.0306679403921342	0.0528665300225036	0.870382377235123	0.352822209724177	0.26062894790164	-0.215977076217562	0.500193594857645	0.208104156242448	0.516311689497422	-0.42674038915508	0.166516056067268	0.32403130300219	0.30418171477839	0.114569094615453	0.722929172988245	-0.196030057159426	0.54146060512051	-0.399852869176856	0.197797639663744
Sc.chr06.0840	Sc.chr06.0840	NA	NA	blue	0.851329437172702	0.000443214698661727	-0.750216331104879	0.00494508482117927	0.875807051818563	0.000188215469970058	0.919484060901349	2.32525506238094e-05	0.569539545237428	0.053232729811856	-0.201796995524637	0.529384937374056	0.446071314774024	0.146081966597321	0.109895932143169	0.733860875275536	0.374017581438976	0.231030710007565	-0.371458928673691	0.234492159944795	0.350147997933447	0.264512427953739	-0.369094331240883	0.23771835039709	0.453518296715929	0.138661844730588	0.174128368095652	0.588338996314061	-0.0236739384213813	0.941783431446181	-0.297732629152832	0.347276385321801
Sc.chr04.0823	Sc.chr04.0823	NA	NA	blue	0.851054121143839	0.000447116328092943	-0.787080078830044	0.00238045591746536	0.790091133567261	0.00222895085426545	0.913019556861888	3.38327028153593e-05	0.488631489469922	0.106977130514816	-0.250235429777132	0.432788589449719	0.276171303970698	0.384900533616582	0.259903296007832	0.414610131308983	0.412644836608791	0.182496993365937	-0.496610367694339	0.100517882620458	0.423483469965822	0.170127137334434	-0.141198550337468	0.661591998449569	0.433107880073071	0.159596884173412	0.127525092132678	0.692874857975639	0.179958305199901	0.575707987545331	-0.178260706522858	0.579374834093473
Sc.chr01.0610	Sc.chr01.0610	NA	NA	blue	0.850913155498027	0.000449124311710706	-0.731347915135008	0.00687346197109033	0.640972606437629	0.024702739836928	0.95078052734415	2.09397476293509e-06	0.723751075829144	0.00779117732385725	-0.315563106534451	0.317717090510606	0.332750461501226	0.290587890694354	0.223480059945722	0.485045282869252	0.148247894876225	0.645652611613948	-0.256653439913029	0.420677976352682	0.553261578630309	0.0620458355164809	-0.158070358239058	0.623670319817551	0.471712570598026	0.121572110569316	0.0711285429092017	0.826132523477451	0.185900568887523	0.562945893878118	-0.138081785289222	0.668681160154285
Sc.chr01.2138	Sc.chr01.2138	NA	NA	blue	0.848954898884493	0.000477749824884874	-0.749961711670041	0.00496801324391758	0.909627489216242	4.07258040058245e-05	0.903496784914684	5.59495160421608e-05	0.50188716735709	0.0963925456775869	-0.222339292226511	0.487334891227077	0.455333760762592	0.136890636193637	0.119553662684114	0.711321237771021	0.476804536330894	0.117049667241923	-0.4179029249106	0.176428210316405	0.308420805228168	0.329386116763045	-0.330040694734007	0.294775224710358	0.388853674910418	0.211564420987945	0.0678587163093229	0.834025012885597	-0.0468226393989108	0.885108574021887	-0.370243974793093	0.236146537945816
Sc.chr06.0061	Sc.chr06.0061	NA	NA	blue	0.847896053457582	0.000493806445009583	-0.79662892989833	0.00192541314287272	0.863854104826832	0.000291805486861485	0.880263733920029	0.000158008754692729	0.481546578181797	0.112938987757151	-0.277706941238912	0.382154098968251	0.374029645880211	0.231014461391198	0.241020454516099	0.450468597459017	0.510939141548637	0.0895834151979072	-0.487420782373917	0.107980759782099	0.3080105858858	0.330063316758978	-0.246480422512485	0.439951851996111	0.357058479269134	0.254545301173509	0.163304712276221	0.612068764162323	-0.0736993182032452	0.819937678705014	-0.252468956604047	0.428554892562186
Sc.chr05.394	Sc.chr05.394	NA	NA	blue	0.847004062117179	0.00050765505165897	-0.757002094223958	0.00436293516790045	0.700437903758229	0.0111845958701423	0.943482288461005	4.12874994068877e-06	0.679046362529878	0.0151663714175248	-0.357237690299643	0.254289785207903	0.374240331444397	0.230730816054453	0.246684624441644	0.439560842489127	0.264611403930916	0.405897360833533	-0.297523793700338	0.347631014252017	0.515258957565398	0.0864515579909212	-0.156744076155067	0.626622561787081	0.380217732539221	0.222770119561022	0.0846921484310631	0.793558374377101	-0.00502058751572555	0.987645063144698	-0.2133760104514	0.505493743454059
Sc.chr01.1801	Sc.chr01.1801	NA	NA	blue	0.845007242690834	0.000539748711566809	-0.716522006209447	0.00874684152709441	0.708870623258392	0.00985096133874759	0.932582436194461	9.78771473945136e-06	0.609255754054355	0.0354724078407613	-0.381726965796234	0.22078659727693	0.369785291960649	0.236772914854128	0.244766021846512	0.443241221494809	0.267481093365199	0.400632246002438	-0.314314725227938	0.319740050346699	0.524391574247745	0.0800764450557971	-0.00207957236363981	0.994882331895712	0.294839040626898	0.352207272546026	0.300512413841311	0.342574412603856	-0.0187544238234559	0.953868172917983	-0.294925136351741	0.352060024326641
Sc.chr02.0268	Sc.chr02.0268	NA	NA	blue	0.844760120384122	0.000543827384463855	-0.641721570180265	0.0244813992900398	0.858326707002554	0.000352604617827404	0.856232708221295	0.000378047517842941	0.596271557158536	0.0407238964488516	-0.311864520992391	0.323731037417265	0.557526062936753	0.0596456934950582	0.101714258109144	0.753108481842447	0.313099386587184	0.321716246610675	-0.252904382210006	0.42773190120903	0.263144905684306	0.408601329171472	-0.258464069550672	0.4172919415362	0.225795825597805	0.48041248173455	0.222189501391399	0.487635896699798	0.0539218459238799	0.867814801603259	-0.29060443747559	0.359489990743911
Sc.chr10.316	Sc.chr10.316	NA	NA	blue	0.844629264688832	0.000545996768889784	-0.786380219952605	0.00241676927531387	0.871565223341044	0.000220983252243629	0.881737774677938	0.000148901853612366	0.486674797787842	0.108602255089674	-0.191373931383036	0.551293667849959	0.374567857953561	0.23029028108158	0.175849492276398	0.584598866850536	0.501424879260605	0.0967493351576302	-0.486946133950723	0.108375925218174	0.288969120959399	0.362323527893513	-0.378039443169431	0.225651773730515	0.428735756218686	0.164327804734906	-0.00142948091847608	0.996482146386779	0.0920147366298213	0.776094381402157	-0.192205151454838	0.549532857144483
Sc.chr06.0056	Sc.chr06.0056	NA	NA	blue	-0.844012351210138	0.000556314771898666	0.616356115183843	0.0328150213519842	-0.569469808178035	0.0532684972985637	-0.827701779062339	0.000888561608815089	-0.712338617304626	0.00933838108639308	0.459556973948678	0.132827245803024	-0.395080941870097	0.203700800905845	-0.265101778284413	0.404995204637527	-0.100193750371078	0.756700125544698	0.159007290965506	0.621587807481866	-0.405024179867574	0.191520415347893	-0.0402227648304313	0.901227507121613	-0.205899708349821	0.520864926557353	-0.351113402645392	0.263106628232403	-0.130476577933147	0.686083007171315	0.120549285857122	0.709009298363676
Sc.chr06.0272	Sc.chr06.0272	NA	NA	blue	0.843136334403165	0.000571225296221229	-0.694203178375173	0.0122535434899136	0.584957812568354	0.0457306814651657	0.850730174934394	0.000451741211679986	0.824282204677662	0.000974346017742803	-0.496164357993021	0.1008718861002	0.454773928348103	0.137435250804517	0.290004089300574	0.360528860414897	0.124703586210012	0.699387075520796	-0.0948201841560414	0.769428231642828	0.424227083799193	0.169298360075715	-0.0964097532756631	0.765657505920476	0.275186803964308	0.38666659627033	-0.0526999745357847	0.870787711078864	-0.0124489875712603	0.969370149315607	-0.125075656956996	0.698527236660238
Sc.chr06.0495	Sc.chr06.0495	NA	NA	blue	0.841903788704258	0.000592726552120747	-0.782586571796959	0.00262102639938234	0.784898657778527	0.0024950369238737	0.858112382567737	0.000355145744002958	0.479334110623692	0.114844815133782	-0.144504502088843	0.654100319512315	0.266662332434987	0.40213092407922	0.197838103974648	0.537662249730395	0.445152756239873	0.147014511364575	-0.510062689662632	0.0902280597819999	0.301472707641675	0.3409580786572	-0.363157705001307	0.245933483917699	0.505614259435597	0.0935482386313005	0.0262469060182812	0.935467297854798	0.202957174743115	0.526969594626246	-0.0778518898916516	0.809951213882869
Sc.chr01.2534	Sc.chr01.2534	NA	NA	blue	0.840743186632355	0.00061354095307129	-0.803406787670879	0.00164522889034456	0.798960433878999	0.00182520846856659	0.908216489496359	4.38988764048869e-05	0.443165491324354	0.149045085295558	-0.281007793782916	0.37628497655326	0.271463676416267	0.393382818767365	0.284736364815231	0.36971200279107	0.530073695534223	0.0762760363384692	-0.545609974618304	0.0665187805600754	0.400318780677429	0.197226977406452	-0.145287443666006	0.6523303337229	0.385647148715271	0.215684324458135	-0.0130402132810154	0.967916125027268	0.0619650985049067	0.848285766321252	-0.257530068263311	0.419036915622434
Sc.chr10.018	Sc.chr10.018	NA	NA	blue	0.840401478774886	0.000619775754821825	-0.661412010148207	0.0191633451703159	0.779203793915812	0.00281403238029855	0.903282987743585	5.65511119350461e-05	0.69345038989636	0.0123875478835364	-0.191605706624592	0.550802453624417	0.481225747983166	0.113214046449805	0.0331380843538423	0.918568532313635	0.199258616973552	0.53468594700183	-0.210569720671706	0.511239781755935	0.336776272119273	0.284429389553021	-0.465475112581532	0.127266226816141	0.493485851911184	0.103015384151725	0.142408313280067	0.658847183049793	-0.00806490258787161	0.980154499908155	-0.278476633778198	0.380781341163531
Sc.chrX2.502	Sc.chrX2.502	NA	NA	blue	0.840085102249449	0.000625592002554334	-0.670444148141585	0.0170305150793134	0.553165221297867	0.0621008288983429	0.907517578314844	4.55409254160728e-05	0.784091494171813	0.00253848339152743	-0.41679893289188	0.177691795075245	0.354394534495254	0.258361184193476	0.264414483340056	0.406259925071073	0.0698750691844107	0.829156367709579	-0.151170139118796	0.639084537428427	0.544511578878435	0.067178646334233	-0.0535302852692959	0.868767330172384	0.343223403957914	0.27472293066246	-0.0622264611379563	0.847652432378719	0.234337010725722	0.463502676490924	-0.0894476618475033	0.782206310289537
Sc.chr02.0577	Sc.chr02.0577	NA	NA	blue	0.839877205631964	0.000629436913876991	-0.769570427248182	0.00342328270942502	0.803826788288272	0.00162896045664189	0.864605047550869	0.000284220915257008	0.546255014065092	0.0661333636287279	-0.157952418105573	0.6239326440369	0.336279922996752	0.285184638882546	0.159210181821156	0.621137178488037	0.384325726998571	0.217396163358763	-0.427250002679459	0.165955441160764	0.280633654692298	0.376947857750192	-0.419466691787669	0.174648033767366	0.555321271698225	0.0608783854187375	0.0893993762559284	0.78232138260262	0.0699315593797495	0.829020046265223	-0.162446349357056	0.613965751865278
Sc.chr02.0992	Sc.chr02.0992	NA	NA	blue	0.839271763622757	0.000640738484782557	-0.823415427240979	0.000997071323940565	0.803385975032782	0.00164603828162686	0.925650652692903	1.57777735486616e-05	0.455015202796687	0.13720036322338	-0.237922203423909	0.456488986616745	0.266485952456086	0.402454143320992	0.263251964574949	0.408403626837559	0.488307933644004	0.107244736146474	-0.542253491897387	0.0685493615568767	0.455671935453099	0.136562332033924	-0.15576086347071	0.628814400972611	0.437902341764882	0.154509422779806	0.0679841369820822	0.833722016807657	0.123053033563226	0.70320532666276	-0.210945586144529	0.510468517134571
Sc.chr02.0500	Sc.chr02.0500	NA	NA	blue	0.836962473908219	0.000685294831864624	-0.686520019566574	0.0136727676589489	0.827079065397828	0.00090373127617275	0.898351084378002	7.19003975896626e-05	0.569501453274075	0.0532522647397846	-0.219694285008752	0.492662418014349	0.438925574451079	0.153437222678525	0.094839117124122	0.769383292294873	0.356892482219577	0.2547821106555	-0.334236542373747	0.28830584621297	0.325193373864644	0.302349818814437	-0.359941533866561	0.250452897211168	0.399142730113658	0.198669388329632	0.0206816305920317	0.949132814975014	0.0120419144089797	0.970371330132888	-0.323790905110974	0.304561450756791
Sc.chr01.3287	Sc.chr01.3287	NA	NA	blue	-0.836725788200978	0.000689993480737434	0.768514761689542	0.00349567806406066	-0.83913900138858	0.000643237576502847	-0.846790589438648	0.000511013551493199	-0.60217744185776	0.0382711844882484	0.417436045693695	0.176961893225142	-0.515817061272118	0.0860524212271471	-0.254192442923922	0.425301892687905	-0.464229803596773	0.128423531122862	0.317842055604643	0.314042365919507	-0.270118471974838	0.395823961960211	0.222136675120263	0.48774207148374	-0.2442512301199	0.44423123655764	0.0384284038877488	0.905616059652656	0.197197610547784	0.539006514187263	0.311230440329043	0.324768272302494
Sc.chr08.278	Sc.chr08.278	NA	NA	blue	0.836382171635358	0.000696859224750981	-0.721618131257673	0.00806458256491066	0.859950285335656	0.000333810875311275	0.910070526551622	3.97676756746975e-05	0.563426816304067	0.0564321928022054	-0.190738961782759	0.552640320905345	0.449401166155854	0.142733311555807	0.0789980620781312	0.807199312920747	0.369345281946767	0.237374718168722	-0.354074246485624	0.258822200478965	0.328987863478321	0.296411247927144	-0.390933621790965	0.208917741509107	0.478916768497774	0.115206679190951	0.162048477157544	0.614845790264239	-0.054620434711042	0.866115783655452	-0.363445269206497	0.245531750106744
Sc.chr07.625	Sc.chr07.625	NA	NA	blue	0.835833224037521	0.000707937194559385	-0.692425238819064	0.0125717773762506	0.774541782274423	0.00309754603553979	0.967054871440551	2.89207385740685e-07	0.571362045790982	0.0523039374930538	-0.255779912802174	0.42231637985981	0.381816203708799	0.220669649797374	0.135535328748076	0.674491664727303	0.303246293927625	0.337983653986421	-0.352701113698985	0.260804082743692	0.510877488021618	0.0896286603523344	-0.181160649819451	0.5731164911412	0.378005743872079	0.225696529107417	0.0765334115332326	0.813119256761649	0.169137510100197	0.599236583073425	-0.316168225095336	0.316739059092515
Sc.chr10.428	Sc.chr10.428	NA	NA	blue	0.834500731451939	0.00073539434865553	-0.774934361212621	0.00307286767639382	0.882880016045296	0.000142131462978809	0.906261834025008	4.86122755503881e-05	0.479462259384107	0.114733852173623	-0.298869680645427	0.345348924974153	0.421502509624138	0.172347409201991	0.209718494357738	0.512988361152645	0.510788187950383	0.0896942216036142	-0.452226731981375	0.139930901619151	0.368217576856914	0.238921224136452	-0.191125429011132	0.551820533840039	0.31158331314612	0.324190815723957	0.0377763023475887	0.907211541620411	-0.0293226387020376	0.927921482055424	-0.34379209724506	0.273875980622471
Sc.chr01.0922	Sc.chr01.0922	NA	NA	blue	0.833795466523728	0.00075025628164927	-0.684544299237357	0.0140565489365905	0.808589987452158	0.00145296324121175	0.925052347444787	1.64060638778635e-05	0.540445473659711	0.0696606746245653	-0.266181080258256	0.403013135230576	0.419918834716412	0.174135425321297	0.135502573540976	0.674566512759868	0.344809159713518	0.272365021009931	-0.363794541575719	0.245044328823463	0.422642990616841	0.171066941429639	-0.194190710422052	0.545336225045598	0.317021974177528	0.315362001555185	0.200052414565364	0.533025808448122	0.121498177608565	0.706807969339541	-0.303069887522457	0.338278870331397
Sc.chr04.0315	Sc.chr04.0315	NA	NA	blue	0.8325877874055	0.00077624373371995	-0.813825102873415	0.00127678161721967	0.790461267267123	0.00221084868134744	0.929995288379651	1.17633113809479e-05	0.455257854556033	0.136964397034184	-0.248875061718982	0.435377121765295	0.254195371257335	0.425296375934628	0.27802770033638	0.381581710849559	0.494495326959775	0.102204008112508	-0.549178633739733	0.0644058082241371	0.460656477357849	0.131782363496145	-0.153161745622642	0.634621739911634	0.42841871610983	0.164674270119469	-0.0761710422214738	0.813990411256024	0.226366462328676	0.479274018947051	-0.187000875302445	0.560595458245026
Sc.chr07.587	Sc.chr07.587	NA	NA	blue	-0.832422704863378	0.000779849417496135	0.794518894662615	0.0020196813221458	-0.727120558505958	0.00737348717600366	-0.918274240914649	2.50007248961719e-05	-0.52750085787463	0.077981219392893	0.150469665960959	0.640656784169613	-0.216750352653844	0.498622699448174	-0.216376600762609	0.499381693410571	-0.334746648701224	0.287524868151922	0.482888929530198	0.111792937323767	-0.468399544943772	0.124575295851068	0.265875327097325	0.403574134818845	-0.577870976117458	0.0490795305178499	-0.100513415841397	0.75594466330206	-0.274698343681904	0.387544368700511	0.0706440051797721	0.82730115356464
Sc.chr10.119	Sc.chr10.119	NA	NA	blue	0.831880676543916	0.000791779347268117	-0.665913193049601	0.018077398704091	0.875282586484453	0.000192047088550988	0.889172438279624	0.000109027015845783	0.65453888268038	0.020912546019606	-0.330188720418925	0.294545612057531	0.613866993056971	0.0337297666966092	0.0772958959167593	0.811286840957954	0.317451547716821	0.314670371295592	-0.197557298852991	0.538251427849935	0.306087322485865	0.333248370489605	-0.328257546240792	0.297549098916104	0.265180180749518	0.404851058797646	0.114683744871575	0.722661564936353	-0.150728656005492	0.640075309767959	-0.40561026490391	0.190816856955873
Sc.chr03.0100	Sc.chr03.0100	NA	NA	blue	0.830955422973682	0.0008124693524642	-0.732516113796263	0.00673988765095046	0.908875492494248	4.23935892832407e-05	0.903501945666088	5.59350568127352e-05	0.475505542610986	0.118192668874204	-0.183912277736551	0.567203310927598	0.429510799842046	0.163482769377769	0.102260632731685	0.751818964215498	0.466772397863347	0.126067883680344	-0.438211202078067	0.154185279820395	0.309848133599356	0.327035750770254	-0.352430109634387	0.261196269393005	0.41979193152716	0.174279204049645	0.0866796563438115	0.788809317634137	0.0102457554902702	0.974789364924223	-0.362341325703621	0.247076092284353
Sc.chr04.0084	Sc.chr04.0084	NA	NA	blue	0.830882612177094	0.000814115057470701	-0.713182843574302	0.0092166721187787	0.78041226105856	0.0027438806339765	0.908412019466027	4.34479334144663e-05	0.642627824581354	0.0242155025722926	-0.42728215126491	0.165920115210267	0.496078763042003	0.100939919059484	0.23073885372909	0.470592056306139	0.325916857244627	0.301212437370219	-0.255869110742135	0.422148934670678	0.444080539698743	0.14810787613762	-0.0954315306805525	0.767977467456277	0.200564543082281	0.53195591389858	-0.0177747031206126	0.956275987950406	-0.014320185012268	0.964768553661151	-0.298064773288906	0.346712761340506
Sc.chr07.352	Sc.chr07.352	NA	NA	blue	0.830512123798235	0.000822528951428145	-0.699387484811289	0.0113596456574115	0.795410381390998	0.00197943214184472	0.911477914310779	3.6841093893153e-05	0.571069132942758	0.0524524414781542	-0.367292497599785	0.24019430010888	0.452389390675029	0.139770666298526	0.197931116935664	0.53746715237133	0.372514754884269	0.233060078313676	-0.321377722343716	0.308387979502895	0.429277141111098	0.163737238921075	-0.117722786704947	0.71557854044384	0.220146703456957	0.491749309377169	0.0457355321372495	0.887761030179872	-0.0215868857155913	0.946909016840895	-0.340411651450062	0.278932488695928
Sc.chrX2.220	Sc.chrX2.220	NA	NA	blue	0.829639323796545	0.000842616069739221	-0.73670193548455	0.00627722381006845	0.767364097438305	0.00357590638736253	0.956947523304068	1.08347987939663e-06	0.547058909926854	0.0656551913545971	-0.144022313412239	0.655191212159403	0.293292577385562	0.354857739173167	0.12564598977154	0.697209854510601	0.32497506931337	0.302693484070523	-0.428808150557051	0.164248755996297	0.465486422148817	0.127255747802376	-0.335913080729342	0.285743560727164	0.569641970083475	0.0531802275524611	0.0719992298450074	0.824033376344956	0.178195186512105	0.579516543047826	-0.24935035518808	0.434471873014876
Sc.chr03.1118	Sc.chr03.1118	NA	NA	blue	0.828787516125462	0.000862583341018798	-0.617860735181858	0.0322707836328246	0.852071194856013	0.000432834380863113	0.851205914366161	0.000444961912999191	0.625197963826348	0.0297092740890039	-0.201044936946386	0.530953148864899	0.571723240505075	0.0521212212652409	-0.0204900280437853	0.949603538093924	0.248463631381459	0.436161473955608	-0.189759138184381	0.554721002407633	0.241511173712917	0.449518536665822	-0.423938531331521	0.169619656970769	0.383374334390089	0.218633711774051	0.307105967157028	0.3315593568811	-0.124695633044161	0.699405458474329	-0.3936996692191	0.205429377884623
Sc.chr02.0157	Sc.chr02.0157	NA	NA	blue	0.828481575162808	0.000869843389574421	-0.748605944778941	0.00509145445603561	0.746503086067404	0.00528748042705411	0.862684336606358	0.000303933254494397	0.678736815025178	0.0152307179781047	-0.445869586042845	0.146286440427079	0.48011558889351	0.114169239801418	0.273507285153621	0.389688996464152	0.32980165855677	0.295146222561744	-0.231768341671961	0.468558556305454	0.384514743349337	0.217150800369504	-0.140054763933312	0.664190643270685	0.246662920010987	0.439602394555467	-0.0853910714503357	0.791887588449862	-0.170042777709197	0.597254224355618	-0.261234626711784	0.412137020806167
Sc.chr09.412	Sc.chr09.412	NA	NA	blue	0.828182094084587	0.000876995753788442	-0.680957447942164	0.0147735334631168	0.564241623420086	0.0559981576969448	0.854721941339635	0.000397273279650958	0.673708375494362	0.016304396039706	-0.360619463021509	0.249496238267775	0.27604238362483	0.385131563457506	0.295015095288978	0.351906203908273	0.177787054897297	0.580399571921183	-0.271854887588849	0.392674329553292	0.445726263252847	0.146431825165325	-0.0833068232823338	0.796872364496173	0.356561658749911	0.255254443295942	-0.185652091685884	0.563477234629225	0.407262077477358	0.188842565529383	0.00870372096955321	0.978582850015541
Sc.chr01.1463	Sc.chr01.1463	NA	NA	blue	0.827566676665279	0.000891835957972523	-0.700744148623757	0.0111339401713302	0.775769421648253	0.00302087174259571	0.87658095248649	0.000182670865808089	0.467664466441378	0.12524814620661	-0.248876977319352	0.435373471458955	0.318151281984809	0.313545567334884	0.204561246894391	0.523637936929335	0.41982192213769	0.174245218585009	-0.458298151453945	0.134030124449573	0.355305397263296	0.257052721835885	-0.179004357878019	0.577767398507875	0.331015091406388	0.293265623559807	-0.00619366815671027	0.984758549363946	0.28197494186223	0.374574235853809	-0.189183499199539	0.555944886222762
Sc.chr05.399	Sc.chr05.399	NA	NA	blue	0.827007699537749	0.000905482474315746	-0.759134229792106	0.00419120708147228	0.717421919096059	0.00862333980947773	0.865180865004147	0.000278509861986256	0.471127991626571	0.122098531019314	-0.29231725537833	0.356534756127835	0.241381609407791	0.449769287824896	0.294365123434074	0.353018392212885	0.453266282953102	0.138908880175376	-0.494528277149548	0.102177596192012	0.376806204502301	0.227293079882943	-0.129856355596258	0.687508490656459	0.362348529052302	0.24706599681271	0.041623921130417	0.897802392098172	0.0668207029130962	0.836533477648765	-0.18482713447971	0.5652427690118
Sc.chr02.1014	Sc.chr02.1014	NA	NA	blue	0.826677426117821	0.000913620965335106	-0.79590253739768	0.00195747676315303	0.851513037463377	0.000440627545588065	0.833524811317866	0.000756021000402719	0.492304867426471	0.103970053181896	-0.297601667116982	0.347498752750349	0.380630165989232	0.222227015693671	0.274358197375225	0.388156220441518	0.525967153518132	0.0790099876751593	-0.466390032498184	0.1264203169052	0.24712062691044	0.438726538718792	-0.276337410246	0.384602970278691	0.339256453045795	0.280672586418798	-0.133856833092611	0.678330622531213	0.0316213926058866	0.922285384425432	-0.168960125097736	0.599625314907249
Sc.chr01.1464	Sc.chr01.1464	NA	NA	blue	0.825580284119879	0.000941062328679422	-0.708436211185932	0.00991661491377492	0.850863583461865	0.000449832101582109	0.900483087051197	6.49092157244491e-05	0.557549706166255	0.0596325694949985	-0.246304241772054	0.44028934076209	0.470186847808241	0.122949179416892	0.108441810872476	0.737271807987218	0.345360463635565	0.271548004972434	-0.329578735384254	0.295492448776943	0.372202369011736	0.233483242386385	-0.269210427132552	0.397476126950834	0.363236201580762	0.245823784007028	0.293524082482456	0.354460293471025	-0.0733409071900918	0.820800789676379	-0.344692551883291	0.272538011195678
Sc.chr10.153	Sc.chr10.153	NA	NA	blue	0.825471588812337	0.000943815206760643	-0.667583421303516	0.0176861537746534	0.689519934859849	0.013104912057224	0.93261344918679	9.76574105114054e-06	0.595763208896235	0.0409401002089345	-0.1613292094969	0.616437893818206	0.290674476145998	0.35936889570784	0.113790914973615	0.724746293476817	0.182065978280094	0.571168251459599	-0.343496817180225	0.274315551383861	0.483140885278861	0.111578688220261	-0.267017027610439	0.401481335628529	0.518332814088094	0.0842687403648307	0.23894217070081	0.454502846118079	0.290778397334004	0.359189258374855	-0.159360493892968	0.620803406180525
Sc.chr04.0325	Sc.chr04.0325	NA	NA	blue	0.825328967165123	0.000947436742558246	-0.563094658712205	0.0566097995395322	0.82797022819164	0.000882083007797713	0.897227339996683	7.58157378353163e-05	0.686488175061514	0.013678891334429	-0.210026456001786	0.512355447660486	0.611402443053975	0.0346533342826536	-0.0741402227063231	0.818876161853904	0.173296840141521	0.590149289596692	-0.115098862013131	0.721692868346374	0.30497034804315	0.335105774977208	-0.438402055476525	0.153985199853391	0.384915276544404	0.216631419460655	0.12590389404606	0.696614386509434	0.0324611231616909	0.920227333757067	-0.438428276364419	0.15395772429831
Sc.chr03.0904	Sc.chr03.0904	NA	NA	blue	0.82529807877812	0.000948222489772165	-0.565860417608249	0.0551427749293293	0.853934341713905	0.000407592815004554	0.810392407578121	0.00139032249896039	0.701613286426947	0.0109911046836105	-0.200398048924034	0.53230363871411	0.656475085883575	0.0204084646769159	-0.0701501586628977	0.828492565986744	0.199168320908061	0.534874929871862	-0.0917781641572941	0.776657152901225	0.119715886051663	0.710944385596069	-0.573824758065371	0.0510670008313926	0.386590036329591	0.214467858390355	0.0662343678211512	0.837951035395248	-0.00240122813730344	0.99409077306029	-0.337069147875577	0.283984281120705
Sc.chr01.1018	Sc.chr01.1018	NA	NA	blue	0.8248969905986	0.000958471203110649	-0.615318871058946	0.0331940158174037	0.681575358576348	0.0146481373142176	0.936804398661907	7.1348350746778e-06	0.67609804334654	0.015787439760871	-0.239602121163329	0.453219936957113	0.396976156037328	0.201343571820143	0.0815153306163527	0.801162556518651	0.0882078706014447	0.785162195694976	-0.204049051103305	0.524700779457669	0.512317080816927	0.0885762202240546	-0.195309633305986	0.542977205353532	0.428298181475544	0.164806112922519	0.244425724961932	0.443895540273939	0.240795940979411	0.450903587115711	-0.240229137334142	0.452002644209656
Sc.chr05.956	Sc.chr05.956	NA	NA	blue	0.824620289662764	0.000965591199823649	-0.633515309380675	0.0269864252701238	0.659709055973085	0.0195863783720864	0.931687715801473	1.04386736571986e-05	0.711027387672528	0.00952978740893174	-0.259397752703878	0.415551167451531	0.410841157185222	0.184608298749235	0.0773455259168636	0.811167599305668	0.129281304654892	0.688830989790909	-0.173895228138764	0.588846340293381	0.488528495931102	0.107062265905448	-0.263801578170419	0.407389426675094	0.463516174236172	0.129089812534605	0.0656714898904506	0.839312298022153	0.0475702453595244	0.883285100874584	-0.329176988444135	0.296116986200537
Sc.chr02.0351	Sc.chr02.0351	NA	NA	blue	0.824097519001059	0.000979154298198463	-0.75116257124305	0.00486057580757065	0.874029543210313	0.000201448310109614	0.857002692034603	0.000368531411109308	0.450665940241262	0.141474471137575	-0.129085600745747	0.689281251268904	0.374109316179152	0.230907177055827	0.105754474046091	0.743586920578268	0.498884897162727	0.098725479623547	-0.474187135654995	0.119360239068539	0.246864011913378	0.439217486554441	-0.427367983702222	0.165825822895867	0.486824729823896	0.108477153401346	0.00965280659991281	0.9762479972207	0.0422025192177699	0.896388477708648	-0.279632982494928	0.378723769733917
Sc.chrX1.111	Sc.chrX1.111	NA	NA	blue	-0.82346266345437	0.00099582244786612	0.704782412878094	0.0104817940667591	-0.826529677872692	0.000917279953570225	-0.857887426485315	0.000357828221308094	-0.666576900475248	0.0179211760327143	0.339346648211254	0.280536501349046	-0.572931605471826	0.0515132026380776	-0.122963908797372	0.703411680575282	-0.343244496749633	0.27469149055171	0.203720160223442	0.525383740505138	-0.293630032327434	0.354278478639271	0.34533159596811	0.271590750975026	-0.29586022404177	0.350462868752166	0.011451606838459	0.971823238350305	0.212109596415894	0.508083252945721	0.348817835744347	0.266456487321027
Sc.chr02.0807	Sc.chr02.0807	NA	NA	blue	0.823430898664658	0.000996662142745083	-0.766480944905919	0.00363842504578767	0.760190127070909	0.00410808226919114	0.936837024978379	7.11683288727201e-06	0.506210841742624	0.0930982667999453	-0.134536763569307	0.676774673202927	0.240784378279337	0.450925994982852	0.169778005151996	0.597833764931875	0.374024988074065	0.2310207345313	-0.486972517111408	0.108353934928314	0.451126483389491	0.141017873062108	-0.323614317852652	0.304840558889218	0.577713132526255	0.0491560253710665	0.0199156272421969	0.951014796014861	0.199935657663314	0.533269854841968	-0.190945476256997	0.552202193088644
Sc.chr08.454	Sc.chr08.454	NA	NA	blue	0.822744955543843	0.00101492848054166	-0.726305022071631	0.00747300543460815	0.76423080487331	0.00380146392571525	0.97867371473886	3.35217861645215e-08	0.543400736242232	0.0678505697110802	-0.174204169585141	0.588174078642958	0.303975233333296	0.336765248265052	0.128629126954578	0.69033183280673	0.331027717739331	0.293246090653415	-0.41935530925115	0.174774456614628	0.518564300386533	0.0841058869108914	-0.274209049545167	0.38842466192036	0.527067703088577	0.0782708359962483	-0.011277790645835	0.972250768188379	0.205603769887326	0.521477500706938	-0.299871633886839	0.343655236697148
Sc.chr04.0937	Sc.chr04.0937	NA	NA	blue	0.822501714103109	0.00102146749209175	-0.662135533874519	0.0189856520610736	0.862426208483566	0.00030666151315589	0.865842535740257	0.000272058124258068	0.482657745569758	0.111989762650592	-0.195421998279911	0.542740543215732	0.440579070604264	0.151714658551679	0.0773608191910768	0.811130856238195	0.42948080665222	0.163515419901594	-0.390484506951687	0.209487514688254	0.257122156300858	0.419800138481513	-0.356852616903638	0.254839001215371	0.345429696637797	0.271445503489191	0.0732817169910992	0.820943346712214	0.0570729848844682	0.860155167505068	-0.338349796437192	0.28204262697989
Sc.chr06.0350	Sc.chr06.0350	NA	NA	blue	0.821826622887042	0.00103978610032424	-0.632678057453221	0.0272520150676992	0.700104255564253	0.0112399789090526	0.896258344096624	7.93244958012525e-05	0.680054759282855	0.0149581412975071	-0.331357289886608	0.292736502805131	0.470817849984957	0.122378423351306	0.114428851460942	0.723256556814889	0.182613726682219	0.569990801918296	-0.174643137291215	0.58721939109832	0.433450090515489	0.159230282830436	-0.172064902921331	0.592835256170272	0.345754157530864	0.270965426351163	0.106132094063943	0.742698645913916	0.0519598469533359	0.872589249165022	-0.339226446877829	0.280717867607136
Sc.chr03.0115	Sc.chr03.0115	NA	NA	blue	0.821389333803439	0.00105178638598884	-0.712996308520011	0.00924346174745757	0.863934707360594	0.000290983928425135	0.906809835451818	4.7252556453868e-05	0.563788700285852	0.0562391341167829	-0.148453988136529	0.645188624868794	0.448813804198124	0.143320363209946	0.0457509682079646	0.88772335992261	0.359746210441868	0.250728926226645	-0.341547276708437	0.277227898904156	0.328345032085715	0.297412664853919	-0.454643374427657	0.137562457221497	0.510731088264652	0.0897361593329165	0.0584705505070017	0.856761534672218	-0.0407542771266267	0.899928044679362	-0.358681121613779	0.252237235100778
Sc.chr01.2160	Sc.chr01.2160	NA	NA	blue	0.820424298308158	0.00107864698541145	-0.824967026639928	0.000956675494145415	0.850502124233286	0.000455019237610343	0.897158102650895	7.60623317371961e-05	0.35976014578524	0.250709227039134	-0.166706587317097	0.604572173772508	0.231050984645945	0.469975086373075	0.245111000211987	0.44257837445644	0.586065692741213	0.0452221466442251	-0.630942025978733	0.0278087218493015	0.374629318119377	0.230207670949736	-0.237826003206917	0.456676524677457	0.464789816128567	0.127902248095572	-0.00049370407856783	0.998785025514006	0.13264319637384	0.681110767250479	-0.217100409150113	0.497912292663225
Sc.chr04.0099	Sc.chr04.0099	NA	NA	blue	0.819448065583374	0.00110635396358718	-0.774858000156346	0.00307765613571709	0.779152979493893	0.00281701180127979	0.901324766380874	6.2301097763424e-05	0.423359304670155	0.170265771053868	-0.177068697072879	0.581955088176877	0.21936564367056	0.493326187985735	0.236419434326596	0.459422718906015	0.468880038789147	0.124136759377313	-0.557333021000316	0.0597529233158634	0.416042020305991	0.178561386609225	-0.212138662431653	0.508023754492495	0.460132788464686	0.132279367552885	-0.0936710491695797	0.772157036560982	0.317456193016302	0.314662896763581	-0.138493840051871	0.667742490484132
Sc.chr04.0594	Sc.chr04.0594	NA	NA	blue	0.819089371379812	0.00111667079420992	-0.733287944129717	0.00665271064794661	0.780485646872509	0.00273966393240243	0.848420909553317	0.000485795903687158	0.536873600655861	0.0718924819215573	-0.19898483964319	0.535259029565147	0.365847956840008	0.242190261193137	0.149509716309277	0.642813641814538	0.39529369065944	0.203435351766654	-0.394790294216567	0.204063787356635	0.277698977213936	0.382168316235999	-0.368672301395564	0.23829691000859	0.48677771228786	0.108516374029454	0.0617574157646421	0.848789081898929	0.0429450957884475	0.894574256644526	-0.231023034834459	0.47003031772296
Sc.chr04.0602	Sc.chr04.0602	NA	NA	blue	0.818911888974403	0.00112180290112138	-0.648181175367821	0.0226316876933997	0.736531680170898	0.00629556255217955	0.949439961889326	2.38965134622136e-06	0.563507320352015	0.0563892053896497	-0.278944491496644	0.379948155735411	0.384534760874751	0.217124825328744	0.120240819871203	0.709725348178249	0.281568981986883	0.375291825513275	-0.32012968760633	0.310377386507421	0.505346663705751	0.0937505471139217	-0.13716011457985	0.670782321363444	0.337435557676993	0.28342797489164	0.201750610667616	0.529481602905811	0.0534217308156	0.869031433171421	-0.392814578404684	0.206541704333249
Sc.chr03.0617	Sc.chr03.0617	NA	NA	blue	0.818846075146381	0.00112371059364187	-0.674698223911905	0.0160887756546307	0.781167949555168	0.00270069525676844	0.969283838155527	2.04513148238088e-07	0.621605240741636	0.0309445121984365	-0.160817786506304	0.617570855715609	0.408945330698027	0.186843757025243	0.0401563078364383	0.901389999546784	0.220455666117259	0.491126174300218	-0.289729088041176	0.361005263122107	0.494020384934153	0.102585214349466	-0.347188502971791	0.268849009063096	0.524643427380283	0.0799053191494961	0.0706433463973956	0.827302742665327	0.170905616428527	0.595367114887254	-0.325789416857048	0.301412611256464
Sc.chr03.0924	Sc.chr03.0924	NA	NA	blue	0.816634553225874	0.0011892806265749	-0.741434146282459	0.00578338580125119	0.781958050339271	0.00265609939263055	0.951158212688132	2.016150602547e-06	0.50277913152415	0.0957066343036003	-0.141106810359379	0.661800302681043	0.279171697446156	0.379543875563407	0.132977120991888	0.680345462738078	0.348370621784022	0.26711194933139	-0.455659225999692	0.136574661296336	0.47553361888319	0.118167886834221	-0.286185325706412	0.367173973491357	0.561092558164215	0.057688600511778	0.156571342368323	0.627007430687082	0.118173239971262	0.714530414523604	-0.292185158541475	0.356762212096034
Sc.chr03.0845	Sc.chr03.0845	NA	NA	blue	0.816007021914081	0.00120841208638198	-0.552477114686215	0.0624945305137812	0.799029220401907	0.00182231410852481	0.862913259021138	0.000301529529083521	0.728831977079852	0.00716787903858744	-0.245220176997695	0.442368699727938	0.633164061906068	0.0270976177888094	-0.0639705693474549	0.843428243448367	0.152239940281177	0.636685946866423	-0.0537330442867561	0.868274069131473	0.258269154699822	0.417655799052519	-0.464793875068579	0.127898474913535	0.373946208266395	0.231126850690028	0.065863038759663	0.838849011142249	-0.11293731538034	0.726741026516001	-0.456480425036747	0.13577950866183
Sc.chr06.0201	Sc.chr06.0201	NA	NA	blue	0.815689061128228	0.00121819567088739	-0.799712523290931	0.00179375304801701	0.798213677405162	0.00185685725621411	0.917451560730514	2.62474727602893e-05	0.486375297782018	0.108852441325084	-0.320966625593792	0.309042496360899	0.329052758507497	0.296310258482338	0.28506238789849	0.369140137119621	0.485962112880859	0.109198221195972	-0.479310502929711	0.114865264566449	0.464969201849521	0.127735560838389	-0.107323928588076	0.739896989829578	0.332240636289825	0.291373129246172	-0.073136332316119	0.821293520520913	0.0939408122081291	0.771516227009581	-0.244779169057836	0.443215951493523
Sc.chr10.636	Sc.chr10.636	NA	NA	blue	0.815004963443882	0.00123945183440993	-0.715852517570985	0.0088395737637677	0.852530197446633	0.000426506225418528	0.882590082563831	0.000143826697541456	0.478587962367501	0.1154923058263	-0.203642716812055	0.525544611841065	0.41256064960276	0.182595202862907	0.112656756568353	0.72739699090714	0.479900987746151	0.114354496920484	-0.419800273356037	0.174269750642848	0.31407381589885	0.320131248605531	-0.339357730096687	0.280519783769108	0.383966917175804	0.217862396432786	-0.114598915076627	0.722859565555257	0.0521225175191789	0.872193246231661	-0.346243541508538	0.270242251812203
Sc.chr03.1194	Sc.chr03.1194	NA	NA	blue	0.814753904634933	0.00124732385348632	-0.749830086467709	0.00497989749392247	0.867540190171308	0.000256036675381331	0.909777620939614	4.03991121236736e-05	0.474302608395878	0.119257675615768	-0.174313087755103	0.587937142051891	0.37345943377564	0.2317831793616	0.127008370158544	0.694066073558666	0.456051391458557	0.136194559096305	-0.457003272835111	0.135274811004878	0.353569733696275	0.259549356680324	-0.343057355327129	0.274970508499806	0.473248420439634	0.120196162793377	0.0955260577025995	0.767753209700574	-0.0213583036959639	0.947470506151564	-0.350633577655445	0.263804795590947
Sc.chr04.0531	Sc.chr04.0531	NA	NA	blue	0.814276832041116	0.00126238855197544	-0.598625427843957	0.0397333396662485	0.714385329473401	0.0090453622670013	0.852924202105093	0.000421131710619254	0.677832373234199	0.0154198791398217	-0.320387990271929	0.309965061116357	0.513638499831404	0.087617555368334	0.0751458605243861	0.816456046076208	0.220637772927677	0.490759057079851	-0.158142015148612	0.623510959034041	0.302711430329233	0.338879177274545	-0.304069369121503	0.336608075708765	0.325442198512392	0.301958373472153	0.151826849725591	0.637611755227376	-0.104328560377418	0.746943674262136	-0.37776419697609	0.22601747858356
Sc.chr10.092	Sc.chr10.092	NA	NA	blue	0.81240673656971	0.0013227955874299	-0.701056606158014	0.0110824326455225	0.724143322904665	0.00774166366364948	0.899401848302175	6.83846173802732e-05	0.580602793026213	0.0477688548525855	-0.261855145289196	0.410986849369226	0.343434878714322	0.274407807855599	0.178664139736482	0.57850257621413	0.279093456165201	0.379683069517844	-0.340309023311901	0.279086829354858	0.4330352993189	0.159674706908678	-0.213632807193258	0.504969370009183	0.409658937593362	0.186000349084008	0.261308848309804	0.411999361872868	-0.0333619495580187	0.918020046310423	-0.257418141974291	0.419246266750384
Sc.chr02.0632	Sc.chr02.0632	NA	NA	blue	0.812104119046688	0.00133277585690888	-0.712655671514337	0.00929253288155106	0.510898935160857	0.0896129193708853	0.883407357291189	0.000139088206257625	0.675212609655161	0.015977557796006	-0.474164842879885	0.119380046296785	0.237229212074473	0.457840755221499	0.401278635475083	0.196054511988272	0.144429569748099	0.654269804027997	-0.272613260538484	0.391302758422332	0.609323241530323	0.0354464492673544	0.164448408045456	0.609544584762945	0.242516532127123	0.447575091742932	0.125000050343421	0.698701933869977	0.205670281142507	0.521339799417121	-0.0146006207116696	0.964078996006846
Sc.chr05.448	Sc.chr05.448	NA	NA	blue	0.811937089037883	0.00133830921452797	-0.642515649498812	0.0242483007668284	0.765000559520727	0.00374507873161633	0.917966019782659	2.54622310653993e-05	0.6590757151282	0.019745435169869	-0.340348661076155	0.279027213033802	0.512051602084983	0.0887696717804228	0.11292629263417	0.726766795223703	0.210765500438983	0.51083798374843	-0.185727661522103	0.56331561546832	0.470990176475001	0.122222852642083	-0.156602599388589	0.626937780455658	0.270824233905812	0.394542258133689	0.127636154349757	0.692618905962646	0.00895410391461936	0.977966865350239	-0.355572821361755	0.256669299882149
Sc.chr03.1132	Sc.chr03.1132	NA	NA	blue	0.811876032951916	0.00134033627796074	-0.728323226944952	0.00722854482638573	0.581327040819282	0.0474255511625518	0.854134314557337	0.000404953167490488	0.730379766417811	0.00698565973299646	-0.402905173784063	0.194077503136086	0.337050927735041	0.284011960270014	0.307058849071015	0.331637380565142	0.162324526845351	0.614235156864258	-0.20306016695784	0.526755406990688	0.481939915282033	0.112602369842084	-0.0821422821815736	0.799660579323222	0.37173187446135	0.234121446378667	-0.144991881353466	0.65299831475093	0.139194853629026	0.666146570700242	-0.0605633400139887	0.851683904822863
Sc.chr02.0021	Sc.chr02.0021	NA	NA	blue	0.810253260016605	0.00139508308695505	-0.692657505829725	0.0125298601927757	0.734190838553467	0.00655180812237247	0.937049511371838	7.00046654106099e-06	0.580135220147165	0.0479914185044434	-0.218759697775095	0.494551095378884	0.365333397891813	0.242903600432176	0.115565472296543	0.720604457860877	0.27906240725153	0.379738313922519	-0.328285984900905	0.297504745008015	0.505807364299283	0.0934024295667242	-0.231156505073881	0.469766595657854	0.426506757370952	0.16677346844833	0.0646203223045152	0.841855519220782	0.138555306301798	0.667602506448042	-0.282328911864565	0.373949127724521
Sc.chr04.0100	Sc.chr04.0100	NA	NA	blue	0.809498772069028	0.00142111453424228	-0.723687579879503	0.00779921471001984	0.688413237933706	0.0133123285080084	0.89977033273399	6.71841961267762e-05	0.626517806632498	0.0292645397188055	-0.236475959651017	0.459312208846457	0.325230844027158	0.3022908534665	0.179935372094968	0.575757462024978	0.213149112680053	0.505957264293466	-0.30601557904333	0.333367503750186	0.474613497390801	0.118981830577552	-0.215773226206413	0.500608079189294	0.509376129395345	0.0907352175810291	0.106113072947264	0.742743382361155	0.151760883001805	0.637759642288843	-0.174340532871716	0.587877444805325
Sc.chr10.100	Sc.chr10.100	NA	NA	blue	0.809413135987924	0.00142409257745646	-0.63709415866482	0.0258722108158507	0.858652432630314	0.000348769773360072	0.889140804450764	0.000109176695661388	0.611322947581637	0.0346834223397356	-0.286241522149175	0.36707572292434	0.582368618066692	0.0469348819666975	0.0416303299793387	0.897786729356161	0.295797357852748	0.350570124672872	-0.209556772608121	0.513320863858319	0.342484456422906	0.275825680312517	-0.300705874655549	0.342248455384306	0.275463847417977	0.386169197459124	0.238423935468797	0.455511472365405	-0.147754890016794	0.646763005219946	-0.43736775344628	0.155071489232202
Sc.chr06.0818	Sc.chr06.0818	NA	NA	blue	0.809396925038555	0.00142465686172575	-0.738725804413317	0.0060622896928248	0.820985505355687	0.00106296297214698	0.930282647260634	1.15295230452858e-05	0.516521299079197	0.0855505586523548	-0.211979562453223	0.508349471514525	0.377861250448442	0.225888488320481	0.134533545327983	0.676782035083168	0.369207811017456	0.237562923556829	-0.396245465359038	0.202250401778324	0.459860196434449	0.132538551034478	-0.232966692315532	0.466196671570411	0.436829724970604	0.155638486787744	0.194980523258773	0.543670622598968	-0.0245488179825399	0.939635410423769	-0.350195553598867	0.264443076873712
Sc.chr01.3251	Sc.chr01.3251	NA	NA	blue	0.809235612564669	0.00143028132606671	-0.673820236679844	0.0162799232697684	0.724453030229605	0.00770273582827962	0.946506439251342	3.15238274786557e-06	0.548831553141064	0.0646092447324572	-0.145862929342394	0.651030389070385	0.291711478637566	0.357578467231129	0.0985291922905083	0.760637106316515	0.223098374830622	0.48581080847251	-0.375166669770254	0.229486157129123	0.507148169863229	0.0923942345243075	-0.249595580099199	0.434005172822848	0.523083662808528	0.0809691444309017	0.291688667399142	0.357617800946658	0.212292644677891	0.507708602417106	-0.246917124573224	0.439115851308847
Sc.chr04.0466	Sc.chr04.0466	NA	NA	blue	0.809005056785491	0.00143834968682217	-0.734093537364778	0.00656262632890205	0.671019902927652	0.0169007482659563	0.958436104594924	9.10974977511417e-07	0.599223134980058	0.0394845649225714	-0.197936964052613	0.53745488887437	0.250099432457506	0.433047030117188	0.177374669213687	0.581292342626149	0.237310637500913	0.45768182666598	-0.373083585270992	0.232290703615663	0.563392382075816	0.0564505869116503	-0.232815912477847	0.466493544525867	0.554310721819945	0.0614492497356779	0.104652664697685	0.746180341193023	0.124329408839069	0.700252109717659	-0.213623749803047	0.504987860905441
Sc.chr02.0975	Sc.chr02.0975	NA	NA	blue	0.808116642874715	0.0014697674220538	-0.714258740699266	0.00906328368652858	0.636655174280938	0.0260070567028123	0.973139778741102	1.05258300317545e-07	0.627564582544518	0.0289152444403332	-0.27802085382074	0.381593923698361	0.269268670728449	0.397370049447655	0.215136611122429	0.501903481009195	0.177943148745789	0.580061786483876	-0.324004961697335	0.304223310990738	0.652275829352074	0.0215131617301244	-0.070419009009946	0.827843919030454	0.445076704070363	0.147091892355654	0.123593552734668	0.701954236596566	0.219762027246509	0.492525646372059	-0.190046961093962	0.554109468935508
Sc.chr01.1122	Sc.chr01.1122	NA	NA	blue	0.807467248368086	0.00149306394558821	-0.654685010302844	0.0208741888289369	0.803070940094899	0.00165832714952836	0.89488989544059	8.44952831458688e-05	0.535861980120754	0.0725333869673059	-0.265173077634103	0.404864117076566	0.448002374857556	0.144133917748905	0.103553964697777	0.748768852804306	0.302899360120343	0.338564380352546	-0.308263546652309	0.329645633554833	0.417302801852124	0.177114387331467	-0.167480065313048	0.602872536744401	0.290677694634396	0.359363331542923	0.360369375372379	0.249848899110457	-0.0430794343303547	0.894246097613578	-0.366637638472128	0.241097926349761
Sc.chr01.0318	Sc.chr01.0318	NA	NA	blue	0.80742252633048	0.00149467868574961	-0.715564812896124	0.00887964901946552	0.771951060640467	0.00326420682922939	0.9252254295082	1.62223140068383e-05	0.493002668643723	0.103405263861293	-0.166555576840706	0.604904214246551	0.30064388523952	0.342352881627505	0.143077229491544	0.657331142553494	0.317351773043889	0.314830937681604	-0.429455198763646	0.163543299860806	0.489236063679573	0.106478291391365	-0.199378814357411	0.534434426871007	0.451130536559084	0.141013858838598	0.196696543814813	0.540059136539772	0.239819243033174	0.452798239406799	-0.2092864903124	0.513876779395379
Sc.chr10.517	Sc.chr10.517	NA	NA	blue	0.807229640786605	0.00150165840877834	-0.780900901850478	0.00271589661081423	0.804661891076215	0.00159698018905953	0.904212271827195	5.39727143840499e-05	0.468121964029794	0.12482909947431	-0.174696206962942	0.587104013571248	0.273734552501611	0.389279309945838	0.207476671294911	0.517605976349302	0.42328046392133	0.170353835640174	-0.502020000202637	0.0962901901296837	0.41032426234147	0.185216137669553	-0.266523463652887	0.402385392472678	0.509142554260366	0.0909081955761821	0.0528290545205094	0.870473576116155	0.158535743137509	0.62263559549819	-0.193239799617601	0.547344379022119
Sc.chr02.0074	Sc.chr02.0074	NA	NA	blue	0.805230244220101	0.00157549219159648	-0.644468168372314	0.0236820005586856	0.888733847769919	0.000111116660817692	0.846530704944676	0.000515125468337124	0.579875390044756	0.0481154121640617	-0.140312066524175	0.66360576311754	0.541191822933649	0.0692004329510163	-0.0221548843754099	0.945513880358015	0.32200160844317	0.307396148711971	-0.256855655331624	0.420299145142496	0.203931277448715	0.524945299367346	-0.530255809700458	0.0761563128184815	0.464372282018761	0.128290775057108	0.0628384175014149	0.846169863862972	-0.0244653161528209	0.939840409979084	-0.365600983712603	0.242532488354544
Sc.chr04.0411	Sc.chr04.0411	NA	NA	blue	0.805126573289908	0.00157939508320689	-0.601638833839204	0.0384903928857087	0.876543044907931	0.000182939445912679	0.864413014668873	0.000286145672207964	0.632729474630555	0.0272356505090505	-0.159171943655334	0.621222097906196	0.595548333177168	0.0410317327596803	-0.0704692452321478	0.827722726579683	0.268890327479758	0.39805937193687	-0.178461356630156	0.578940946154455	0.224673590316155	0.482655031879851	-0.554543835490963	0.0613172344067342	0.430072607884603	0.162871948638335	0.0636089342104316	0.844303807572103	-0.0967038719857715	0.764960315897109	-0.434393237977121	0.158222682991583
Sc.chr04.0879	Sc.chr04.0879	NA	NA	blue	0.804992182802331	0.00158446551037347	-0.751439376359601	0.0048360617971788	0.763798804912369	0.00383338905807476	0.941967619374846	4.70031470347839e-06	0.476271990938025	0.117517376370079	-0.290701159532159	0.359322766494933	0.300532331489624	0.342540846165066	0.237700284001516	0.45692166354438	0.404163285146264	0.192556767047103	-0.455282795608908	0.136940158061987	0.54341490503715	0.0678419702713182	-0.0458857596375682	0.887394423374194	0.343511162125858	0.274294187328381	0.141333481330082	0.661285664987506	0.0640105935074668	0.843331349909152	-0.31156014466202	0.324228712405111
Sc.chr04.0231	Sc.chr04.0231	NA	NA	blue	0.804631609023626	0.00159813135325905	-0.719886378183491	0.00829179055421915	0.731325565423775	0.00687603670172986	0.976671925185144	5.23219858638704e-08	0.522065701469055	0.081668613197707	-0.184810411097317	0.565278582703473	0.268242486105086	0.399241111205521	0.1440719166842	0.655078962252433	0.320145362625614	0.310352355999875	-0.421486261124435	0.172365695456449	0.563090585328375	0.0566119800204301	-0.197165960898876	0.539072977005427	0.526866546735692	0.0784055827756627	0.00907794799696164	0.97766219189161	0.170995182954538	0.595171355603837	-0.338607273497064	0.281653169069538
Sc.chrX3.354	Sc.chrX3.354	NA	NA	blue	0.80458711367109	0.00159982398732689	-0.696455247809192	0.0118590604267352	0.623266417232047	0.030368871624591	0.888416274081814	0.000112649205735534	0.504764566688484	0.0941916418012473	-0.206537005840314	0.519546819496845	0.191286917173405	0.55147812865995	0.204976712743805	0.522776498476286	0.246040815188284	0.440794188844469	-0.409499096761915	0.18618905831879	0.526677541996972	0.0785323338511684	-0.0617418320492778	0.848826850860408	0.451640763087924	0.140509123633581	0.31346821075749	0.321115815106126	0.182528923936552	0.570173031696569	-0.167261926125925	0.603351691722654
Sc.chr03.0441	Sc.chr03.0441	NA	NA	blue	0.804272480336612	0.00161183214632953	-0.657070656999025	0.0202552103100189	0.7443713045407	0.00549195984643101	0.950194161399994	2.21950118904856e-06	0.652476602198118	0.0214593744892356	-0.268029302160861	0.399630371445148	0.441105303867839	0.151169048758994	0.0874561260169669	0.786955762116155	0.219664148206214	0.492723269746854	-0.229089514638312	0.473858430961483	0.492929039665825	0.103464761220119	-0.257613551899334	0.418880798359562	0.430411037615244	0.162504692332614	0.030432727205431	0.925199366345545	-0.00715209543045484	0.982400340532936	-0.406763311008913	0.189437366254738
Sc.chrX2.608	Sc.chrX2.608	NA	NA	blue	0.804016978154257	0.00162163431146649	-0.712571141325603	0.00930474007452173	0.786150601853567	0.00242877504679291	0.909884454159594	4.01678975273644e-05	0.482867914638046	0.111810819508297	-0.055712957571909	0.863459735036104	0.27935392997229	0.379219779840256	0.0616374123499832	0.849079931771067	0.341563674147892	0.27720332987889	-0.44211757389747	0.150123038420194	0.397377967033239	0.200845963914991	-0.406625874894373	0.18960146828382	0.613675215038503	0.0338009939542061	0.128110574301813	0.691525898659351	0.109165872095286	0.73557282936962	-0.281095534409001	0.376129609609173
Sc.chr03.0308	Sc.chr03.0308	NA	NA	blue	0.803169038441097	0.00165449301525365	-0.667688898190588	0.0176616564765864	0.744527755468774	0.005476753700586	0.957604458254469	1.00441791492181e-06	0.614154190430886	0.0336233013748545	-0.290430982532065	0.359789982538289	0.424703496822297	0.168768723719871	0.118742285470348	0.713206992408925	0.248919530556981	0.43529238720735	-0.263715820011549	0.407547592761976	0.549757194641779	0.0640676787496311	-0.158571898201545	0.622555235494995	0.344730964142038	0.272481018822638	0.0564989080502853	0.861549799833018	0.0435442681660317	0.89311073020006	-0.374528360255675	0.230343380258108
Sc.chr03.0451	Sc.chr03.0451	NA	NA	blue	0.802436925067329	0.00168327200380223	-0.609292575259912	0.0354582431447522	0.482133872084235	0.112436626163936	0.822280238174644	0.00102744959256323	0.817495713126864	0.00116340708456497	-0.384232752512813	0.217516915371919	0.357596681128677	0.253778393438572	0.229065004804215	0.473907049412194	-0.00698412273419916	0.982813628237542	-0.0688292374025629	0.831680933922445	0.440528964645979	0.151766675010896	-0.155505151778344	0.629384901308685	0.357328312559512	0.254160634658702	-0.112879144713911	0.726877019417408	0.259802830715656	0.414797056573593	0.00798420264868192	0.980353046265754
Sc.chr06.0135	Sc.chr06.0135	NA	NA	blue	0.800313922824855	0.00176890038196217	-0.565909745991388	0.055116853684504	0.83214778762403	0.000785882793870258	0.88191978881698	0.000147806451892904	0.677996258470974	0.0153854754318687	-0.282371513157938	0.373873930778445	0.64639245102747	0.0231333486795873	-0.0362008865707417	0.911067364355147	0.194406166168253	0.544881648588583	-0.0891015765525716	0.783031175546723	0.333523603197935	0.289399374156551	-0.347697899189556	0.268099681966067	0.264973732034307	0.405230677853769	0.198759959949314	0.535729952069359	-0.156182211895458	0.62787476665675	-0.484848042979391	0.110134175891398
Sc.chr04.0862	Sc.chr04.0862	NA	NA	blue	0.799115898133241	0.00181867194134335	-0.713918883291049	0.00911152902809865	0.772076503173843	0.0032559834900489	0.948094923860319	2.7186533933788e-06	0.522556668636419	0.0813307451381669	-0.104210376490543	0.747222073870991	0.300592705893515	0.342439110323786	0.0762793796233141	0.813729942241764	0.324853700053736	0.302884643604878	-0.416470887338304	0.178068349928297	0.46194111729212	0.130568331649972	-0.372355805150474	0.233275337634684	0.605091352453405	0.0371006429988028	0.0664719967758987	0.837376476310058	0.130244669674023	0.686615902186617	-0.322011451561126	0.307380514725953
Sc.chr01.0758	Sc.chr01.0758	NA	NA	blue	0.798831201919716	0.00183065574022154	-0.702628874951348	0.0108259310690578	0.558350753772106	0.0591891057335621	0.836738262487081	0.000689745222595403	0.59514022053771	0.0412061707755843	-0.184860757539486	0.565170766861702	0.160237636341068	0.618856996412086	0.24613593996623	0.440611853284719	0.143161032806713	0.657141293016813	-0.361829098415756	0.24779459941453	0.451419886742336	0.140727479433696	-0.178455309589166	0.578954020465201	0.548432167726974	0.0648438885945293	0.118528603947168	0.713703864012716	0.452845291964257	0.139322189002902	0.102822816547958	0.750492742661747
Sc.chr04.0354	Sc.chr04.0354	NA	NA	blue	0.798371430041713	0.00185013668150421	-0.648769159454237	0.0224685252788118	0.679255192042932	0.0151230746719304	0.948746204491966	2.55514572878917e-06	0.577756497740532	0.0491350011835425	-0.271835421672016	0.392709567239346	0.329518372707072	0.295586238491119	0.153133486685889	0.634684985011277	0.208019442706422	0.516486342143312	-0.30932166770072	0.327901608568894	0.585737698013878	0.045372283169489	-0.0750632398154829	0.816654821583908	0.34412736886212	0.273377366719807	0.168835945350023	0.599897506750143	0.20626503371299	0.520109155851254	-0.269633128368764	0.396706598369513
Sc.chr04.0846	Sc.chr04.0846	NA	NA	blue	0.798148844496249	0.00185962468167176	-0.685398302335772	0.0138896969434413	0.580776626172228	0.0476862963562392	0.807863105877935	0.00147882939380556	0.750608014161245	0.00490996998771839	-0.446559950990547	0.145587442309143	0.399854811551659	0.197795258482146	0.300558192841615	0.342497265669969	0.190455009156636	0.553242970472459	-0.159072123839861	0.621443798002626	0.368307277131392	0.238797993471652	-0.164828112993023	0.608707423052464	0.27765594643577	0.382245138903665	-0.19991644348841	0.533310021044298	0.039427174443499	0.9031730133242	-0.0637942215540371	0.843855183354243
Sc.chr10.322	Sc.chr10.322	NA	NA	blue	0.798119257662768	0.00186088865993848	-0.661904067876408	0.0190423670226491	0.82286481686916	0.00101171816709317	0.82702279073338	0.000905111943577894	0.518681366979922	0.0840236105234608	-0.147856923128221	0.646533141932606	0.420887428046302	0.173040479295254	0.0573516397251989	0.859478349937008	0.383382839444599	0.218622629821399	-0.348978270826747	0.266221571421257	0.200495994684055	0.532099066239433	-0.461429816341398	0.131050653958545	0.48921434428852	0.106496185397253	-0.090643397803755	0.779357963402996	0.0947276515888044	0.769647876580321	-0.307658859976201	0.330644556938509
Sc.chr03.0926	Sc.chr03.0926	NA	NA	blue	0.797498185971309	0.00188757367067773	-0.667851012584096	0.0176240534858539	0.886345823653929	0.0001230510816013	0.902620048502592	5.84489055084758e-05	0.494453280968096	0.102237717583446	-0.101080602663112	0.754604719431887	0.444524875476187	0.147654145705059	-0.00580474279675641	0.985715532537227	0.367927758736471	0.239319635158001	-0.366259943970516	0.241620011792076	0.329106760548262	0.296226235419399	-0.442139633387866	0.150100295386174	0.483247248109716	0.111488324863487	0.168538930642021	0.600548729262782	-0.00932595029992203	0.9770520804273	-0.408433951166276	0.187449609892979
Sc.chr08.488	Sc.chr08.488	NA	NA	blue	0.79740474488083	0.00189161369171604	-0.544435877372932	0.0672242900425145	0.675042872889486	0.0160141947005417	0.838307499621378	0.000659061739398277	0.729742383062058	0.00706027193137993	-0.45994722081144	0.132455771470263	0.589598574259441	0.0436271840221846	0.121689437166868	0.706364516240681	0.139273515383318	0.665967569357817	-0.0461703984898695	0.886699862219352	0.368967990581074	0.237891463007467	-0.115999716811812	0.719591970831164	0.0854484597369728	0.791750436498436	0.23122190176201	0.469637404310747	-0.125792001795298	0.696872712129425	-0.347976277461183	0.267690694579344
Sc.chr09.184	Sc.chr09.184	NA	NA	blue	0.795460635002781	0.00197718169831911	-0.659737908522843	0.0195791547393598	0.805346373124787	0.00157112908960465	0.874450663673291	0.000198249573134148	0.620395898528265	0.0313684846602313	-0.280199014536047	0.377718690976747	0.534339968982209	0.0735050180710114	0.061394919867088	0.849667708638691	0.317873014695956	0.31399260791098	-0.211426995904387	0.509481426492637	0.343366893797099	0.274509090923489	-0.330930556346509	0.293396417986294	0.348719794247513	0.266600102828638	0.0335406379211094	0.917582270381267	-0.196246659886735	0.541004971887611	-0.449496849084227	0.142637826147919
Sc.chr06.0942	Sc.chr06.0942	NA	NA	blue	0.795096247280181	0.00199354407511581	-0.653620492349049	0.0211547931287541	0.687329485942051	0.0135177868395363	0.850806014812739	0.000450655153712272	0.743434364773873	0.00558369215166835	-0.304768052198135	0.335442768529918	0.493795129118907	0.102766344378746	0.107921995419177	0.738492199200343	0.15815782463217	0.623475801660488	-0.122497283817899	0.704492374481369	0.354426895596356	0.258314630874113	-0.353533231448748	0.259602013555188	0.416707447695965	0.177796758427335	0.0821637106610224	0.799609254462203	-0.128077907379029	0.691601142078718	-0.268774571321469	0.398270394761368
Sc.chr04.0067	Sc.chr04.0067	NA	NA	blue	0.794726732746977	0.0020102422912356	-0.754738343125747	0.00455103745114792	0.768237385009396	0.00351489140714289	0.838870834865472	0.000648308506457949	0.468555490924206	0.124432856319929	-0.273015915664682	0.390575523020738	0.314562022732845	0.319338752126087	0.249505831763097	0.434175949256352	0.470889173773242	0.122314018831493	-0.453720915848103	0.138463434274933	0.343298963318393	0.274610314308833	-0.211743633323089	0.508832646224829	0.321839702714382	0.307653369707059	0.0489136259562439	0.880009795647175	-0.0862089699081275	0.789933410578629	-0.21397453039155	0.504271952464337
Sc.chr05.186	Sc.chr05.186	NA	NA	blue	0.793941488906816	0.00204608243021865	-0.569991889659447	0.0530011347362363	0.740286273127926	0.00590038668830366	0.887435565393302	0.000117486641273521	0.589832380469164	0.043523054278565	-0.30213748365219	0.339841558769863	0.478203913678357	0.115826511481565	0.0760829082131999	0.814202319242074	0.216495902794414	0.499139365643641	-0.219882869626016	0.492281707991324	0.407706345663642	0.188313731197167	-0.152248149866896	0.636667552572931	0.256752153146699	0.420493025523134	0.188425077131456	0.557559079428661	0.16711376957608	0.603677207978109	-0.360276702273604	0.249979656222529
Sc.chr01.1304	Sc.chr01.1304	NA	NA	blue	0.791725658262332	0.00214985726991756	-0.607678234432454	0.0360830670738111	0.89913346659478	6.9269478777237e-05	0.82735842297774	0.000896901442219621	0.521033396570972	0.0823821249109621	-0.174368624780612	0.58781634312916	0.559097607794387	0.058777715363664	-0.0205744326794217	0.949396173606898	0.334739931714783	0.287535144128253	-0.261843738366745	0.411007978374081	0.211909202965385	0.508493544146354	-0.405787155569506	0.190604825069207	0.333741979607709	0.289064172747141	0.268601494486151	0.398586018472121	-0.0737947203535137	0.819707965952647	-0.410130183218979	0.185444684220292
Sc.chr04.0380	Sc.chr04.0380	NA	NA	blue	0.790931796014042	0.0021879989453683	-0.658669258955144	0.0198480082670649	0.702216590062002	0.0108927603645016	0.94479661888917	3.67871461455761e-06	0.557974719607247	0.0593969933199919	-0.123981972523865	0.701055616009468	0.288289105216995	0.363505250716545	0.0608215449475962	0.851057789582318	0.23906987571055	0.454254460145856	-0.350404959183759	0.264137823111547	0.491411446153293	0.104696170809063	-0.323555973179724	0.304932807933832	0.593274532924581	0.0420103208995853	0.0637452956397348	0.843973640360992	0.154964010872273	0.630592815667475	-0.343366424847741	0.274509789632772
Sc.chrX2.196	Sc.chrX2.196	NA	NA	blue	0.790487785411676	0.00220955608289727	-0.608765341919977	0.0356614495615435	0.718057600900018	0.00853688895071667	0.866112005163826	0.000269464243404224	0.709181783114592	0.00980413451517123	-0.152016336420024	0.637187023211115	0.484707311604242	0.110252784420906	-0.0238592720409814	0.941328366626691	0.111568162405427	0.729943780680087	-0.132974532981915	0.680351393000737	0.349873022326671	0.264913635124629	-0.487846483531039	0.107627160109469	0.521007175250093	0.0824003036458597	0.157243430917068	0.625510428150647	0.015782615733725	0.961172865802022	-0.26900666818684	0.397847340546498
Sc.chr05.269	Sc.chr05.269	NA	NA	blue	0.790009990700229	0.00223293441106059	-0.687793923867587	0.0134294535907511	0.633843756060983	0.0268827493853784	0.857751792525024	0.000359453179405239	0.608125255061011	0.0359092686115563	-0.152053501166419	0.637103730652361	0.251044139300542	0.431253320135123	0.153475490826814	0.633919711127485	0.132088520072309	0.68238261098356	-0.305578838037066	0.33409323012886	0.449914455322485	0.142221563813679	-0.259105063556998	0.416096473499396	0.567351754927284	0.0543628589629868	0.24668811074009	0.439554168318649	0.211284346761485	0.50977382906869	-0.0624249310334397	0.847171555357578
Sc.chr06.0344	Sc.chr06.0344	NA	NA	blue	0.78713104434492	0.00237782785853651	-0.692682559220339	0.0125253450035451	0.598180284418955	0.0399193375922455	0.973408093401178	1.00150244720618e-07	0.596725585060813	0.0405314820008209	-0.216002024001545	0.500142879518355	0.200058220361972	0.533013674356009	0.191030430329915	0.552022001623234	0.176455838436577	0.583283451445172	-0.354878927766627	0.257664867118554	0.658812412138073	0.0198118378888578	-0.120106334387764	0.71003760022175	0.522652172956759	0.0812651327988218	0.00546172547597026	0.986559569547088	0.297313989100935	0.347987483711276	-0.192470328050183	0.548971612657472
Sc.chrX2.116	Sc.chrX2.116	NA	NA	blue	0.786712314843388	0.0023994856345967	-0.73649029200995	0.00630002668293071	0.88404067687547	0.000135500985649536	0.841925913917682	0.00059233514335939	0.45094972030322	0.141193009389434	-0.207632979000281	0.517283435072393	0.41390792310658	0.181027470209221	0.149820305143311	0.642115518944962	0.492770836873356	0.103592677341479	-0.436604174798765	0.155876573601979	0.260540849743576	0.413424878078284	-0.334434514555768	0.288002606229835	0.400878309310915	0.196542988964707	-0.0340670468413933	0.91629272219061	-0.000494729427079399	0.998782502197869	-0.316014448489558	0.316987445253634
Sc.chr04.0662	Sc.chr04.0662	NA	NA	blue	0.786257784444339	0.00242316526429092	-0.705113764992672	0.0104295750300903	0.808980825358831	0.00143919969818242	0.924892625120272	1.65770840799143e-05	0.427338834227705	0.165857841625687	-0.0404710099402519	0.900620559699727	0.279128309456072	0.379621061046099	0.0398233992383115	0.902204038677234	0.379064984415038	0.224292317662463	-0.476762527850747	0.117086516651651	0.435237843301768	0.157323807406296	-0.36903545998654	0.23779900678691	0.587214058099644	0.0446992581695154	0.215541122007697	0.501080198494118	0.0838489868074824	0.795575025092559	-0.351475396996803	0.262580619600751
Sc.chr10.617	Sc.chr10.617	NA	NA	blue	0.785772740177004	0.00244863090418929	-0.560966224251283	0.0577571503809827	0.525027858193695	0.0796445919277672	0.81248788540051	0.0013201291117781	0.760122961928153	0.0041133322921991	-0.350365365642306	0.26419552357566	0.387715033255668	0.213021891367927	0.167472983672891	0.602888089703138	-0.0654426222219371	0.839865906860885	-0.0555731369774619	0.863799583116131	0.451097378482299	0.141046700471629	-0.0733987153435511	0.820661566041951	0.318376465405697	0.313184064563711	0.377941340836879	0.225782076320546	0.149631147996648	0.642540663368498	-0.0762604918851828	0.813775351633805
Sc.chr02.0343	Sc.chr02.0343	NA	NA	blue	0.785352161996823	0.00247087687778083	-0.603226873152689	0.0378466320741665	0.760574648616293	0.00407812345403142	0.930874525070347	1.10595524468194e-05	0.617066532251804	0.0325572419787004	-0.104024605840754	0.747659740132582	0.426842739307094	0.166403367073413	-0.0484448963866322	0.881152414748677	0.196601130827792	0.540259674537442	-0.237676235462955	0.456968562675013	0.411200812044831	0.184186097320148	-0.473893036608568	0.119621721173005	0.563991923004579	0.0561309207390979	0.0423395872729227	0.896053566260455	0.0719349390404101	0.824188339612668	-0.409293648449088	0.186431786500427
Sc.chrX1.253	Sc.chrX1.253	NA	NA	blue	0.784609179491525	0.00251055261915818	-0.610343840412895	0.0350555364584846	0.513483230304797	0.0877298348524043	0.865854046976874	0.000271946922227605	0.740034159727449	0.00592632108607123	-0.297979674757277	0.34685712058982	0.318401604264463	0.313143721697979	0.161883735251296	0.615210313186668	0.0406059281474146	0.900290711610198	-0.138575097186925	0.667557436498418	0.493632911122017	0.102896917280793	-0.181263727451571	0.572894537552549	0.464520737205953	0.128152545335554	-0.0379892936807653	0.906690385690351	0.217416970210307	0.497270251875124	-0.14693803990132	0.648604250254744
Sc.chr09.248	Sc.chr09.248	NA	NA	blue	0.784037996542747	0.00254138321650462	-0.611517220748249	0.0346099252886569	0.472929430895	0.120481095439143	0.789625495741889	0.00225188449694834	0.693934959062688	0.0123011656102126	-0.30078490640044	0.342115344769859	0.264921955605561	0.405325912676049	0.208295840595443	0.515916591744373	0.0615747552214545	0.849231799465704	-0.167391346793519	0.603067394584026	0.419904467119772	0.174151699780788	-0.141069764656173	0.661884424667129	0.390858533236722	0.209012937496153	0.144132949698019	0.654940856361605	0.0968478586088854	0.764619062955922	-0.046342274238691	0.88628049522148
Sc.chr07.599	Sc.chr07.599	NA	NA	blue	0.783700956794007	0.00255971052920096	-0.572447172639685	0.0517563562845272	0.799288605937443	0.00181143145136961	0.834023809494939	0.00074541926029301	0.613458254820353	0.0338817037906343	-0.279730257257543	0.378550944768548	0.578430189039509	0.0488091960052722	0.0165779983684521	0.959217528250258	0.204689072369888	0.523372834862453	-0.145924305505295	0.65089180114667	0.314567398265863	0.319330032139103	-0.262193700887065	0.410359990798006	0.231745984518177	0.468602673873343	0.438189106808421	0.15420845396306	-0.165023957244157	0.608275800042928	-0.397803928544604	0.20031927131013
Sc.chr03.0011	Sc.chr03.0011	NA	NA	blue	0.782999549221695	0.00259817430745423	-0.591550370212717	0.0427633057044069	0.606519996894092	0.0365361750045824	0.895589583219743	8.18194683007118e-05	0.682801345081945	0.0144016663746103	-0.342438877964051	0.275893781094623	0.389474861054249	0.210771856698902	0.145534921692241	0.651771205109913	0.117487441530077	0.716126326945865	-0.16795221642622	0.601835923873405	0.493911739310227	0.102672550557072	-0.131585958147697	0.683535614577453	0.333569280872572	0.289329242077411	0.18166272753728	0.572035707626832	0.0106513120014326	0.973791751516384	-0.310881458589136	0.325339914130944
Sc.chr04.0603	Sc.chr04.0603	NA	NA	blue	0.782875315195245	0.00260503274757399	-0.489936416415373	0.105902361526438	0.5719548949745	0.0520042708535681	0.915981063552415	2.85976244917162e-05	0.774079908675345	0.00312677314899127	-0.23626325980912	0.459728113564907	0.445059683461285	0.147109213936282	-0.0255980701788175	0.937059754513003	-0.0695918438323025	0.829839908792003	-0.0221885879901137	0.945431100841942	0.5167736283344	0.085371224590692	-0.270878213151103	0.394444315710846	0.427675999096182	0.165487727330519	0.149046182899052	0.643856037619584	0.184927484786879	0.565027884679594	-0.322354939189233	0.306835224721465
Sc.chr09.347	Sc.chr09.347	NA	NA	blue	0.780513907999129	0.00273804138418323	-0.56688880007954	0.0546041368912831	0.667893177089681	0.0176142829128638	0.915293992014295	2.97509869735439e-05	0.615370310944456	0.0331751468262204	-0.257780260431374	0.418569133769896	0.393287581757895	0.205946807654427	0.0735203939968603	0.820368533907994	0.176040703924321	0.584183924562785	-0.222010283721261	0.487996146341425	0.477155539654917	0.116742069322824	-0.201581150270362	0.529834820627346	0.361847775077067	0.247768379893771	-0.0674910990336158	0.834913236086994	0.264457161760958	0.40618133306512	-0.332356420172552	0.291194692531132
Sc.chr02.0506	Sc.chr02.0506	NA	NA	blue	0.779367031817	0.0028044774331711	-0.711844435198902	0.00941017930531135	0.699787238704163	0.0112927896757071	0.934216200531484	8.68208492063445e-06	0.482114845692967	0.112452877816291	-0.274573921506142	0.387768120712475	0.256637404557666	0.420708024262564	0.235094634337606	0.462016354103435	0.368692579952768	0.238269091112386	-0.444656159087071	0.147520257197957	0.558271112200114	0.0592330926459773	-0.0636159110505099	0.844286914231798	0.356424659664739	0.255450193108469	-0.0550835233201732	0.864989805260752	0.248917138147765	0.435296945695797	-0.247229875687982	0.438517607827327
Sc.chr10.104	Sc.chr10.104	NA	NA	blue	0.779063887805764	0.00282224134754227	-0.592107996397356	0.0425187388773349	0.671046625657612	0.0168947430347821	0.84718200850293	0.000504868583150233	0.591148214122662	0.0429403029048998	-0.311883147287929	0.323700595805565	0.409740989681019	0.185903523926138	0.144298866125757	0.654565469790898	0.160738420051531	0.617746745906404	-0.217242857947614	0.497623335891582	0.456702058497674	0.135565420215828	-0.0608706295704922	0.85093877432304	0.211650810680581	0.50902279922767	0.306371846465904	0.332776132824935	0.166298276084199	0.605470123108691	-0.190406824412006	0.553345262689901
Sc.chr01.0578	Sc.chr01.0578	NA	NA	blue	0.778117360018491	0.00287825897249036	-0.661790089529524	0.019070340068473	0.776141256877197	0.0029979357214881	0.934663644040287	8.39722796221699e-06	0.5245527424557	0.0799669078257228	-0.0902670947394885	0.780254083045808	0.333495792752103	0.289442078159544	0.0396415750605387	0.902648677739105	0.267816888363199	0.400018416165469	-0.369628185804285	0.236987685445389	0.464786372570932	0.12790544927641	-0.362891374611279	0.246305898615658	0.555500512531683	0.0607775174284479	-0.00459976905893339	0.988680575161099	0.304973128834566	0.335101143886566	-0.274648616072751	0.387633787367567
Sc.chr07.236	Sc.chr07.236	NA	NA	blue	0.777827910047154	0.00289555716219214	-0.635072892148041	0.0264973201378977	0.75014177755697	0.00495179005971649	0.96760161175862	2.66238646552908e-07	0.54659816333329	0.0659289587374404	-0.121802385642968	0.706102674029148	0.358539848655471	0.25243769471727	0.00962903513193114	0.97630647557099	0.217191769195624	0.497726960572786	-0.316927501998486	0.315514217925015	0.557222243015587	0.0598145181216484	-0.27823229483482	0.381216847178778	0.502244453665323	0.096117401317262	0.19019216305637	0.553801065591242	0.158543907744316	0.622617448115687	-0.383092457845665	0.219001184225067
Sc.chr06.0908	Sc.chr06.0908	NA	NA	blue	0.777429001396443	0.00291952646149094	-0.656863878113815	0.0203083237928433	0.836975663274991	0.000685033728815299	0.90732352340616	4.60053019322888e-05	0.491199225046472	0.104869146145354	-0.208835665581892	0.514804619299752	0.43866729803373	0.153707409671237	0.07293084048923	0.821788519598608	0.397572223688024	0.200605664447053	-0.361338792477037	0.248483506451947	0.399909243765727	0.197728536510919	-0.290255920485097	0.360092887739952	0.337628194008088	0.283135751289825	-0.0640788680564223	0.84316607027636	0.10843358970429	0.737291104820945	-0.385534151554644	0.215830387101305
Sc.chr07.357	Sc.chr07.357	NA	NA	blue	0.776810321212172	0.00295699973677372	-0.690466959168086	0.0129293274690877	0.79584664765211	0.00195996061113252	0.919605824603186	2.30820894786187e-05	0.473036348594387	0.120385543421785	-0.0661614326952	0.838127398606062	0.299050443619661	0.34504303566751	0.0609022272988309	0.850862160967048	0.314004708058235	0.320243517206078	-0.433496460826964	0.159180648678498	0.443985212690261	0.148205334995392	-0.361530539677493	0.248213957165135	0.559452477232384	0.0585829414827392	0.161948922623021	0.615066064126754	0.225076920744493	0.481848511390965	-0.249382897009785	0.434409926978045
Sc.chr03.0772	Sc.chr03.0772	NA	NA	blue	0.776598413576391	0.00296991873737745	-0.637317376014773	0.0258038380527746	0.75595001304049	0.00444960901932526	0.871642819959973	0.000220346449376512	0.500917272165585	0.0971421207790669	-0.0617726004508964	0.848752280312076	0.313728021830909	0.320693222229329	0.0402969275535913	0.901046177709633	0.253277497844143	0.427027296910558	-0.379248981445916	0.224048932884355	0.370787346796663	0.235405784688488	-0.396812437913909	0.201546538739826	0.52100997165577	0.0823983648219463	0.164561107987551	0.609296062517527	0.325747707215712	0.301478141819648	-0.155403959052942	0.629610716651895
Sc.chr05.095	Sc.chr05.095	NA	NA	blue	0.775388169357182	0.00304452706258766	-0.674915217477273	0.0160417892173499	0.858721748382216	0.000347957906063401	0.857382077834628	0.000363911688218489	0.49782582157048	0.0995573808511058	-0.0935429588098908	0.772461355038702	0.436673374913993	0.155803502518619	-0.00129869543347616	0.996803998893894	0.373628310615974	0.231555353265387	-0.347456904150448	0.268454037765599	0.277453092356651	0.382607400595539	-0.482295599362949	0.112298547327083	0.527071746988024	0.0782681287680363	0.126030205453348	0.696322806930977	-0.0930929111417441	0.773530816309822	-0.405406920590083	0.1910607778286
Sc.chr01.2437	Sc.chr01.2437	NA	NA	blue	0.773495124422738	0.00316407839270555	-0.532722278567504	0.0745474742256425	0.728947988962778	0.00715409886231678	0.86254987295272	0.000305352085483569	0.613206561049976	0.033975507414377	-0.26567306805778	0.403945457985449	0.523925883428435	0.0803935240954023	-0.00515763056254358	0.987307843710668	0.153191812758599	0.634554450422133	-0.127055931005444	0.693956403422792	0.412974671968218	0.182112536280607	-0.193840064327979	0.546076369130004	0.245312645159545	0.442191151387565	0.281772504111908	0.374931983130929	-0.0317093319996688	0.922069837755973	-0.42804493190257	0.165083338848553
Sc.chr01.2681	Sc.chr01.2681	NA	NA	blue	0.773467774927374	0.00316583135106051	-0.75227548900081	0.00476258214658798	0.763457733941644	0.00385873777524513	0.890689104290246	0.000102037086593088	0.382951977515181	0.219184462434301	-0.0482926150678744	0.881523674831453	0.162126679450363	0.614672780736569	0.159145151400232	0.621281600743751	0.413282241194414	0.181754487463903	-0.5727567358481	0.0516008831568586	0.427363753124183	0.165830469658054	-0.313525386867051	0.321022789710261	0.598520416035673	0.0397771619688006	0.13986265017025	0.664627453451772	0.242507469998285	0.4475925916689	-0.155778871205058	0.628774232203284
Sc.chr01.0985	Sc.chr01.0985	NA	NA	blue	0.773310079897838	0.003175953183314	-0.761262794589974	0.00402492220129269	0.827276169772214	0.000898908244898315	0.855119975838781	0.000392135884800042	0.277408378382341	0.382687275663239	-0.113008966289224	0.726573529102934	0.193089669735067	0.547661707355181	0.206004562569419	0.520647959645683	0.574702862453945	0.0506309678099603	-0.645775776533275	0.0233081582500006	0.361497877497534	0.248259859989865	-0.205455719348224	0.52178407297346	0.430806636892289	0.162076062310161	0.0495180881597073	0.878536612356998	0.215875174013044	0.500400771531093	-0.213569323951946	0.505098979002751
Sc.chr08.190	Sc.chr08.190	NA	NA	blue	0.772554064464724	0.0032248211694835	-0.724536892833347	0.0076922202093294	0.772677691632337	0.00321679120494698	0.912395522897369	3.50261955891298e-05	0.474464447661805	0.119114026738464	-0.0853758870226657	0.791923878536568	0.280049485634927	0.37798406866031	0.0827265211815707	0.798261488472781	0.369652717828529	0.236954141541225	-0.443419777116178	0.148784260944723	0.437228399932367	0.155218219424221	-0.382968697197164	0.219162644189001	0.588028856606366	0.0443308551305741	0.139435405304125	0.665599225774999	-0.0187558131059855	0.953864758788476	-0.329688224757706	0.295322370210201
Sc.chr06.0754	Sc.chr06.0754	NA	NA	blue	0.771979055862727	0.00326237024556665	-0.569006689728191	0.0535064533910541	0.828731336030432	0.000863912987170208	0.826182404698592	0.000925924714195597	0.573052073324157	0.0514528602718865	-0.21569276746891	0.500771716520038	0.567514808414797	0.0542780582800069	-0.0274214574358328	0.932585118038929	0.238670400043859	0.455031653508483	-0.169260880728392	0.598966278108067	0.28449702298973	0.370132118219101	-0.333682064734138	0.289156118442925	0.285282963736202	0.368753495117123	0.352097097225918	0.261678660882651	-0.191141326789244	0.551786821705448	-0.443912916648264	0.148279275243516
Sc.chr06.0817	Sc.chr06.0817	NA	NA	blue	0.771270808664107	0.00330907582298386	-0.590660535409974	0.0431556356842435	0.706698050377099	0.0101825715416374	0.918490511197615	2.46808535923186e-05	0.644115248026423	0.0237836415293262	-0.30282831150325	0.338683373726933	0.467538976227843	0.125363250060512	0.0772821519802006	0.811319862960996	0.19248165523012	0.548947644053904	-0.177320804776891	0.581408993207476	0.499671161196091	0.098110891149793	-0.201614071216127	0.529766193404671	0.286514356922287	0.366598910347322	-0.019355565354712	0.952390948785615	0.0504689026308746	0.876220023366553	-0.377894513047454	0.225844290358138
Sc.chr04.0890	Sc.chr04.0890	NA	NA	blue	0.770697651877856	0.00334724345938035	-0.772861201533983	0.00320489971920819	0.490899111363017	0.105114084936459	0.875639751501857	0.000189431180810766	0.516268966839842	0.0857301500458307	-0.295136115847475	0.351699327776322	0.0435675857527892	0.893053781289229	0.389818106491179	0.210334688569778	0.261375847590907	0.411875117868895	-0.45975411315945	0.13263950532163	0.63734412294517	0.0257956540994524	0.0917036888264658	0.776834339295243	0.463879454645805	0.128750354147729	0.0110736621004047	0.972752864854145	0.266920586904495	0.401657904636627	-0.00892551542231033	0.978037197354728
Sc.chr05.242	Sc.chr05.242	NA	NA	blue	0.76956670960551	0.00342353564195193	-0.634610537739328	0.0266418319089113	0.82636659735818	0.000921331765652257	0.892624708328474	9.36318399627307e-05	0.454673447216731	0.137533148770923	-0.0614386068946906	0.849561810573975	0.365657779851294	0.24245376147409	-0.00099489716616219	0.99755162348642	0.311538032849629	0.3242648829492	-0.391256202914201	0.208509078813243	0.383055754313236	0.219049060708788	-0.376687652949411	0.227451234547633	0.487226935399485	0.108142030018708	0.240955488564556	0.450594446905449	0.177615661161108	0.580770555359587	-0.315521347350849	0.317784645650044
Sc.chr01.2985	Sc.chr01.2985	NA	NA	blue	0.769040463163705	0.00345948269697203	-0.454178415417374	0.138016113063783	0.507336939036756	0.0922528841263599	0.746067878578563	0.00532875091436841	0.86481944729791	0.000282083905437992	-0.604819170175711	0.0372088853759864	0.627915528088116	0.0287988141881193	0.179188493633361	0.577369653639056	-0.038517259759094	0.905398682693586	0.164052112133206	0.610418784219667	0.34103021488307	0.278003275175933	0.0116425042320877	0.971353702306271	-0.0555234279316569	0.86392041108279	0.0430313723770724	0.894363500476572	-0.0469699808629877	0.884749155178776	-0.223391412017705	0.485223030338171
Sc.chr10.243	Sc.chr10.243	NA	NA	blue	0.768778081445361	0.00347751232046772	-0.571013854435346	0.0524805002497153	0.789366312676367	0.00226472767410298	0.852141993799764	0.00043185356709413	0.601600046947528	0.0385062132120554	-0.217348529387383	0.497409030329294	0.533683783962517	0.0739266575786721	0.000998059393850823	0.997543841472627	0.18667062186008	0.561300514082097	-0.174122200715535	0.588352415177824	0.358777912001255	0.252099947961922	-0.306716058254657	0.332205314149599	0.288322355079261	0.363447422464513	0.268853136311822	0.398127165052318	0.0564082596070388	0.86177004971968	-0.31297531265754	0.32191837249912
Sc.chr05.606	Sc.chr05.606	NA	NA	blue	0.768681750830345	0.00348414958091583	-0.541280240404546	0.0691460487826214	0.50655044356581	0.0928427742414187	0.902335816220274	5.92777359573758e-05	0.793126401640907	0.00208379968904309	-0.31027353729999	0.326337018364938	0.389572668808413	0.210647229499613	0.0787295611429898	0.807843791160373	-0.0781874369852912	0.809145376490918	-0.0213350369255968	0.947527659925067	0.582323283081905	0.0469561636808392	-0.148119873229754	0.64594089073376	0.413549635544266	0.181443563794753	0.183217556702969	0.568693927489734	0.0429390034678271	0.894589139182097	-0.286206321120252	0.367137264728992
Sc.chr05.324	Sc.chr05.324	NA	NA	blue	0.765684326758856	0.00369552639647539	-0.645034809223888	0.0235194685343522	0.747845351218549	0.00516171158317592	0.916456266537241	2.78207420657176e-05	0.507729771055657	0.0919591986305201	-0.0454644532755237	0.888422606952408	0.308971702904214	0.328477872664681	-0.000376627476654123	0.999073143494469	0.22363334046769	0.484738010904692	-0.358627448260149	0.2523133840574	0.46450262706374	0.128169402860431	-0.364781831229305	0.243669619876617	0.606743907240936	0.0364482653250001	0.305660508009619	0.333957455267822	0.143976200619662	0.655295569149317	-0.323713719835021	0.304683429778036
Sc.chr06.0278	Sc.chr06.0278	NA	NA	blue	0.764595556294488	0.00377466588450313	-0.711232064352839	0.00949971888085012	0.706106429159236	0.0102742952133092	0.906354588696793	4.83799937642295e-05	0.40767952552098	0.188345630489034	-0.225121185670793	0.481760034487963	0.225064399856387	0.481873539537586	0.205527784501579	0.521634835972749	0.380900374633747	0.221871629570605	-0.473381214836391	0.120077676813468	0.560012466920807	0.0582764998237835	-0.014737130644353	0.963743342650015	0.365118126255067	0.243202401721456	0.251498082355621	0.430392710955915	0.0497593788852919	0.877948641893583	-0.31926668436738	0.311757192309048
Sc.chr01.0048	Sc.chr01.0048	NA	NA	blue	0.764065319132491	0.00381366952640738	-0.612912181058988	0.0340854554988483	0.736357025655221	0.00631441697521419	0.83923948647158	0.000641345371029963	0.496406190196329	0.100679837597886	-0.189029535795303	0.55627242020364	0.36023952612831	0.25003212118743	0.103162902713025	0.749690761923401	0.242559016525445	0.44749305425058	-0.327538641355564	0.298671560520449	0.393033554497206	0.206266167844087	-0.19253095337477	0.548843332970826	0.323701309454134	0.304703044948164	0.313626229354944	0.320858755275765	0.210914124495944	0.510533055870338	-0.183188215855107	0.568756916807255
Sc.chr03.1223	Sc.chr03.1223	NA	NA	blue	0.762726905714676	0.00391348146114334	-0.702738171917063	0.0108082657962145	0.799677826763796	0.00179519499086893	0.920478102248577	2.1889558387288e-05	0.456965409852342	0.135311318695243	-0.165616782233299	0.60696996699797	0.342291880286839	0.276113482431821	0.0938641104458136	0.771698415159895	0.387965338936958	0.212700977568761	-0.417305000118917	0.177111870805847	0.469323467671725	0.123732949200903	-0.252536057111389	0.42842801647849	0.463392363047662	0.129205638006369	0.223304994406769	0.485396334342783	-0.0922175017007585	0.775612111440427	-0.437341335133863	0.155099299203696
Sc.chr08.312	Sc.chr08.312	NA	NA	blue	0.761976311890276	0.00397031657696174	-0.554399329951068	0.0613990465700786	0.807692867467357	0.00148493812655447	0.865992783124356	0.000270609472642179	0.579089193446343	0.0484919669909901	-0.0779469521023048	0.809722898787808	0.514610197312762	0.0869171030241142	-0.117430231394269	0.716259507121265	0.178478715709871	0.578903414726117	-0.188762955329258	0.556839717047968	0.334010847053262	0.288651771070943	-0.479578871170784	0.114632940511957	0.45553468361515	0.136695516261939	0.316491951478907	0.31621651399702	0.0109029139322184	0.97317286251274	-0.398013914240926	0.200059940227755
Sc.chrX3.405	Sc.chrX3.405	NA	NA	blue	0.761231064456322	0.00402736365979046	-0.555999234271468	0.0604974721145098	0.514906954788063	0.0867039421826601	0.908078284813598	4.42198264930224e-05	0.691549865320478	0.012730689366512	-0.155916221784071	0.628467882935617	0.274160441875173	0.388512168228059	0.0375330558774499	0.907806768141648	-0.0389618258550781	0.904311186206094	-0.152811031661229	0.635406816275709	0.578990325905179	0.0485394666944877	-0.231650314897684	0.468791481401629	0.563892696748886	0.0561837392200495	0.219472893248321	0.493109527509639	0.256713722419543	0.420565025229745	-0.213209080578926	0.505834739875523
Sc.chr03.0095	Sc.chr03.0095	NA	NA	blue	0.760854264275874	0.00405644222811499	-0.694329155014151	0.0122312236445466	0.696506852542251	0.011850132935784	0.877194904966038	0.000178363658871561	0.449427274249536	0.142707253273783	-0.0697294286179067	0.829507845678092	0.202353199437776	0.528226402617378	0.0978588361348546	0.762224098791392	0.311285130705461	0.324678737758458	-0.445679735568289	0.14647904217371	0.436703538189912	0.155771658776066	-0.301159799809404	0.341484303067065	0.62277852251273	0.030537133935186	0.240063521374528	0.452324020888621	0.054955861787572	0.865300185406812	-0.291251272075724	0.358372449949614
Sc.chr01.0522	Sc.chr01.0522	NA	NA	blue	0.760390872292376	0.00409242109691671	-0.702685959745196	0.0108167019858502	0.628448936244218	0.0286224976557805	0.979981950501772	2.44801636171458e-08	0.533200073377214	0.0742385310289497	-0.199459705126082	0.534265186421275	0.193703296866089	0.546365171434108	0.182753572294536	0.569690343382704	0.226894461305998	0.478221725497627	-0.395977156345006	0.202584015275479	0.697448132629469	0.0116881666963756	-0.0831178769774008	0.797324603911571	0.502106549542828	0.0962235380211142	0.0871862775231338	0.787599818435386	0.208851618421368	0.514771774365861	-0.262112182558075	0.410510883831025
Sc.chr10.095	Sc.chr10.095	NA	NA	blue	0.76011770839229	0.00411374315371197	-0.778124504974291	0.00287783297147208	0.69574507640808	0.0119824255158655	0.92198426424325	1.99451884149831e-05	0.441036010961703	0.151240821263414	-0.250816409966503	0.431685377037945	0.187921744661503	0.558631408068112	0.282208729329037	0.374161308252795	0.394186468727964	0.204819160528297	-0.501203828883862	0.0969202523978825	0.593565194818844	0.041884314018644	-0.0310874897502351	0.923594126683096	0.426267660068788	0.167037162488944	0.16444745716419	0.609546681776532	0.0153856457964797	0.96214883526396	-0.253829653424381	0.425985631627417
Sc.chr07.514	Sc.chr07.514	NA	NA	blue	0.760050166531634	0.00411902814694042	-0.54632970876336	0.0660888327598076	0.607742728256967	0.0360579553278566	0.900066680765672	6.62308309781028e-05	0.667476729517256	0.0177109585754463	-0.360293574890304	0.249955846814467	0.416421358732388	0.17812524580101	0.126281316946861	0.695743248633691	0.0890283060887862	0.783205835887033	-0.133560798548306	0.679008427329342	0.542900072564711	0.0681549193242953	-0.0516957629955349	0.873232188571835	0.250697352740589	0.43191134090438	0.0988043461840148	0.759985955297978	0.126840867262062	0.694452359886564	-0.330964173568323	0.293344400774596
Sc.chr07.602	Sc.chr07.602	NA	NA	blue	0.759362451692189	0.00417313351816262	-0.662242110133211	0.018959579808225	0.796577538537009	0.00192766829371518	0.828597618133348	0.000867084131394245	0.403502036900371	0.193355127870321	-0.0222194178165559	0.945355380076912	0.30674823510814	0.332151981309923	0.0111523902467475	0.972559215498727	0.415199865117574	0.179532028954649	-0.446923967774884	0.145219739242726	0.266867651820447	0.401754837777416	-0.466553193099641	0.126269850115911	0.569222289697854	0.0533955830484658	0.0805952298871459	0.803367944465257	0.0687746295007613	0.831812793979422	-0.330361003794178	0.294278498523469
Sc.chr01.0114	Sc.chr01.0114	NA	NA	blue	0.759166542873715	0.00418864451787541	-0.771320368994886	0.00330579111235009	0.590261664066655	0.0433323233945052	0.798557242986898	0.00184224459854886	0.601239697578605	0.0386534132230363	-0.416199851526517	0.178379840691882	0.247599972560584	0.437810180004595	0.41926571714464	0.174876188212216	0.284003539096138	0.370999113974115	-0.34095370705645	0.278118110102251	0.445295640999464	0.146869200719415	-0.00363393160819261	0.991057278890846	0.320052558945095	0.310500564994295	-0.0772634120082585	0.811364889191959	0.122880605224049	0.703604573072325	0.0264758652539521	0.934905408092512
Sc.chr06.1062	Sc.chr06.1062	NA	NA	blue	0.758845354950886	0.00421416886043668	-0.715704812537636	0.00886013113915212	0.778349587828057	0.00286443750771619	0.924381467818684	1.71338736876854e-05	0.391496856106487	0.208204523844539	-0.137197424504303	0.67069722260638	0.238701458057446	0.454971206543038	0.154095099470088	0.632534103476002	0.409234435076601	0.186501780932394	-0.513960370713969	0.0873851118235816	0.514297767713082	0.0871419042579255	-0.176803817940248	0.582529064493195	0.457820791662306	0.13448811226057	0.0622025615699105	0.847710342381953	0.238254299827195	0.455841859145243	-0.278658161202978	0.380457955776357
Sc.chr09.140	Sc.chr09.140	NA	NA	blue	0.757088626579466	0.00435586366359687	-0.651145752534234	0.021817744795417	0.638191246936123	0.0255374244726313	0.849771740012157	0.000465642306791151	0.462750492233599	0.129807194527023	-0.286807654780826	0.366086698184269	0.242296940168328	0.447999238957967	0.250645482706248	0.432009805298496	0.287012436240003	0.365729292667357	-0.403428498050135	0.193444041233346	0.502959545461912	0.0955682974886573	0.0286647610090899	0.929535040633269	0.255022684043093	0.42373919023885	0.162815623494869	0.613149386486724	0.35235909658613	0.261299093345198	-0.10435973634359	0.746870239293562
Sc.chr02.0515	Sc.chr02.0515	NA	NA	blue	0.757073171843164	0.00435712600223065	-0.550178011095935	0.0638225134758919	0.66260703436473	0.0188705050775601	0.835857130004666	0.00070745194437839	0.653337212226145	0.0212299260564484	-0.443827937578568	0.148366217198617	0.527996800907925	0.0776505207185389	0.140008651248705	0.664295481208093	0.166594760034449	0.604818051988747	-0.0863092566242267	0.789693875038398	0.449043457638482	0.143090646327878	-0.0104283533637069	0.974340195010006	0.0733670000887299	0.820737947638377	0.17703623957511	0.582025409575101	-0.154308264290232	0.632057661309765	-0.395219807350928	0.203527512849337
Sc.chrX2.462	Sc.chrX2.462	NA	NA	blue	0.756910850352387	0.0043704011089824	-0.731357289553955	0.00687238223506725	0.857884956087378	0.000357857766651568	0.882543270029992	0.000144101885635896	0.397789649912553	0.200336912814131	-0.0931337384520577	0.773433782252661	0.34063824255562	0.278591895060022	0.0760532659251535	0.814273593250868	0.480396289308324	0.113927221036213	-0.480774436652789	0.113601720129645	0.377183940940136	0.226789596739222	-0.367269085902842	0.240226570810273	0.495407541918848	0.101474485379363	0.0433101088093065	0.893682646954661	0.00295640199884528	0.9927245642424	-0.365385028712483	0.24283196807677
Sc.chr01.1265	Sc.chr01.1265	NA	NA	blue	0.756372283832762	0.00441466594380394	-0.732277883843042	0.00676696777595173	0.606273906911121	0.0366329670912177	0.895017556696863	8.40020218744821e-05	0.417415182537971	0.176985765138759	-0.184934787424949	0.565012248522702	0.0958108358461402	0.767077695343169	0.258754376178872	0.416750302590268	0.382075866884469	0.220329569969285	-0.527857704104696	0.0777431747168321	0.556537085663344	0.0601964606179159	-0.0824274233447681	0.798977677282353	0.492294594633383	0.103978383142389	-0.0722283861066258	0.823481076767385	0.283779911319891	0.371392351263048	-0.167525804847004	0.602772085554084
Sc.chr01.0398	Sc.chr01.0398	NA	NA	blue	0.756280173572987	0.00442227033585284	-0.652864769618101	0.0213556620504717	0.808441670975912	0.00145821265549908	0.926996881273131	1.44334265548125e-05	0.525755511193206	0.0791526748336016	-0.061350105369119	0.849776342079845	0.38707058089802	0.213849485735992	-0.0271769686938056	0.933184997968949	0.296354600424625	0.349620023531825	-0.333052234526771	0.290123660613138	0.428487533049094	0.164599026906851	-0.466192444312075	0.126602689614983	0.590461160420156	0.0432438887722479	-0.0232589361674709	0.942802478254344	0.0794498703094086	0.806115093839638	-0.412487479399517	0.182680587275191
Sc.chr01.3576	Sc.chr01.3576	NA	NA	blue	0.751698172430081	0.00481322727553353	-0.580134223173258	0.0479918938404202	0.679446842194302	0.0150834199248009	0.876256250493542	0.000184981430440838	0.650518389302614	0.0219881837890227	-0.326743100041146	0.299916441944903	0.483107032905678	0.111607458568136	0.0861150241177877	0.790157815914931	0.137704746860718	0.66954044359201	-0.127523846945689	0.692877727778625	0.503280993105794	0.0953221525556621	-0.133556599073901	0.679018044075717	0.227068777546573	0.477874549300352	0.265951408358852	0.403434503289397	-0.115986846188661	0.719621974111621	-0.359594698690157	0.250943163833946
Sc.chr01.1737	Sc.chr01.1737	NA	NA	blue	0.750082141679861	0.00495715856542182	-0.575391257790532	0.0502909699409167	0.61616606563679	0.0328842294423202	0.949472693999914	2.3820586524611e-06	0.575193258696173	0.0503885967443683	-0.256511046957766	0.420944836966065	0.314304415999711	0.319756785502926	0.0981951618603884	0.761427780147727	0.139813816042861	0.664738503163564	-0.256250037961994	0.421434214289371	0.624641835599541	0.0298981165514752	-0.0576700895012368	0.858704981792421	0.382194072253559	0.220174861505955	0.194801219128829	0.544048562591288	0.185246415089258	0.564345165174912	-0.386257649958801	0.214896211344778
Sc.chr03.0673	Sc.chr03.0673	NA	NA	blue	0.749291103192537	0.00502878559001954	-0.70177143073057	0.0109652621029903	0.708915386473799	0.00984421463071975	0.858502581874315	0.000350529950506078	0.431527271680075	0.161297100234841	-0.11195782798184	0.729031860319431	0.217458836061008	0.497185368426442	0.135379868807183	0.674846926072059	0.412337431654667	0.182855760020933	-0.466942668055754	0.125911149374208	0.389754129353187	0.210416130039657	-0.330836547263796	0.293541909429873	0.544841260578837	0.0669801163556226	-0.133973253359814	0.67806412497976	0.0934878480851564	0.772592296758537	-0.279339631528761	0.379245204069469
Sc.chr05.694	Sc.chr05.694	NA	NA	blue	0.748890087812014	0.00506539383806201	-0.725523082438264	0.00756936583882312	0.768243609497888	0.00351445937129327	0.888825736894135	0.000110676283502713	0.489241134837034	0.106474113692871	-0.185348724125125	0.564126227653029	0.314412052492112	0.3195820809673	0.15572883808613	0.628885840352979	0.381009171307968	0.221728633684468	-0.404669390119792	0.191947095688726	0.442872690860063	0.14934577731227	-0.275126364989156	0.386775150947225	0.487867028933723	0.10761011399035	-0.111472263169243	0.730168259514252	0.0468384550211912	0.885069993075248	-0.309290998053621	0.32795208821865
Sc.chr01.0856	Sc.chr01.0856	NA	NA	blue	0.748768418379714	0.0050765405804265	-0.718820412340317	0.00843400558441509	0.525277124403229	0.0794758458298856	0.920266730300697	2.21739686633516e-05	0.519852134667797	0.0832037793696972	-0.290250964754352	0.360101464466646	0.100105762946121	0.756908099701774	0.321936402877015	0.307499726953485	0.245982320964187	0.440906328856125	-0.422919282630829	0.170757638968228	0.683424236432783	0.0142776197209706	0.060625907152426	0.85153217996937	0.425120247767606	0.168306271556354	-0.0390345631770322	0.904133270668829	0.252863941166512	0.427808305612026	-0.13057686432413	0.685852602717022
Sc.chr01.1558	Sc.chr01.1558	NA	NA	blue	0.747817383304406	0.00516430888867343	-0.650694772557412	0.0219401672188746	0.802934351510522	0.00166367700553276	0.935442072561492	7.91930349764472e-06	0.484959069611551	0.110040662254502	-0.144043701723374	0.655142810598424	0.388793007031163	0.211641923265511	0.0213550352937727	0.947478534820625	0.339939675769973	0.27964268829847	-0.348627907433362	0.26673474328785	0.490186305989358	0.10569736947317	-0.302404322263661	0.339393946546027	0.453360206328919	0.138816778948829	0.0979499230866951	0.762008411220469	-0.0691483842078346	0.830910379511379	-0.498565119761422	0.0989761715470784
Sc.chr09.366	Sc.chr09.366	NA	NA	blue	0.747311673250944	0.00521144319645081	-0.536752871415032	0.0719687639071797	0.601207611107689	0.038666539697057	0.893298149733231	9.083842153196e-05	0.777906904046462	0.00289082846698126	-0.269334038339264	0.397251014255129	0.486746140595672	0.108542715476746	0.00719569162692972	0.982293075102637	0.0117826387515673	0.971009029214368	-0.0152677208106237	0.962438768692607	0.49854429116433	0.0989925150540055	-0.325935949787902	0.301182454630964	0.399135555073174	0.198678208240968	-0.0663083114652483	0.837772240491935	0.0271794435767362	0.933178925412014	-0.337704511991698	0.283020026618425
Sc.chr01.0672	Sc.chr01.0672	NA	NA	blue	0.746001556258905	0.00533506149337197	-0.706849994703262	0.0101591131100396	0.816742644577912	0.00118600894175185	0.882701313825701	0.000143174471623497	0.406479528660669	0.189776305869205	-0.250884202836797	0.431556735747585	0.355479662284862	0.256802829753969	0.178463444128439	0.578936432800307	0.485898267026088	0.109251716457481	-0.456892043714858	0.13538207689719	0.426729784190955	0.166527735038829	-0.161380289115668	0.61632477860985	0.303064508024189	0.338287875113923	0.00742263429564832	0.981734702725999	0.00462997124231308	0.988606255806923	-0.376859638930761	0.227221816780258
Sc.chr01.0547	Sc.chr01.0547	NA	NA	blue	0.745929159584378	0.00534195648082887	-0.720915029882804	0.00815626118548357	0.735994903842219	0.00635364423000495	0.836259166093336	0.000699329781386658	0.340280713912738	0.279129411947928	-0.222030568064424	0.487955366252106	0.232085471299215	0.467932969816928	0.234989075729772	0.462223307059065	0.521515049209236	0.0820486893912457	-0.538458092543791	0.0708964732485998	0.416245966623883	0.178326818415687	-0.0969330151441658	0.76441725730118	0.305080513014263	0.33492233429379	-0.0461096326897796	0.886848133685508	0.164927892902862	0.608487502833206	-0.232325772793065	0.467459197693071
Sc.chr08.279	Sc.chr08.279	NA	NA	blue	0.745751086054097	0.00535894462229537	-0.529831768301014	0.0764352805093654	0.432792177196014	0.159935563466008	0.877630499250834	0.00017535615683716	0.73179356927348	0.00682227266386356	-0.3576175405553	0.253748697143717	0.301497026750725	0.340917198927809	0.165133936217925	0.608033466622152	-0.0400132368499853	0.901739830819053	-0.08165832630738	0.800819929580178	0.613444925338261	0.0338866668924181	0.00345419181743059	0.991499585054592	0.339855404175601	0.279769603475116	-0.00875998864510708	0.978444421009165	0.286974494493502	0.365795498661288	-0.196206288653315	0.541089882315863
Sc.chr05.329	Sc.chr05.329	NA	NA	blue	0.745659462148005	0.00536770136345067	-0.732319177055454	0.00676226804251053	0.444798118766661	0.147375568465558	0.77348165442224	0.00316494165638131	0.549625516293052	0.0641445275230391	-0.329432428448666	0.295719804988591	0.0839294819217331	0.795382449314017	0.397067578587084	0.201230286671131	0.253069274781182	0.427420442318491	-0.388744675393845	0.211703678516172	0.46411443162474	0.128531096044769	0.00454659375051057	0.98881142532458	0.437030833280597	0.155426395863803	-0.044482278258348	0.89082018166003	0.191680406883933	0.550644175778023	0.0427273229428898	0.895106259246538
Sc.chr01.0635	Sc.chr01.0635	NA	NA	blue	0.744170405793618	0.00551153271587877	-0.743669196284817	0.00556059304297789	0.480232606218069	0.114068306700709	0.851802058965093	0.000436578656490725	0.478098076111237	0.115918725102009	-0.413015302725482	0.18206521186878	0.0739074668794155	0.819436507556367	0.460565673520983	0.131868453205484	0.316056634953614	0.316919293298267	-0.464907637619831	0.127792751034009	0.637096446640787	0.0258715093310743	0.246190234367001	0.440507797852479	0.268628161370245	0.39853738037276	-0.00777472311899749	0.980868434275043	0.294254977424008	0.353207051581348	-0.0187062597558825	0.953986535433703
Sc.chr07.128	Sc.chr07.128	NA	NA	blue	0.742070593155607	0.00571927154801188	-0.679210239977734	0.0151323869095752	0.739932861223937	0.00593676558781905	0.860641242724837	0.000326053364053246	0.419283987346548	0.174855439435632	-0.0703824244623887	0.827932179647248	0.231395821875104	0.469293904969768	0.0995876831407622	0.758132974613273	0.365759665570234	0.242312572368343	-0.466294828174254	0.12650816848206	0.388560297446457	0.211939365970548	-0.356697051898703	0.255061074194715	0.536884414443665	0.0718856520110902	0.117834527384312	0.715318497315409	0.0927864747980295	0.774259216899448	-0.247729085947917	0.437563513985926
Sc.chrX2.159	Sc.chrX2.159	NA	NA	blue	0.739969014096841	0.00593303641440384	-0.666301586567827	0.0179858584954937	0.679548765468807	0.0150623619906261	0.913678335710059	3.26077385742004e-05	0.454545241352342	0.137658124229983	-0.144245914329519	0.654685265464944	0.209203615896058	0.514047287887545	0.13873293600731	0.667198024915876	0.263098548181962	0.408686950988668	-0.417581194301097	0.176795867913485	0.56864293345337	0.0536938768613908	-0.137410668401097	0.670210911072678	0.479729575026821	0.114502613619186	0.235588391196528	0.461048896598503	0.124119364227136	0.700737840382453	-0.282698715324032	0.373296637625832
Sc.chr03.0454	Sc.chr03.0454	NA	NA	blue	0.739005624130867	0.00603301456387897	-0.626540365271037	0.0292569803080603	0.516909119459238	0.0852750343410604	0.869515207689872	0.000238333678066059	0.662772111779872	0.0188303119289986	-0.202295695871223	0.528346128267643	0.227234549376784	0.477544498050766	0.159925054540735	0.619550369435933	0.0828334750898383	0.798005422301889	-0.232543449979634	0.467030224085504	0.523542813251517	0.0806549887805965	-0.252669112122571	0.428176485547127	0.546065954179053	0.0662461684066835	-0.128472727138611	0.690691904942678	0.30572828694226	0.333844796719539	-0.0889466097111825	0.783400592547727
Sc.chr09.136	Sc.chr09.136	NA	NA	blue	0.738951959331423	0.00603862078760579	-0.589948177102299	0.0434715473807112	0.79926127047542	0.00181257597174867	0.938409571120483	6.29080007921506e-06	0.489332840355136	0.106398584068034	0.0106341633945805	0.97383393404894	0.372512951430667	0.233062519995515	-0.107447414077585	0.739606876605709	0.251483527109272	0.430420292549581	-0.332054400733434	0.291660269870219	0.457774545326058	0.134532535727095	-0.487382707353312	0.108012423533855	0.589795557043127	0.0435394425624256	0.100369121163129	0.756285649236024	0.157752248423307	0.624377956221532	-0.435304339068096	0.15725317721048
Sc.chr10.451	Sc.chr10.451	NA	NA	blue	0.737871917180451	0.006152285603333	-0.715274258001277	0.00892025880117578	0.760907090665847	0.00405235593117869	0.890741276918014	0.00010180304826446	0.364203751452116	0.244473988763571	-0.148209922684164	0.64573811272238	0.232096386355368	0.467911445132632	0.164290161579663	0.609893608643141	0.49322959537693	0.103222034746309	-0.530478776256873	0.0760099076642232	0.459200790789179	0.133166885335699	-0.22441005451134	0.483182344560771	0.42998149346281	0.162970913654076	-0.143421083124351	0.656552288817967	0.16040024630415	0.618496405575857	-0.308252585689612	0.329663726088232
Sc.chr02.0678	Sc.chr02.0678	NA	NA	blue	0.737752991731728	0.00616489909323661	-0.706788772432989	0.0101685602706665	0.614592297241194	0.0334613572685467	0.871907878455363	0.000218182016764703	0.438288579148127	0.154104142076664	-0.329427125924155	0.295728046785992	0.184017158740695	0.566978411574073	0.309866541687686	0.32700549830558	0.404342684941788	0.192340519369741	-0.453814914360521	0.138371450609852	0.544636719042714	0.0671032408259523	0.0407817069687252	0.899860989203445	0.306267812849623	0.332948760124023	-0.103552959442983	0.748771222255812	0.0766161833346631	0.812920296327957	-0.271013390930264	0.394199097187007
Sc.chr02.0916	Sc.chr02.0916	NA	NA	blue	0.737606404925079	0.00618047315997325	-0.631930704029532	0.027490678248139	0.614919291743158	0.0333408500762545	0.857715091387813	0.000359893861100369	0.516511950931939	0.0855572074178	-0.0122888894022979	0.969763899847152	0.177598045999507	0.580808688839897	0.0568867211637934	0.860607626863558	0.192930681625897	0.547997842599741	-0.371645214844409	0.234239109213443	0.434648568803146	0.157950602386245	-0.411856807993014	0.183417566005715	0.667938950258716	0.0176036806197656	-0.101735807503885	0.753057611376163	0.406911938659588	0.189260000211053	-0.107695515909226	0.739024087570716
Sc.chrX2.206	Sc.chrX2.206	NA	NA	blue	0.736130287377992	0.00633895727522218	-0.482426614855977	0.112186771758352	0.732784250498748	0.00670950538881154	0.840452855499123	0.000618835214597747	0.574561302204477	0.0507010838240569	-0.236394355457604	0.459471753456343	0.51800397340191	0.0845004515918676	-0.0425752511414406	0.895477782701823	0.163081859342287	0.612561061067223	-0.122053207760918	0.705521311608327	0.361211405884522	0.248662675627891	-0.238699221057332	0.454975560199545	0.273820247586111	0.389124887761465	0.162503365154551	0.613839679043002	-0.0405687877193838	0.900381511101866	-0.513002266840068	0.0880782498571586
Sc.chr02.0034	Sc.chr02.0034	NA	NA	blue	0.735765846723115	0.00637855151204849	-0.702719077092285	0.0108113504780829	0.57167067568206	0.0521477841768873	0.916511312727606	2.77318359463451e-05	0.482376872618322	0.112229200562324	-0.291398530978428	0.358118286593102	0.1547478915216	0.631075461376827	0.288121155251721	0.363797423670964	0.287782491867075	0.364386952174362	-0.422798574776553	0.170892725301603	0.673491141128558	0.0163519993844883	0.0799509342259915	0.804913040721864	0.370901642567653	0.235250146732215	-0.0744737040720032	0.818073461064512	0.302402265130705	0.339397396097066	-0.187169002036785	0.560236664207103
Sc.chr02.0040	Sc.chr02.0040	NA	NA	blue	0.733845595281744	0.00659025386265086	-0.616972077094873	0.0325914316256194	0.613441213224327	0.0338880491542686	0.870275208894275	0.000231781839664972	0.615156620011316	0.0332535825491703	-0.325962855668082	0.301140204740492	0.364142874389908	0.244558787128124	0.171931253792125	0.593126931496734	0.139664783189903	0.665077444879639	-0.206414447984135	0.519800190526728	0.552020487878562	0.062756743635488	-0.0592541115863135	0.854859826063888	0.27854547565115	0.380658684841979	0.359292645224021	0.251370587514593	-0.0585794316604142	0.856497237239763	-0.259589976264581	0.415193230884476
Sc.chr10.591	Sc.chr10.591	NA	NA	blue	0.733496347682938	0.00662931770618001	-0.733137511168247	0.00666963497998671	0.576260594233097	0.0498639007518891	0.81172102601945	0.00134549311580427	0.461879216481375	0.130626662568204	-0.493203746089613	0.10324289548863	0.225893132440931	0.480218259775919	0.434545746637579	0.158060133913923	0.428416338701208	0.164676869924089	-0.412815357569358	0.182298170594737	0.523552944141076	0.0806480664927887	0.223563153952037	0.484878698458959	0.119701739556581	0.710977246177146	-0.00609664750974573	0.984997275048223	-0.0641269487255885	0.843049679651801	-0.213895099330444	0.504434023968351
Sc.chr02.0489	Sc.chr02.0489	NA	NA	blue	0.733143774438245	0.00666892969167407	-0.614895902711361	0.0333494592870702	0.58005511773054	0.0480296202028588	0.849737913632959	0.000466138916147287	0.671692362228434	0.0167501065743402	-0.393178149490415	0.206084347654954	0.375283876680333	0.229328960585046	0.235251953664986	0.461708002357789	0.121034552309518	0.707883274823888	-0.162606933381446	0.613610694458325	0.53109890292011	0.0756037304310418	-0.0396255973782774	0.902687751338823	0.234002745490716	0.464159156235062	-0.0365741642312361	0.910153606916108	0.162930193861373	0.612896184281247	-0.139194775976229	0.666146747413522
Sc.chr01.2118	Sc.chr01.2118	NA	NA	blue	0.732347343895322	0.00675906367646758	-0.542944937736543	0.0681276078132423	0.544903398686291	0.0669427430127109	0.871658075462954	0.000220221422460119	0.580363917940485	0.0478824678340961	-0.17202459038885	0.592923228258393	0.249485632585792	0.434214389491771	0.0785526759169241	0.808268425717548	0.0238345436080511	0.941389083445466	-0.228770318857365	0.474491777783812	0.559365354705908	0.0586307179372199	-0.120832476969614	0.708352110017338	0.433011148534114	0.159700607270283	0.481845315459729	0.112683267690473	0.192978849270845	0.547895996732177	-0.199891851331606	0.533361431505266
Sc.chr02.0213	Sc.chr02.0213	NA	NA	blue	0.73151249150261	0.006854524728408	-0.529161799192658	0.0768774615745464	0.712282598449267	0.00934649929865819	0.907131286575315	4.64689908634713e-05	0.569494659103316	0.0532557495620877	-0.113619923565305	0.725145749134261	0.403860263199268	0.192922368902147	-0.0506218606029415	0.875847435408318	0.10651082866534	0.741808038691818	-0.210888409253547	0.510585809400282	0.482234756180718	0.112350480592867	-0.312914935599384	0.322016756512623	0.463924903766669	0.128707926352133	0.258135988926192	0.417904476709299	0.200098090283659	0.532930349549077	-0.371971379639809	0.233796439150942
Sc.chrX2.701	Sc.chrX2.701	NA	NA	blue	0.731421413651511	0.00686499990043426	-0.370439119544154	0.235880347225975	0.524112375450814	0.0802664431255286	0.766579911607978	0.00363137819063036	0.833941609551938	0.000747157726988988	-0.415068847335013	0.179683331408594	0.619115421198857	0.0318219275462755	0.00148606351471973	0.996342901337629	-0.161273836784128	0.616560524681101	0.190655659066451	0.552817091153511	0.372640634407919	0.232889688652421	-0.124656990732282	0.69949477845157	0.0999746175089513	0.757218113081584	0.187895005876401	0.558688397477782	0.154275344428887	0.632131231721575	-0.250853467110334	0.431615056432405
Sc.chr10.203	Sc.chr10.203	NA	NA	blue	0.731208399277124	0.00688954631939359	-0.665802574839584	0.0181035325840102	0.611597135841368	0.0345797243337708	0.964144513236766	4.39437332072936e-07	0.511962443575964	0.0888347046480307	-0.150540492418926	0.640497748912939	0.185490885868462	0.563822063923422	0.130352963857504	0.686367039921706	0.216398926129857	0.499336341853473	-0.377372893474286	0.226537993664011	0.68962418929029	0.0130854967084701	-0.124136642274092	0.700697880806921	0.537619695189906	0.0714222987108932	-0.0557659531230514	0.863330929544402	0.269932955069201	0.396161221604813	-0.29606469479447	0.35011414242877
Sc.chr03.0342	Sc.chr03.0342	NA	NA	blue	0.730322826383665	0.00699230096711803	-0.642620560407442	0.024217625524783	0.843816480605798	0.000559622153674621	0.874887019752997	0.000194977083735806	0.354340964328438	0.25843825871938	0.0170851527971263	0.957970866732921	0.319932316304179	0.310692652816204	-0.0413937503162371	0.89836493431482	0.434485301528075	0.158124545724996	-0.473854482024385	0.119656027767298	0.33941847288679	0.28042816032067	-0.463219531907576	0.129367434931518	0.574154071761164	0.0509031686503606	0.079282110975275	0.806517634959484	0.112322685809681	0.728178288752903	-0.430443660505678	0.162469318448184
Sc.chr02.0823	Sc.chr02.0823	NA	NA	blue	0.729842437053014	0.00704852021928848	-0.603495153483246	0.0377386388932358	0.746022733016367	0.0053330459094177	0.860235251959944	0.000330594295186459	0.559767164345803	0.0584105983724882	-0.153576238678319	0.633694338850076	0.423343443035123	0.170283486091658	0.0164031691456955	0.959647304226259	0.21175495197013	0.508809461407561	-0.241503585396406	0.449533220811414	0.408323210172898	0.187580969609163	-0.357997481520917	0.253208153932213	0.412204536905267	0.183010994819055	0.292302762312527	0.356559707813666	-0.0956623875657513	0.767429806863143	-0.340096202370336	0.279407042495018
Sc.chr01.3371	Sc.chr01.3371	NA	NA	blue	0.728705576418926	0.00718291586993463	-0.635907219323611	0.026237981845693	0.663726891265304	0.0185990697064765	0.968135116587428	2.45248680846604e-07	0.557783125215721	0.0595031098584457	-0.135796314448821	0.673895390198534	0.285306272775459	0.368712649644734	0.0499046884126943	0.877594583013472	0.194944106111124	0.543747374332225	-0.307289497228472	0.331255541217097	0.625632222815687	0.0295624126501078	-0.25130185554967	0.430764625222346	0.570139756871226	0.0529255817218136	-0.0274556946127766	0.932501115935673	0.161538619458581	0.615974206619414	-0.398625761699425	0.199305486515793
Sc.chr02.0320	Sc.chr02.0320	NA	NA	blue	0.728699410956429	0.00718364992812025	-0.655043298950212	0.0207803584631898	0.47964229032447	0.114578084457053	0.771092979603705	0.0033208822260832	0.663568348468062	0.0186373231484025	-0.440740721547337	0.151546921683068	0.295820262474261	0.350531045103771	0.32291091486028	0.305953749711627	0.206266124231232	0.52010690054192	-0.186895236927379	0.560820945665888	0.435842472000099	0.156682327655847	-0.0323995223283816	0.92037829281412	0.274145048047615	0.388539883180216	-0.264039006759897	0.406951691225853	0.0259923476886827	0.936092042179204	-0.122393617984428	0.704732530619147
Sc.chrX2.126	Sc.chrX2.126	NA	NA	blue	0.728454713240882	0.00721282902035526	-0.735109752931545	0.00645030032512742	0.820137117142578	0.00108674147028078	0.899107107770245	6.93568667928017e-05	0.310385247141757	0.32615366840373	-0.0827969979431815	0.798092752853231	0.23114096881855	0.469797290002011	0.124802401030249	0.699158687229764	0.512790502970015	0.0882319501202667	-0.576450704975932	0.0497708478833928	0.462326441499784	0.130205610884539	-0.25180565318215	0.429810078547113	0.489553642730733	0.106216875132357	0.129318166742698	0.688746190518807	0.0458312213611645	0.887527513200521	-0.366654357395517	0.241074831289273
Sc.chr04.0176	Sc.chr04.0176	NA	NA	blue	0.726650455890707	0.00743073075837798	-0.644688109487082	0.0236188173549127	0.834877470118721	0.000727549266000947	0.866211425116081	0.000268512121001474	0.374511779095253	0.230365673506939	-0.118783936779398	0.713110152925202	0.373791858336925	0.231334843868476	0.0369082735598906	0.909335815515856	0.439451731318002	0.15288774010642	-0.425031934390576	0.168404202687525	0.398240102594775	0.199780829359704	-0.284492927217727	0.370139309673787	0.358315052288582	0.252756862291304	0.0883292933166044	0.784872586350528	0.0228517621038178	0.943802379307102	-0.415614962580592	0.179053189697522
Sc.chr10.445	Sc.chr10.445	NA	NA	blue	0.726332453229725	0.00746964179913632	-0.479414666361027	0.114775054316375	0.678134373812881	0.0153565254000632	0.927488884161888	1.39653413469439e-05	0.633044111716911	0.027135665496044	-0.170034887024826	0.597271492570771	0.463366016290327	0.129230294158309	-0.0826669559683626	0.798404105818345	0.0399634909753058	0.901861471141878	-0.108587906050944	0.736928914705503	0.532720629990008	0.0745485417216605	-0.265889768429759	0.403547628849327	0.413665008474493	0.181309511637605	0.164470641921801	0.609495552342596	0.187903949104265	0.558669336165114	-0.463787885918477	0.128835863347668
Sc.chr01.1596	Sc.chr01.1596	NA	NA	blue	0.72560683029354	0.0075590011132334	-0.604569441208024	0.0373083963709064	0.646688047898087	0.0230498941794305	0.940873725595587	5.1507179937657e-06	0.548150201408215	0.0650099018147019	-0.160393893546456	0.618510491493706	0.286208131341175	0.367134099795899	0.0705769126538235	0.827462995765833	0.156685316282993	0.626753475326898	-0.293711979013161	0.354137888295683	0.623371842993137	0.0303326008173047	-0.183673375237615	0.567715730506434	0.448616668864132	0.143517742294223	0.143465589646746	0.656451501188926	0.186331724648329	0.562024398082963	-0.303349261265664	0.337811402304535
Sc.chr03.0626	Sc.chr03.0626	NA	NA	blue	-0.725047860651125	0.00762838155615798	0.609580071087588	0.035347785755047	-0.406100461658058	0.190229634958664	-0.776975419263	0.00294696418197872	-0.763362885269493	0.00386580955340219	0.33106039682829	0.293195539588087	-0.25963698624622	0.415105717621844	-0.259623041338601	0.415131676352066	0.0675869991209864	0.834681508745048	0.0903102301155136	0.780151348954161	-0.517854294912035	0.0846060626784285	0.0833840258153095	0.796687598184766	-0.392372172695803	0.207099065499009	-0.000158776632125233	0.999609260645013	-0.354114966980999	0.258763561646639	-0.141860784535129	0.660088987627193
Sc.chr08.059	Sc.chr08.059	NA	NA	blue	0.724134947873597	0.00774271838229204	-0.662474597030584	0.0189027963608865	0.538845491103744	0.0706544063694245	0.892403159349946	9.45653868587533e-05	0.670581968159355	0.0169993860746829	-0.305623644712523	0.334018736133758	0.285220348097708	0.3688632310139	0.208090478283816	0.516339887400058	0.0834575674904269	0.796511602196303	-0.19080145845176	0.55250771686807	0.645988097360265	0.0232478633950937	-0.0611944846600782	0.850153596051177	0.426911485781647	0.166327703244937	0.0498793590762537	0.877656298591095	0.0688866759912228	0.831542242989975	-0.194311483923516	0.54508139318388
Sc.chr06.0047	Sc.chr06.0047	NA	NA	blue	0.72236153260134	0.00796848997417804	-0.593157532069729	0.042061118548183	0.62368891910487	0.0302237013907816	0.85931308862857	0.000341091384914846	0.433637862097965	0.159029355353196	-0.202784971403003	0.527327800541766	0.212322866119852	0.507646758985767	0.164578341469545	0.609258063143727	0.226695781956386	0.478617565620598	-0.387217758656437	0.213660311294749	0.527101145749018	0.0782484494000682	-0.0185705874339365	0.954319952829209	0.341372958837182	0.277489164295913	0.279890420015243	0.378266477628033	0.292955234262188	0.355437309548035	-0.210719560082284	0.51093225449437
Sc.chr05.066	Sc.chr05.066	NA	NA	blue	0.722306348503363	0.00797559351965032	-0.606379702061638	0.0365913333576274	0.75152215368776	0.00482874916843903	0.895083157863593	8.37494301616174e-05	0.392503171596667	0.206933932205051	0.0802263964442558	0.804252371419119	0.230460463025509	0.471142650927884	-0.0636090081728065	0.844303628483324	0.279014694930243	0.379823215124743	-0.446096038952384	0.146056918611931	0.426038667279896	0.167289958978583	-0.455528655392166	0.136701367759448	0.676929028846243	0.0156105317553934	0.239916494262922	0.452609416938786	0.242479925809275	0.447645784407906	-0.34008429330132	0.279424967231056
Sc.chr05.171	Sc.chr05.171	NA	NA	blue	0.721296060523126	0.00810648171662966	-0.615331223188493	0.0331894841527096	0.782973384363252	0.00259961761351111	0.857208481220107	0.00036601992443406	0.475400142612784	0.118285732651189	-0.177508340110661	0.581002900343219	0.404140535353221	0.192584200256616	0.0462900226400062	0.886407983305551	0.362777627488318	0.246465054422825	-0.325929454358947	0.301192654800287	0.355780258261816	0.256372115010654	-0.337800931258758	0.282873859895175	0.403912256569715	0.192859607479636	0.00167577651712549	0.995876034168781	-0.0885118644697603	0.784437176985715	-0.462448793622907	0.130090573459503
Sc.chr01.0964	Sc.chr01.0964	NA	NA	blue	0.720604662184023	0.00819697762442639	-0.704137190525946	0.0105840347799025	0.765063654211188	0.00374048529276907	0.867737400752969	0.000254224310736731	0.386052509250971	0.215160838484633	-0.06297879859601	0.845829831152975	0.239662124733974	0.453103378440984	0.0936898192276447	0.772112444926244	0.377371921255294	0.226539287811136	-0.468360967140642	0.124610548895618	0.453585917753679	0.138595607851947	-0.274793986604614	0.387372416232145	0.559336888704798	0.0586463340663013	0.0904129662234736	0.779906678781912	0.097056216366231	0.764125316402165	-0.312026121555247	0.323466980103144
Sc.chr03.1103	Sc.chr03.1103	NA	NA	blue	0.720555352958441	0.0082034603578787	-0.578445426025257	0.0488018448404051	0.658568318354376	0.0198735418206982	0.909649802266083	4.0677118998938e-05	0.604260561469149	0.0374317398433616	-0.105522047572893	0.744133799585797	0.339733748894069	0.279952877435269	0.00367176521581238	0.990964177716413	0.0878186384734821	0.786090734576352	-0.22013248268122	0.491777999303955	0.542259898086556	0.0685454458064508	-0.335990403260535	0.285625700222668	0.513161053164167	0.0879631200745337	0.114816032580228	0.722352824305888	0.220526766467148	0.490982825188032	-0.247758347002019	0.437507621244258
Sc.chr04.0663	Sc.chr04.0663	NA	NA	blue	0.719758088620154	0.00830881060496238	-0.710641419924165	0.00958668189888095	0.722558226762138	0.0079432091245711	0.892088328250901	9.59045320611642e-05	0.45039735317554	0.141741197078666	-0.168045763394081	0.601630620738328	0.268753629564891	0.398308577514289	0.147476212331036	0.647390963135304	0.407501772559569	0.188557130572284	-0.42907548460379	0.163957057305665	0.491178751822755	0.104885843342499	-0.249442587760343	0.434296311867244	0.493304197640489	0.103161845425014	-0.235404162831838	0.461409758689116	0.109146995562183	0.735617108575168	-0.338336931322478	0.282062094701942
Sc.chr02.0796	Sc.chr02.0796	NA	NA	blue	0.719493087729511	0.00834405070478284	-0.633313044958405	0.0270504146728059	0.456287573171011	0.135965973502119	0.803841939480971	0.00162837590113632	0.643225144809108	0.0240413976019744	-0.32343545309567	0.305123412094689	0.23029118094671	0.471477599035799	0.2372824712266	0.457736799488536	0.116526980133507	0.718363156586126	-0.19030873959508	0.553553512692091	0.520615503999282	0.0826721664637508	-0.0615450063825218	0.84930390603887	0.401476542837911	0.195813302106729	0.0279244510042597	0.93135106975531	-0.0627454453943517	0.846395075240268	-0.183391138096359	0.568321338028772
Sc.chr06.0347	Sc.chr06.0347	NA	NA	blue	0.719232444761542	0.00837882016441458	-0.562275258745232	0.0570496045443882	0.632146416660123	0.0274216372450039	0.803091866709172	0.00165750867000292	0.514591725952874	0.0869303827164549	-0.253184918962311	0.42720207297645	0.359666070000556	0.25084223144109	0.106945644321082	0.740785913441431	0.187583405486276	0.559352698468647	-0.250271502647324	0.432720051451085	0.422987117989033	0.170681752678238	-0.102209939193952	0.751938583321214	0.257851328343582	0.418436305918398	0.546341297103538	0.0660819259753607	-0.0353132400791776	0.913240655903885	-0.273344498314336	0.389982581723653
Sc.chr01.2058	Sc.chr01.2058	NA	NA	blue	0.719131238012742	0.00839235017339418	-0.721465121036744	0.00808446787229746	0.543126649174746	0.0680170687967169	0.914811337009508	3.0582876245653e-05	0.444749316470376	0.14742529866896	-0.24752311639985	0.437957042573379	0.0759029679032622	0.814635000306513	0.300388496611022	0.342783285187285	0.319085883602545	0.312046693855874	-0.477907915332392	0.116084529038236	0.685860168594664	0.0138000709674902	0.0500899079933762	0.877143309791396	0.446275741816385	0.145874945119345	-0.116276624635596	0.718946546760002	0.255073252701329	0.423644099866058	-0.192336791073896	0.549254213049409
Sc.chr08.241	Sc.chr08.241	NA	NA	blue	0.719117821742958	0.00839414497713287	-0.667566996997399	0.0176899706058427	0.662229409218871	0.0189626855169931	0.928294387985145	1.32249426151677e-05	0.401328421740014	0.195993815189498	-0.0324142977341667	0.920342083971388	0.126754893201988	0.694650654643005	0.103154236451964	0.749711195612183	0.29556515974683	0.3509664291148	-0.505245920566413	0.0938267874313298	0.573649732122569	0.0511542259292578	-0.244104916369133	0.444512811397842	0.620826435019198	0.0312170713147791	0.0420133076626701	0.896850821841804	0.42414282386899	0.16939214203206	-0.214741932641058	0.502707331550989
Sc.chrX3.383	Sc.chrX3.383	NA	NA	blue	0.718667458592913	0.00845456037428738	-0.590527155036189	0.0432146622046932	0.446108114236297	0.146044686183552	0.554609787725698	0.0612799205506339	0.603770979212346	0.0376278375361499	-0.46153772866741	0.130948761320053	0.27187535215648	0.392637285821651	0.422799113938237	0.170892121766704	0.186178816963743	0.562351132789043	-0.197382535247684	0.538618249793291	0.115652560305767	0.720401369874472	-0.020448906573041	0.949704565963421	0.0856177636650891	0.791345849563157	-0.167796994137799	0.602176641519933	0.334261838668348	0.288267089039288	0.307968236132178	0.330133271852983
Sc.chr10.553	Sc.chr10.553	NA	NA	blue	0.718436116144717	0.00848572059126617	-0.620678060307321	0.0312691930756677	0.639249280539142	0.0252175389301331	0.959417747479203	8.097067940678e-07	0.510728745058482	0.0897378806189705	-0.113393307044209	0.725675248382461	0.241933050190508	0.448702523614284	0.0442757793908311	0.891324370826623	0.174413187474945	0.587719421520141	-0.333474538589206	0.289474717142911	0.655074620845108	0.0207721703852859	-0.178580670503865	0.578683001409125	0.562322141287248	0.0570243767450502	0.237578597065982	0.457158999086438	0.123333688165656	0.702555636678809	-0.407673966664423	0.18835224249031
Sc.chr03.0777	Sc.chr03.0777	NA	NA	blue	0.718426379989641	0.00848703386281459	-0.643983717144592	0.0238216032931834	0.660864180330393	0.0192986958611013	0.976611010847381	5.3003249692681e-08	0.422367840046849	0.171375315876057	-0.0646717612849127	0.841731033979851	0.160812784399187	0.617581940731079	0.0690600776260243	0.831123575032236	0.257595766425985	0.418914055393495	-0.453765295755384	0.138420000720464	0.672983053725639	0.0164637372068064	-0.169231740039445	0.599030121146361	0.579199559427108	0.0484389816531824	0.145240025157788	0.652437485414029	0.263864497482552	0.407273402454708	-0.366578061661317	0.241180234754789
Sc.chr02.0778	Sc.chr02.0778	NA	NA	blue	0.718414143409122	0.00848868462229295	-0.605184274969534	0.0370637407326355	0.761261184259807	0.00402504608027967	0.908710637228058	4.27662819712613e-05	0.435682262738731	0.156852138985432	-0.180518183280151	0.574500664867533	0.371919959612557	0.233866193195917	0.0436864597844679	0.89276346057517	0.333937888312241	0.288763645705059	-0.353280256303933	0.259967117447794	0.51403248560909	0.0873330903310568	-0.167758980494439	0.602260093762852	0.345253113723608	0.271706983679939	0.135605202548573	0.674332007057445	0.0690205445151335	0.831219021839677	-0.470083021674007	0.123043259395141
Sc.chr02.0094	Sc.chr02.0094	NA	NA	blue	0.717928241919234	0.00855442867308857	-0.764911538551003	0.00375156694046451	0.657417663083874	0.0201663059161236	0.916734919150753	2.73729836146874e-05	0.33977966482174	0.279883696934802	-0.121735183828646	0.706258460759471	0.0486920944049208	0.880549795648556	0.262542266523883	0.409715097202556	0.399924654151885	0.197709649265025	-0.607181171578393	0.0362770259854112	0.625112698788578	0.0297381713339282	-0.0587918089995875	0.855981752773648	0.553041108980313	0.0621717125053257	0.102617152878443	0.750977842489481	0.269550317136954	0.39685729686003	-0.176970183931951	0.582168533969584
Sc.chrX2.646	Sc.chrX2.646	NA	NA	blue	0.717711375678938	0.00858389385518638	-0.458802513118404	0.133547331710939	0.691063316293729	0.0128196558204568	0.848587340022508	0.000483276959423806	0.586639116737512	0.0449605107631495	-0.211891720722115	0.508529344707941	0.494910632859926	0.101871444088798	-0.0566595430984766	0.861159524683254	0.0773646865909642	0.811121564618528	-0.100642348572426	0.755640013332287	0.435930345484503	0.156589237228342	-0.208201092412535	0.516111869212762	0.258813387266344	0.416640245427117	0.342394964608182	0.275959403085087	0.0332672123775615	0.918252155289206	-0.431630610231435	0.161185592550685
Sc.chr08.316	Sc.chr08.316	NA	NA	blue	0.716132950274206	0.00880064156340351	-0.527265679209726	0.0781383739591136	0.548345686882993	0.0648947746819645	0.949433445813542	2.39116513324384e-06	0.632138698378667	0.0274241053960841	-0.108164229078222	0.737923428582077	0.280489509811591	0.377203407924115	-0.0259147226067481	0.936282558471903	-0.0305583645323846	0.924891329278092	-0.170166565016489	0.596983349413862	0.673707096635449	0.0163046759821963	-0.210997278978024	0.510362485019587	0.566267903073146	0.0549289033593754	0.239696093224518	0.45303740005958	0.271765316043381	0.392836487535434	-0.332272894886759	0.291323408712494
Sc.chr10.273	Sc.chr10.273	NA	NA	blue	0.71612259304684	0.00880207716588328	-0.680740762512208	0.0148176935096022	0.691903748580343	0.0126662687720951	0.906706791658579	4.75059209323481e-05	0.438373320995175	0.154015312869387	-0.213471005571177	0.505299737371478	0.250311121311018	0.432644782574285	0.178179469947804	0.579550537411921	0.313610101064556	0.320884987107946	-0.414209220045225	0.180678022881545	0.601205566983698	0.0386673760492313	-0.0544794712261994	0.866458575267757	0.36624496101289	0.241640736438044	0.220486782864644	0.491063435882563	0.0642390150179358	0.842778407895557	-0.302647849882888	0.338985715152174
Sc.chr03.0765	Sc.chr03.0765	NA	NA	blue	0.715474267381397	0.00889228939511956	-0.557963981420578	0.0594029372913227	0.532311764052852	0.0748136163295991	0.843552565831894	0.000564102577817425	0.551722808816284	0.0629280927181308	-0.0206704498280375	0.949160283115791	0.182379245931864	0.570494726704755	0.00401332082227302	0.990123680390887	0.0688908735904448	0.831532107660539	-0.268126494221153	0.39945288117467	0.47776578816568	0.116208553835683	-0.343737944736329	0.273956564840437	0.6611404437891	0.0192303531829893	0.100118562555156	0.756877844595603	0.301322626644758	0.341210418896364	-0.192377199833001	0.549168690811435
Sc.chr10.063	Sc.chr10.063	NA	NA	blue	0.714693057055007	0.00900190696429873	-0.435260468178748	0.157299773544125	0.580169062208423	0.047975285294755	0.825723494411179	0.000937444768295643	0.649936745511357	0.022147066129926	-0.364506141144072	0.244053033705971	0.501819737423146	0.0964445323532971	0.0240994405653003	0.940738685152017	0.0216628135626808	0.946722512426601	-0.0143972299656947	0.964579107161633	0.473453206123811	0.120013474582186	-0.0220003679030554	0.945893394899348	0.146611512174435	0.649340775957167	0.435535921554603	0.157007353376878	-0.112841774833701	0.726964387515874	-0.474187271667916	0.119360118227096
Sc.chr05.219	Sc.chr05.219	NA	NA	blue	0.714431285989797	0.00903886266119641	-0.630850152717556	0.0278384104326205	0.641233850319867	0.0246253705537957	0.921354256746728	2.07411687227687e-05	0.41614627748531	0.178441451488226	-0.0342304092603819	0.915892569474822	0.133850737314715	0.678344577304426	0.0777430957994629	0.810212526130529	0.231433589222559	0.469219328350276	-0.459621358921415	0.132765911446628	0.579682545904952	0.0482075851161718	-0.224093797139175	0.483815495476888	0.601152362170732	0.0386891492981204	0.256749911604534	0.420497224870088	0.289472920362871	0.361449337501664	-0.256527472306676	0.420914049731698
Sc.scaffold.099	Sc.scaffold.099	NA	NA	blue	0.713467414467319	0.00917591449774969	-0.766243911178347	0.00365534506646323	0.56094481381241	0.0577687734911198	0.80198256229606	0.001701324823923	0.434940353879302	0.157640040562981	-0.216231851480502	0.499675780448125	0.0763843874708298	0.813477494801734	0.333346726491102	0.289671035870834	0.401849804647449	0.195358867149821	-0.501519078229251	0.0966765615413201	0.456763948722963	0.135505676012246	-0.12755159092634	0.692813786647573	0.521014428470807	0.0823952748552937	-0.246713078515549	0.439506371433085	0.165548382903694	0.607120578475335	-0.0756085020502638	0.815343169858222
Sc.chr01.2062	Sc.chr01.2062	NA	NA	blue	0.712557152111164	0.00930676144099363	-0.634228406418059	0.026761698915871	0.636175500644486	0.0261549821838883	0.96135800420405	6.3587340519521e-07	0.452060184603141	0.140095090553928	-0.0760005599091253	0.814400326507441	0.16601521453075	0.606092920599825	0.0747311344614533	0.817453927152783	0.202298007855562	0.528341314362417	-0.406289510908947	0.190003465911998	0.689150386080683	0.0131739049288294	-0.144071818722813	0.655079183928056	0.557226500245182	0.0598121502003851	0.138762613286479	0.667130454551718	0.266451663028141	0.40251699446114	-0.32042797128745	0.309901267084939
Sc.chrX1.246	Sc.chrX1.246	NA	NA	blue	0.711233801437169	0.00949946399328218	-0.424410299381376	0.1690945525566	0.485219966639382	0.10982112552568	0.781472631555172	0.0026834309285492	0.744536550759144	0.00547589979143024	-0.454013435958775	0.138177314175968	0.500421095766885	0.0975270935999536	0.105723198015679	0.743660503994393	-0.0117220979991438	0.971157933927908	0.0580151434403431	0.857867133059608	0.431462433904899	0.161367088536682	-0.0382244798333453	0.906114961819997	0.0753645546108285	0.815929942307665	0.00779284923699976	0.980823837841079	0.0576793243546659	0.858682556275671	-0.294168443315999	0.353355305778969
Sc.chr02.0008	Sc.chr02.0008	NA	NA	blue	0.71093426002009	0.0095434920118314	-0.608211307267815	0.035875880879009	0.74081145727429	0.00584663650772443	0.788791168264935	0.00229342740749106	0.496209145618045	0.100836300018505	-0.0511359544571283	0.874595332111151	0.382694463952883	0.21952066858709	-0.0372314190494486	0.908544936883708	0.285942738871431	0.367598256095446	-0.277929329627575	0.381757204366921	0.270589800553738	0.394967768190774	-0.493708396673147	0.10283614350684	0.56128824427058	0.0575825314918212	0.10128663041988	0.754118145096876	-0.108322397417407	0.737552110488776	-0.379618914820351	0.223560078186735
Sc.chrX2.167	Sc.chrX2.167	NA	NA	blue	0.71020142028737	0.00965184945494014	-0.579246853863395	0.0484162886577179	0.51723961618382	0.0850407106065758	0.76467765551913	0.00376865391918702	0.573542416011285	0.0512077591469652	-0.267039651187174	0.401439920796878	0.254248182795362	0.425196889117067	0.203580402239149	0.525674071779854	0.0717951964256268	0.824525187936411	-0.231150341574892	0.469778772519211	0.430624247721668	0.162273591056366	-0.0452572508829296	0.888928335223605	0.372136936719822	0.233571936168392	0.383045390607773	0.219062580380662	0.260827152619686	0.412893171943432	-0.0490004335605416	0.879798208294821
Sc.chr02.0930	Sc.chr02.0930	NA	NA	blue	0.70995058604545	0.00968914747722153	-0.661895324111663	0.0190445118904374	0.610732267668705	0.0349075730076577	0.876040045067548	0.00018653255352308	0.445543741130967	0.146617107460391	-0.339259798761917	0.280667537781669	0.241676386458128	0.449198890288576	0.249630535850936	0.433938666563542	0.337708088661518	0.283014603800548	-0.375786189831035	0.228655993116416	0.602437257410995	0.0381657605281705	0.109986675012096	0.733648165361708	0.269200381129523	0.397494424918167	0.0985822024197436	0.760511646871297	-0.0342067595494406	0.915950497823368	-0.390264529212484	0.209766935638703
Sc.chr01.2421	Sc.chr01.2421	NA	NA	blue	0.707471396054609	0.0100635944068836	-0.474782125534442	0.118832386182683	0.636645246302368	0.0260101122187298	0.888617458372457	0.000111676424034453	0.711250308994346	0.00949704204456816	-0.195582101087763	0.542403410733836	0.517656611411757	0.0847456826434874	-0.0957464582345731	0.767230390692941	0.00094897039774601	0.997664645965919	-0.00322154330894945	0.992072092968325	0.515458683209729	0.086308577230895	-0.341998768604989	0.276551863451632	0.367014417210215	0.240577772104844	0.0643379415288196	0.842538955809123	0.00756220962962503	0.981391293676566	-0.429062019660031	0.16397174159297
Sc.chr03.0046	Sc.chr03.0046	NA	NA	blue	0.707212045829724	0.010103378767271	-0.576248545675474	0.0498698022352657	0.766519613389202	0.00363567044904028	0.903697970853733	5.53880095169336e-05	0.509701555756968	0.0904945880179748	0.0455298501178215	0.888262997836107	0.365657554700212	0.242454073533147	-0.131462950551774	0.683817919640258	0.203174340111155	0.526518010609814	-0.29209949000251	0.356909764787316	0.424672780766076	0.168802839757467	-0.561428000166222	0.057506861932525	0.658608170708403	0.0198634580542211	0.148396341573604	0.645318395399354	0.0828355727642469	0.79800040028887	-0.420712899383513	0.17323745518122
Sc.chr01.3584	Sc.chr01.3584	NA	NA	blue	0.707007212946886	0.0101348828141402	-0.391525180032955	0.208168696756146	0.480067551151371	0.114210691749787	0.786037577367358	0.00243470131959975	0.881368875400434	0.000151141439742846	-0.386235806693072	0.214924379316153	0.585356881902286	0.0455470394127879	-0.0165339394018304	0.959325835783516	-0.176455297937882	0.583284623493428	0.219207243286029	0.493646259243327	0.400848016724768	0.196579982333848	-0.231407624083962	0.469270599356584	0.262302152490632	0.410159286358154	0.0195809104790792	0.951837228790739	-0.0193104645004855	0.952501773324508	-0.352570199364413	0.260993494186639
Sc.chr08.387	Sc.chr08.387	NA	NA	blue	0.705740265478332	0.0103313715746671	-0.605834685445738	0.03680617615677	0.609122214237067	0.0355238130063996	0.843113204285573	0.000571623142115187	0.535848593523273	0.0725418941470545	-0.308129825034817	0.329866395867687	0.304466307262126	0.335945769438847	0.19628044698892	0.540933913775589	0.186327547699048	0.562033322406313	-0.268675135581166	0.398451710765248	0.523793942814358	0.0804835149249819	-0.0204607236293484	0.94967553356584	0.286005159277757	0.367489058748456	0.305517864715239	0.334194616676682	-0.0068600474430523	0.98311891125491	-0.267467883984094	0.400656402333802
Sc.chr01.1908	Sc.chr01.1908	NA	NA	blue	0.705581265595297	0.010356229260105	-0.46025211498045	0.132166014360871	0.594013190413456	0.0416906255191427	0.824514077663766	0.000968335028598957	0.712493355363198	0.00931598388159824	-0.305303072877045	0.334551905683923	0.517823637066791	0.084627705478255	-0.0085172578097121	0.979041588123085	-0.0354846346660859	0.912820974732576	0.0390483015557863	0.904099667039563	0.466439027557563	0.126375121334693	-0.147996103931778	0.646219636929602	0.287546906408205	0.364797343420322	0.17008192004422	0.597168566893838	-0.022768507719543	0.944006837069519	-0.420752135832355	0.17319316003294
Sc.chr03.0997	Sc.chr03.0997	NA	NA	blue	0.704610573995985	0.0105089512518273	-0.624389943742988	0.0299839342497269	0.585276103945183	0.0455841693671479	0.873279083220239	0.000207248390275944	0.43281258709752	0.159913654379737	0.0268828974094066	0.933906576351639	0.0978304418766358	0.762291337597012	0.0539911686970559	0.867646180595378	0.197694622224038	0.537963265445553	-0.44170295451543	0.150550915745598	0.517210142949752	0.0850615895118373	-0.317096716611635	0.315241603058522	0.701777033066574	0.0109643474461785	0.148940833154712	0.644093030806351	0.403211280527264	0.193706818875119	-0.161760507049088	0.615483031334496
Sc.chr05.573	Sc.chr05.573	NA	NA	blue	0.704217487005027	0.0105712709208947	-0.755919649962424	0.00445212961492324	0.689430543979416	0.0131215763188775	0.89330235638762	9.0821180274126e-05	0.326979345260591	0.299546456995934	-0.0758932674520289	0.814658327179845	0.0881183797971252	0.785375659191176	0.195473579044604	0.542631918727449	0.442701504600262	0.149521757244232	-0.586387832881761	0.045075031914742	0.551504976839073	0.063053685726528	-0.173503132581406	0.589699975712193	0.60985017114347	0.0352442361856207	-0.00428332348786437	0.989459266458619	0.136954720316224	0.671250860714465	-0.285402855256808	0.368543429050362
Sc.chr03.1138	Sc.chr03.1138	NA	NA	blue	0.704183487528469	0.0105766740503645	-0.483684804136366	0.111117097253704	0.76697859044055	0.00360309541108893	0.878000933278038	0.000172829848341567	0.557547505459372	0.059633790989429	-0.0849384911833681	0.792969397058935	0.504926516602251	0.0940687814395671	-0.149319477437907	0.643241380346746	0.175883514949726	0.584525026906354	-0.161118406983634	0.616904794456665	0.384914639272671	0.216632245229182	-0.475311812151401	0.11836376187436	0.411057869313342	0.184353826882371	0.0917171430828098	0.776802329165584	0.0210255336555821	0.948287962272729	-0.500747184529143	0.0972739731898866
Sc.chr04.0994	Sc.chr04.0994	NA	NA	blue	-0.704129970572162	0.0105851830187699	0.652753722586666	0.0213852947410702	-0.472167263752744	0.121163685193056	-0.704036203490996	0.0106001038565639	-0.520252501005079	0.0829246741770657	0.110226037756049	0.733087158843254	-0.0849890742733114	0.792848470960964	-0.234124128525924	0.463920715900339	-0.154307995093593	0.632058262907037	0.365777926133705	0.242287272752617	-0.322592902675853	0.306457771238387	0.285819630839837	0.367813669259688	-0.567077483274018	0.0545057107783585	-0.150543306274269	0.640491430908068	-0.31833741660353	0.313246735821018	-0.183152705989298	0.568833153601917
Sc.chr02.0891	Sc.chr02.0891	NA	NA	blue	0.704104705924843	0.0105892017584353	-0.554978367642921	0.0610716789266456	0.665609250519522	0.0181492724831533	0.89391950085878	8.83194254838269e-05	0.504781609902121	0.0941787071988544	0.0380306373061416	0.906589228321394	0.269402795684807	0.39712582582146	-0.0988263758811722	0.759933828251209	0.156130426824222	0.62799022342597	-0.291538238334187	0.357877245045886	0.468449829715136	0.124529354582119	-0.463200737730823	0.129385037170935	0.694681042139752	0.012169037804376	0.0632626590116253	0.845142335000384	0.16414231529391	0.610219761604344	-0.407130442281094	0.188999433774737
Sc.chr06.0288	Sc.chr06.0288	NA	NA	blue	0.703712898923138	0.0106516701558456	-0.533518355596252	0.0740332166351272	0.561947845223215	0.0572260048628573	0.779879880910597	0.00277461914282374	0.611433738626879	0.034641494417891	-0.446738435317127	0.145407075850337	0.422621402572988	0.171091123565515	0.216958172227359	0.498200894515948	0.101585671018168	0.753412049017814	-0.106481578529139	0.741876811031243	0.498068378721495	0.0993664401539014	0.128766149689113	0.690016420058737	0.0412426753978466	0.898734187894156	0.201648050056711	0.52969536487077	0.0791826015175159	0.806756429817089	-0.199124202090092	0.534967277535533
Sc.chr05.854	Sc.chr05.854	NA	NA	blue	0.702637265874128	0.0108245741146969	-0.51411289732454	0.0872751084841876	0.504524043668885	0.0943743092937236	0.930526014554971	1.13344096023708e-05	0.72139833550017	0.00809315885375991	-0.18651414885892	0.561634693083285	0.33316352795398	0.289952559189161	-0.00308324704367703	0.992412417903093	-0.0682854050096455	0.832994286847016	-0.0673784462952552	0.83518545894651	0.663251881119645	0.0187138530551907	-0.235227327764293	0.461756263663063	0.50899055596843	0.0910208798605649	0.0633127612950764	0.845020999983943	0.13684269143679	0.671506463000752	-0.336676839081373	0.284580596600918
Sc.chr06.0713	Sc.chr06.0713	NA	NA	blue	0.702234224096582	0.0108898957175563	-0.508884621947538	0.0910994699748	0.529199620790151	0.0768524527840145	0.952575124074471	1.7443794013356e-06	0.578695357966495	0.0486813749925046	-0.0560127153363256	0.862731215167642	0.209250480196572	0.513950864727797	-0.0370401034922921	0.909013160733497	-0.0106781594071647	0.973725711781937	-0.223294395078168	0.485417592436304	0.682141018989705	0.0145340342706907	-0.228005502035789	0.476010912133794	0.601182147961882	0.0386769588476477	0.172823105462028	0.591181605588798	0.324423339683146	0.303563014980941	-0.337544464183884	0.283262745872765
Sc.chr07.008	Sc.chr07.008	NA	NA	blue	0.701089137733561	0.011077080120871	-0.719936413596659	0.00828515947629447	0.724051099641006	0.00775328383264685	0.870591431263924	0.000229097506131132	0.2171845633639	0.497741577130802	-0.00817777628638319	0.979876798068567	0.0605944929577191	0.851608358584638	0.15454410086463	0.631530695407317	0.509320472669575	0.0907764149373138	-0.668275241119332	0.0175259300909853	0.501199674430994	0.0969234665790272	-0.183703665832307	0.567650750201861	0.542460308008877	0.0684230240903331	0.109416679922302	0.734984572679334	0.215150841994247	0.501874507358279	-0.265032854062392	0.405121945671442
Sc.chr06.0418	Sc.chr06.0418	NA	NA	blue	0.700714527399534	0.0111388323350211	-0.637995812939927	0.0255968319204336	0.681341639449663	0.014695474627004	0.892505888245428	9.41316126086946e-05	0.356014821010601	0.25603631017295	0.0548779917045163	0.865489517486022	0.139019480652219	0.666545703998087	0.0153644613517151	0.962200919580051	0.29199173015737	0.35709541268587	-0.494511238866592	0.102191253018545	0.52464823546762	0.079902054639206	-0.313986861018397	0.320272513988026	0.656490872992471	0.0204043913980718	0.169344506732861	0.598783080018707	0.341549450909094	0.277224641129298	-0.263804488708317	0.407384059231229
Sc.chr09.580	Sc.chr09.580	NA	NA	blue	0.700304241794986	0.0112067583438642	-0.592767972447925	0.042230565473248	0.572733251388116	0.0516126663514372	0.843646895505974	0.000562497982538101	0.466383565007758	0.126426283641	0.00321523190171701	0.992087624303549	0.152160045443354	0.63686496805623	0.0292022269851744	0.928216794103442	0.181967448543645	0.571380155917863	-0.375139652792945	0.229522401113632	0.469428717172539	0.123637229846314	-0.349038023046622	0.266134110281477	0.648648179861738	0.02250202630633	0.0734401206310144	0.820561849558178	0.367457288373947	0.239967224975279	-0.169150877898578	0.599207291991321
Sc.chr01.0299	Sc.chr01.0299	NA	NA	blue	0.699008252112321	0.0114233407554153	-0.631648495332003	0.0275811914407966	0.600293126874852	0.0390419876965722	0.941171916113995	5.02469259718684e-06	0.510333325157401	0.090028669899605	-0.202719250848599	0.52746453558274	0.229624017900572	0.47279874754631	0.136431213842104	0.67244555397182	0.197133368066452	0.539141424074013	-0.336517334691723	0.284823249095665	0.688439327802253	0.0133074110104388	-0.0604172473096517	0.852038196529432	0.450046252302872	0.14209035369538	0.0705031875911207	0.82764084423655	0.227440512608631	0.477134571916618	-0.32072864951049	0.309421735936355
Sc.chr09.434	Sc.chr09.434	NA	NA	blue	0.698070790249974	0.0115819321175175	-0.496489057731869	0.100614085488347	0.527405320087561	0.0780450350143397	0.868977105282993	0.000243059228135098	0.598515574242145	0.039779183317806	-0.117457460732372	0.716196118706441	0.281150317860118	0.376032618546483	-0.00286805348814322	0.992941977029161	-0.0285391338347831	0.929843190834811	-0.161469545936212	0.616127138827423	0.588879138991667	0.0439487030466265	-0.177280934547421	0.58149534340421	0.468377820511193	0.1245951471995	0.192698894415385	0.548488044389822	0.409649769885622	0.186011169335394	-0.196055270126482	0.541407560269127
Sc.chr04.0512	Sc.chr04.0512	NA	NA	blue	-0.69793680771779	0.0116047307783957	0.372795993557711	0.232679497919875	-0.457459824611307	0.134835104097691	-0.71849921842286	0.00847721265543161	-0.795411359897053	0.00197938830394692	0.394622190132219	0.204273910848574	-0.533771131967317	0.0738704356536104	-0.0365966829964017	0.910098485749878	0.160695944637107	0.617840886556006	-0.160435891653245	0.618417371619943	-0.343863943913458	0.273769086774534	0.0983532137650969	0.761053633870606	-0.183151520179431	0.568835699510109	-0.16057236474753	0.618114813621492	-0.183069189198847	0.569012473537782	0.223160069406905	0.485687033715911
Sc.chr02.0146	Sc.chr02.0146	NA	NA	blue	0.697608863058882	0.01166067478904	-0.383596793743393	0.218343962215336	0.484468742797366	0.110454043776623	0.778711235797791	0.00284301409834291	0.741930737009355	0.00573331422133182	-0.239238540641325	0.453926505815497	0.452263586984612	0.139894585311646	-0.0515194289914785	0.873661530966641	-0.0972209390379212	0.763735029219227	0.0564653355770951	0.861631370321563	0.355778108769876	0.256375193454718	-0.309047844629641	0.328352448137423	0.377123835593394	0.226869666146206	0.0644807361742349	0.842193342290693	0.175515508360651	0.585323910941327	-0.306871402448825	0.331947875525294
Sc.chrX2.047	Sc.chrX2.047	NA	NA	blue	0.697098610003232	0.0117481162188358	-0.453177119728284	0.138996350135469	0.465240959142218	0.127483311062212	0.874789996231761	0.000195701046302106	0.631863021866665	0.0275123664586921	-0.270104209933843	0.3958498844017	0.303477500443554	0.337596940221461	0.0670084653698888	0.836079626382902	-0.0524257376267398	0.871455163430419	-0.104649320931373	0.746188215390033	0.635659702391504	0.026314726378692	0.00750388178041558	0.98153480228859	0.298850960673768	0.345380611436297	0.234209556198482	0.463752939327912	0.315054009156313	0.318541212709372	-0.267793717243513	0.400060757464434
Sc.chr01.3141	Sc.chr01.3141	NA	NA	blue	0.695485933249526	0.0120276777516572	-0.555482712517536	0.0607875292123457	0.416060742596656	0.178539845197721	0.90766521821087	4.51900961491535e-05	0.645037846498331	0.0235185995294501	-0.18795100849962	0.558569039636697	0.153590055853876	0.633663432147098	0.128810818584211	0.689913606473447	-0.0718407046953436	0.824415487672419	-0.190866612869315	0.552369487655647	0.725564695047848	0.00756421448713067	-0.0597999171257993	0.85353557015647	0.52006729422437	0.0830537071565525	0.241995191029175	0.44858238767699	0.294684249898656	0.352472091169385	-0.144799057513407	0.653434229420001
Sc.chr06.0788	Sc.chr06.0788	NA	NA	blue	0.694317970487424	0.0122332040378529	-0.587419318979352	0.0446062483618318	0.619674812681743	0.0316232607173049	0.902485079138262	5.88413375632089e-05	0.559202220069054	0.058720251019632	-0.175779270333739	0.584751282170826	0.299797755924843	0.343779966528801	0.0811958078255519	0.801928269979501	0.117693075827908	0.715647688326703	-0.256104957225979	0.421706353813395	0.598402902287224	0.0398262421600636	-0.161035770400113	0.617087859481715	0.457543355179322	0.134754755917065	0.110260957950804	0.73300532463661	0.295034119288929	0.351873679430233	-0.255506861372057	0.422829163890855
Sc.chr01.3104	Sc.chr01.3104	NA	NA	blue	0.693647297351933	0.0123523919400038	-0.674258876563985	0.0161842189877715	0.726578440167835	0.00743952931911598	0.867672316082204	0.000254821329410011	0.271548357643703	0.393229404665155	0.043379500930255	0.893513157019323	0.123104044495179	0.703087227409874	0.0523948385340674	0.871530372115967	0.448355145309602	0.143779859153411	-0.586957799761028	0.0448155687217174	0.448185579324669	0.143949974366084	-0.331497188954486	0.29252034054684	0.629755617393631	0.0281938687253116	0.108598990332037	0.736902901095053	0.180700507571489	0.574107717841198	-0.337266011918706	0.283685312708038
Sc.chr01.1668	Sc.chr01.1668	NA	NA	blue	0.693627309815132	0.0123559571493565	-0.533507985738123	0.0740398997817019	0.557231479519748	0.0598093807518938	0.784450794479961	0.00251907297039759	0.688878193353749	0.0132248934271491	-0.386221765810085	0.214942486908979	0.470048802549412	0.123074276705365	0.120224864302859	0.709762392107673	0.137560347708476	0.669869630600833	-0.0366531375024526	0.909960298679869	0.413529276416341	0.181467225535555	-0.153657101726385	0.633513469412742	0.234180415605175	0.463810167108964	-0.318139505497015	0.313564479304029	-0.0251906308457238	0.938059853280169	-0.346363717608895	0.27006483488548
Sc.chrX1.666	Sc.chrX1.666	NA	NA	blue	0.693504189618835	0.012377935108949	-0.483020462297273	0.111681055259615	0.665096156478389	0.0182710794143284	0.840205950026683	0.000623365376895511	0.576477325350509	0.0497578278453064	-0.121055013651346	0.707835807632494	0.423804119608736	0.169769452438492	-0.0742311851917294	0.818657196247267	0.161025956618323	0.617109601305837	-0.167506122277766	0.60281531078668	0.350754674888711	0.263628492398678	-0.441161795571307	0.151110551660421	0.470710625171275	0.12247528790112	-0.130417211442721	0.686219411157279	0.182963573738488	0.569239274298547	-0.412833604259286	0.182276903445233
Sc.chr08.076	Sc.chr08.076	NA	NA	blue	0.692898489906576	0.0124864793197871	-0.678808222762897	0.0152158564304577	0.522697034577349	0.0812343248966174	0.804077474058571	0.00161930930671905	0.410436877755188	0.18508360259315	-0.347783063377888	0.26797452230133	0.107616241142448	0.739210289617728	0.387554714897145	0.213227587660884	0.273387919881213	0.389904260093273	-0.440520607542394	0.151775351873379	0.602197221742853	0.0382631512257458	0.243830113914309	0.445041888746216	0.216713229239286	0.49869806448592	0.209281167510809	0.513887729955309	0.287404310719785	0.365045863772554	-0.0248070462599319	0.939001473411885
Sc.chr01.0500	Sc.chr01.0500	NA	NA	blue	0.692788264624843	0.0125063077561298	-0.568280987657771	0.0538808229876896	0.529415485348247	0.076709823010975	0.905900874893133	4.95245687267631e-05	0.490075932901343	0.105787879301543	-0.0373550407267534	0.908242400583766	0.121439160876827	0.70694482202881	0.0491098622334537	0.87953149398398	0.126675402020494	0.694834012606214	-0.357383915460472	0.254081411023014	0.611630872352907	0.0345669805282131	-0.245787689009556	0.441279559132252	0.60487914976894	0.0371850131664734	-0.00946707994192975	0.976704891847661	0.444057590329816	0.148131334978793	-0.196949794782658	0.539527008271655
[truncated: 9,401 more rows]
