# Supplementary material for: Candidate genes potentially involved in molting and body size reduction in the male of the horned gall aphid, Schlechtendalia chinensis
Source: Front Physiol. 2023 Feb 6;14:1097317. doi: 10.3389/fphys.2023.1097317 (PMC9940790; doi:10.3389/fphys.2023.1097317)
Supplement: Supplementary file 6 [file DataSheet1.CSV]

geneid	YX1-1	YX1-2	YX1-3	YX2-1	YX2-2	YX2-3	YX3-1	YX3-2	YX3-3	YX4-1	YX4-2	YX4-3	YX5-1	YX5-2	YX5-3
Sc.chr04.0449	29.43588154	21.04195294	34.17694726	27.4610711	29.09610607	19.9620121	15.40506861	18.5470901	23.50602123	24.71147785	23.19060762	17.34557279	18.07490313	23.59875511	38.22692352
Sc.chrX2.709	47.86643645	41.19755169	28.83142506	26.81157889	35.6601009	23.75749529	37.66662439	49.17374258	37.74166126	54.26688063	63.01128609	35.43350797	62.88156424	42.15052068	54.25099255
Sc.chr04.0306	14.84188132	17.65876042	17.91031163	17.69810067	15.29701202	16.00991464	11.01516932	10.63376648	10.63456386	9.273632192	8.401987986	9.05520661	10.02465827	10.14450964	12.87593928
Sc.chr02.0389	92.44834881	95.31173913	103.7496813	121.2823027	108.361587	88.9622099	74.77151775	75.9715902	81.75450307	89.2130562	84.2515614	75.64605647	85.08384627	91.91226962	103.897405
Sc.chr01.3610	0.236772246	0.26039128	0.749748465	0.683699531	1.269552305	0.428180411	0.516304776	0.92090433	0.180414562	0.050194633	0.396888045	0.571811081	0.576938054	0.499527319	1.571088205
Sc.chr03.0166	6.187994408	7.61542459	5.909459428	7.33060428	8.792908537	8.39280584	3.855291464	7.105686261	5.298871841	6.371728702	5.309777287	4.127436346	7.754481504	12.06037462	7.54164553
Sc.chr09.255	255.1021164	215.3111927	173.123041	193.0254433	203.3112065	207.3475402	187.5647716	494.0752204	316.0701693	621.0926251	766.8285914	605.9750423	898.9903098	486.1298706	508.9160416
Sc.chr01.1757	0.201713695	0.443670979	0.141940935	0	0.313498952	0.182390153	0.117294991	0.523031501	0.08197377	0.456132056	0.05635356	0.064952503	0.131069761	0.567417298	0.382416933
Sc.chr01.2684	0.625267728	1.833708879	0.989967208	0.37036154	0.874599515	1.413422586	0.908971158	0.648512672	0.190575382	0.441846323	2.532911343	0.100669179	1.320433391	0.615603733	1.975679498
Sc.chr01.1252	62.0212161	69.43485918	68.76095021	77.90030517	85.08847679	66.36779428	34.83243638	52.23669526	59.7022617	59.40344165	49.55056185	65.94755099	47.62094166	72.29614622	69.99954377
Sc.chrX2.695	0.503287299	1.830782346	3.350811578	0.58475328	3.86285455	3.080500582	3.343052162	1.204609617	1.604768212	1.871259214	1.557474998	2.767490268	3.924319336	3.07106433	8.220389026
Sc.chr05.362	38.50544311	51.68766902	10.16074777	15.59645992	19.53740577	23.04049108	39.0189559	61.66730439	63.51288168	74.42714993	54.10349141	81.5044358	93.82541989	116.1202409	90.17667721
Sc.chr03.0656	30.26031265	29.34269211	41.44205805	39.41337655	32.66808595	30.59777215	21.19105438	21.09225109	22.21463935	25.10835916	26.36176191	19.06875592	21.5654119	20.86856067	25.2915851
Sc.chr06.0272	272.0928845	310.1260141	236.4277873	176.2505978	227.6373557	209.0734059	138.7509513	137.0690636	215.4965662	159.8180317	134.6412827	123.4503787	173.1238665	188.3635657	167.031147
Sc.chr04.0246	70.81226489	70.41009136	80.0348156	81.75340065	77.91493954	71.01705141	62.67618728	56.78971427	60.41931342	51.98803114	64.16378779	60.43484019	69.62949985	80.20632642	71.48052326
Sc.chr10.371	137.5275761	127.3560124	150.5844365	132.4125407	118.7410089	116.2240958	91.49899214	91.14468564	77.42117526	101.4668741	114.577829	92.25540135	140.8356775	123.1381308	161.3181364
Sc.chr09.021	262.7378675	180.8099445	195.935738	178.4847049	161.9045943	197.2794227	176.4063258	236.1021623	182.9937078	181.6188604	206.3445819	185.0846804	152.0746906	98.01962103	126.6390981
Sc.chr08.371	3.83751892	5.717863298	3.397236022	1.429826412	1.846973984	2.126710824	4.319009577	6.740631604	6.338681114	5.87845693	5.706354565	7.892499001	2.654421578	0.940199004	3.637661333
Sc.chr06.0314	38.00376755	48.34245287	57.85031345	59.9183294	61.74543724	47.79644097	34.94409406	30.03856185	28.93248672	33.26454168	33.06430606	36.81953378	47.18278637	57.99110025	60.97271271
Sc.chr01.2441	46.49975391	46.38234496	60.24409922	63.18901544	55.29967287	45.45220228	32.71600571	32.90724239	34.60948487	39.17678124	36.38865571	29.8634371	40.60617219	50.65907837	44.97097709
Sc.chr01.0356	630.8111892	562.4623428	597.8057539	718.3264952	767.0028547	719.1742777	808.3493135	807.0875311	798.4874717	1034.330945	969.9570488	977.858461	1428.143936	1335.478403	1295.426979
Sc.chr08.203	184.8058167	173.110066	196.5382481	193.0080833	181.711083	185.9367727	155.8564818	146.4716161	135.2567355	175.3164671	170.6682694	140.1295809	203.009102	197.5471856	257.8268891
Sc.chr02.0178	21.43482303	24.97876892	19.61501973	22.62633952	19.34629579	15.82520759	15.35153402	16.67376279	21.51734282	15.9251398	15.82238198	18.04674051	23.00027522	20.57801744	17.24276348
Sc.chr01.1233	51.37932948	58.77781001	57.65997489	61.52238427	63.60673794	51.93077385	46.87549986	38.24433716	52.28969428	53.83492615	54.57013216	38.65095628	64.61210822	72.01541511	64.51814136
Sc.chr09.013	0	0.258438345	0.248041784	0	0	0.212484529	0.204972996	0.182799509	0.57299665	0	0	0	0	0.793249382	0.222757863
Sc.chr04.0873	8.69098457	12.49474644	11.06963333	15.27110056	9.281576927	12.11688635	7.49591329	6.836097358	6.540922502	5.187677512	5.045972285	5.159295433	7.240453374	6.432859142	5.108703064
Sc.chr09.375	0	0	0	0	0	0	0	0	0	0	0	0	0	1.545291004	0
Sc.chr03.0910	28.39645661	43.97060566	47.71673845	38.14758673	31.56402408	32.9339608	20.34318458	16.72880581	29.58841455	24.20810036	17.19924575	16.1661618	21.10849641	21.85482992	20.60091518
Sc.chr06.0356	0.79053673	1.304094172	1.0728279	2.558676148	1.632328904	2.859223135	1.7730944	1.449511529	1.101475338	2.106847842	0.993849309	0.818214254	1.100734036	0.476521455	1.231100727
Sc.chr01.2421	51.47068217	61.63180831	59.25733949	51.99919091	46.9775197	49.50485217	37.52782552	35.78696528	51.42432936	50.7239579	41.05672573	44.44193089	37.09260382	45.44832612	47.28306444
Sc.chr09.495	0.40650128	1.915935013	0.612953337	1.54787633	1.353804165	0.78762799	1.57022147	0.542074328	3.469131282	0.83714228	0.340697656	0.504879981	0.169802279	0.196025383	0.27523624
Sc.chr05.992	938.59012	854.2386791	774.9592751	830.421327	808.5020193	802.1877936	963.1465926	703.3741346	589.4188605	492.0439103	339.0956776	542.4699851	13.95146183	19.18754117	37.15195027
Sc.chr03.1141	112.4499162	124.039763	132.2265295	134.7757275	148.9431369	128.1469838	105.3423333	86.83290356	110.0767071	120.4252609	109.9815726	109.6560971	131.4843805	147.4888522	166.5868002
Sc.chr01.1838	4.432995994	5.13731396	5.886590003	6.140921128	5.289484042	6.077143725	4.157667265	3.633742784	3.428681779	4.082462853	4.314648028	3.269297958	3.995500819	4.78684972	6.732438466
Sc.chr09.223	110.7474199	111.4842607	136.9963764	108.2244039	117.4112366	106.0325394	75.32358312	73.78452927	88.98563558	95.77511398	96.87150627	84.90726198	135.9988351	131.2879237	130.9469081
Sc.chr04.0920	58.59852998	70.3489805	80.16172774	66.05481474	76.54907438	67.78342054	60.16343967	53.77558619	54.94977027	62.78074844	59.19488551	62.09290453	65.36697588	82.12788825	89.41309769
Sc.chr01.0458	87.83224772	87.14630178	107.1786587	97.58104677	84.0781877	86.63594573	65.00635318	68.57938462	57.27906842	75.27522349	82.93802791	80.3670608	86.64497999	73.60795399	94.2357043
Sc.chrX1.312	6.033616828	6.042378712	7.649388028	4.851665346	2.105966496	4.023135234	2.675478267	2.674475252	2.753342736	2.05799194	2.34482273	2.57237068	3.54818972	4.52282997	2.875669285
Sc.chr08.504	59.83930331	81.52797279	89.58485047	121.4720625	115.4416259	103.5405711	86.21544582	74.8786994	76.6456859	63.82204423	67.41163905	51.95463689	81.77908566	79.05234393	74.25262111
Sc.chr06.0339	10.54189701	10.46635043	6.336269869	0.260176098	3.822929276	1.985836718	1.277090319	0.455575101	0.892518146	0.12415744	0.490855308	1.414386287	0	0.123559094	0.832739676
Sc.chr06.0230	31.30005129	37.18264777	34.12847162	34.36858141	33.04246127	33.77502772	34.8990672	25.03683334	32.84980794	32.30095569	22.76849051	25.38697497	28.34874236	48.46712194	40.72620203
Sc.chr01.3253	0.19886865	0.656119917	1.049542104	1.060153379	0.370892695	0	3.122296698	0.154696341	0.848584601	1.517732772	1.500085668	0.192109167	1.162989939	2.349539778	2.450650683
Sc.chr03.0299	69.56957178	79.57564864	77.77581359	99.26434711	87.90191801	97.77889758	91.83253445	70.33133669	61.66997842	64.11627003	52.96661558	70.66777315	48.39695388	74.11503761	60.72354184
Sc.chr01.1844	2.292648335	1.260674854	1.613279895	1.697490393	0.712636642	0.691006598	2.333025973	3.864054671	0	1.296082548	1.92151895	2.583842265	1.862149654	7.416559264	3.984286987
Sc.chr04.0587	316.6953949	348.8245809	336.5974294	371.6992066	339.9832565	328.7802207	241.7047255	253.004659	255.0182664	254.8756439	259.0803649	272.174741	424.6650035	381.5020859	356.0265192
Sc.chr05.416	57.08840537	80.74481771	65.00223582	70.55859642	74.47355837	68.69053524	62.47210978	49.41997365	79.09911246	76.23609886	58.52158512	54.13477087	89.81656358	94.07718496	79.68150563
Sc.chr03.0776	18.33715742	32.42969744	24.84777097	31.04348951	29.80862636	31.14448102	28.09823146	18.11931869	25.52805813	25.00539577	23.26084803	18.67139043	35.02084964	38.68659113	30.0664392
Sc.chrX3.269	3.814718717	5.002032486	3.252160746	2.737534455	3.694068088	3.051286678	6.014816329	3.538055022	3.935252747	5.225464966	3.443138015	2.551193746	5.005132732	3.590670981	3.19881219
Sc.chr10.642	67.43376514	85.02247006	69.73928416	68.08412555	65.1055541	87.14945167	75.15676527	75.50414521	82.83538526	55.44979249	49.09620158	44.74380271	54.43954031	59.20629446	66.827359
Sc.chr06.0915	9.247730995	17.56676315	9.127261553	10.45735053	9.967504243	9.013398241	8.06622864	9.062122189	15.15463882	10.8971949	9.562584725	8.121275945	8.662326821	9.527100757	8.196882195
Sc.chr03.0769	112.2621208	118.4854588	119.245756	153.4485928	142.1062249	116.7718008	126.8932648	116.6202218	137.7847559	149.8630101	148.1907268	143.08446	177.3971391	203.897613	191.3096944
Sc.chr01.2123	91.30773947	104.1835407	95.01605404	87.84604662	104.5019835	98.10988804	91.831058	79.70709426	93.86834703	106.9370991	97.96141198	96.91979107	147.5757856	135.9038273	166.4816285
Sc.chr06.0453	270.3349656	315.5417238	323.247072	349.8613274	324.2631735	300.0127522	274.3734083	198.5798954	244.594995	227.9784647	204.6911516	200.2466202	255.5184694	254.8329976	262.9937318
Sc.chr01.1473	0.121445196	0	0	0	0	0	0	0	0	0	0	0	0	0	0
Sc.chr10.551	101.6650124	119.6408189	109.0273882	105.8800291	116.0130534	105.0383643	102.0352764	76.55018072	93.61082043	93.54526071	89.55762267	80.12082319	117.4400195	137.1511292	147.4977003
Sc.chrX3.202	256.5026313	239.0754722	275.1651146	273.4325934	204.5900372	209.4321195	192.5096227	196.6085126	161.1486554	203.6653282	218.5659393	164.5428695	270.2582184	223.6079141	258.040502
Sc.chr05.306	162.8516841	161.9567948	153.2209387	168.953121	165.7931571	164.6819801	151.4453343	171.2659959	202.9130493	178.7628958	207.7030919	138.984255	178.3951843	121.3787499	150.5040034
Sc.chr06.0284	33.83487032	55.87856111	60.94392724	43.60506648	46.84228936	44.27196079	35.05189321	29.19402485	36.46342318	32.99994944	32.6162498	25.99169375	35.22894325	42.68344341	45.86513255
Sc.chr07.183	8.789188795	7.830641072	9.903404206	14.13542487	11.23920953	9.757969156	10.80394225	6.894647463	6.691491651	8.050574817	9.106999138	5.516999345	11.20522351	17.36928224	14.94036169
Sc.chr02.0388	4.536124587	8.314370352	7.780399119	5.205788902	7.402441474	8.374055157	10.0563159	21.31844145	22.12105029	17.63002367	26.45437048	29.76069719	14.00056967	9.410532215	18.63282932
Sc.chr01.2124	0	0.201904957	0	0.815591087	0.342399637	0.332007076	1.120946073	0.285624234	0.111913408	0	0.615486539	0.354701561	0.178940943	0.7746576	1.566266227
Sc.chr08.335	24.68073679	31.57695551	36.11006906	30.72163419	31.67404334	39.21941476	26.74950886	22.90538047	31.57936476	23.72622864	17.20375545	18.05842817	27.39005912	27.1175807	31.85012777
Sc.chr06.0211	19.46409064	24.57376203	29.33768642	23.58846148	25.91876388	22.59774724	15.7549647	12.83936919	17.37024632	13.99640331	12.6591069	12.10881795	14.56980438	20.43350838	17.63858509
Sc.chr03.0106	2.437000267	1.786734238	2.694774936	1.752816006	3.13824062	2.413404525	7.895256149	3.159497694	5.093303555	8.36453274	7.586441485	8.071431077	9.048667946	13.61255113	12.65044656
Sc.chr01.2106	0	0	0	0	0	0	0	0	0	0.104058847	0	0	0	0	0
Sc.chrX2.561	128.6823177	116.7758448	131.4162118	131.4612004	109.4461416	120.2505037	95.19856934	106.6668989	98.84192211	104.7288702	102.3075402	98.11833403	96.8773012	90.89315837	107.5012948
Sc.chrX1.120	1.88176379	2.365117362	1.418732796	1.433076732	2.632136006	0.972283831	1.172390827	2.509354563	1.474824552	0.797850625	0.901227191	0	1.310072874	0.453717473	1.146703968
Sc.chr03.1035	89.5961165	104.5530318	126.0303444	134.7893321	135.6422662	123.5099945	131.3383933	114.8166033	111.335425	215.4163022	241.2831887	168.4464244	536.7177303	786.4716184	516.0087214
Sc.chr03.0311	19.88431536	23.19318482	6.996050315	13.38405887	19.10414383	15.2552995	19.44615605	16.40508418	19.46719388	11.24102364	19.19055464	22.11882555	31.12654767	20.33972775	38.26865857
Sc.chr03.0406	4.869170924	8.37559926	6.896557273	7.838918445	8.072061327	6.32185375	4.682677068	5.14730614	6.11388102	6.387548502	6.417918666	4.020230207	11.27644839	15.41778979	9.783462239
Sc.chr05.090	16.43487861	13.08548583	14.28595084	11.49673715	12.8984977	12.7759685	25.16757042	35.57648681	29.46580874	41.30494085	52.66694939	27.94509514	90.24059721	54.15935259	49.97953326
Sc.chr01.1715	0	0	0	0	0	0	0	1.589560952	0.415214964	1.732806015	3.996202454	1.973991296	10.62234933	2.299273571	9.039449527
Sc.chr01.1392	0	0.068642323	0.197642856	0.110911723	0.291016955	0	0	0	0.076095173	0.105855348	0	0	0.121670336	0	0
Sc.chr10.540	44.07015658	26.50274247	34.71179638	19.75532587	24.70709219	25.40183319	19.85857357	24.23517576	23.69901158	32.29007923	31.46827493	33.44041912	36.98450771	25.39296889	36.9790674
Sc.chr06.0671	20.1075227	19.95593482	30.28266648	25.4906966	34.52817484	27.05020436	22.45791089	18.12099485	25.71011055	27.03177384	22.1960502	25.81980615	32.7433918	38.48983959	49.27791342
Sc.chr04.0425	37.29710709	36.28484543	30.33159458	30.54780759	27.22835627	30.418691	22.23960372	23.86532486	31.28257063	30.37159109	26.72185206	26.10566238	30.75975435	26.90591521	27.85387133
Sc.chrX2.099	10.74579629	13.72767191	7.905257777	3.954015728	5.769394339	6.968314802	17.51501353	20.77075258	25.34153775	27.70488694	22.19731591	23.80186734	23.48630875	29.58655317	20.26942221
Sc.chr02.0370	151.0041732	191.6493018	189.8376934	137.6290791	215.3387606	173.4343767	203.6883728	199.9506524	243.0350768	335.2189097	290.1511325	307.8116492	881.9370739	849.9100523	821.0218392
Sc.chr01.2495	1.146324167	0	1.209959921	0.678996157	0	0.345503299	0	0.891704924	0.232925467	0	0	0	0	0	0
Sc.chr01.1060	0.847682601	0.932242527	1.093570991	2.594200749	0.702639735	0.766477258	0.90368856	0.586130692	0.516730446	0.958425772	1.657743303	0.909855708	1.193417754	1.351226402	1.42850734
Sc.chr10.352	0.856757906	3.230479314	1.033507433	4.023582697	3.766396003	2.65605661	2.455405684	1.808953479	2.760530735	3.943938691	3.282594873	3.783483317	4.891052449	4.028219519	5.220887422
Sc.chr05.805	54.45561529	46.78103724	48.81810662	52.00777247	38.51261244	39.08444291	37.82271542	36.65498616	31.77001906	35.60476963	44.98734378	28.87058531	41.01354343	43.28573108	44.79779397
Sc.chrX1.127	5.661204904	4.469901371	3.626142757	4.170094278	5.008387821	5.731394634	7.048144893	5.834026897	6.577466692	3.282460262	3.325401533	2.944728951	2.027915481	1.510821575	2.018122029
Sc.chr07.495	11.24650682	15.11692536	17.80624918	19.24457646	20.78067396	17.51349588	20.34591631	12.47464895	14.21911923	11.47951991	11.69515337	7.846396717	12.38260755	16.69690354	14.21438655
Sc.chr01.2795	0	0.574307434	1.653611893	0	1.460905116	0.472187842	0.910991094	0.406221132	0.636662944	1.328484612	0.437679316	0.504464442	0	0.881388202	0.495017474
Sc.chrX1.342	8.77807767	12.87163742	12.45034635	12.83619778	13.64269369	11.98842672	6.77926252	5.121231393	6.911632742	4.342128692	6.43746232	4.328187141	4.9908509	6.636132964	6.674068279
Sc.chr02.0768	1.205110022	2.461317573	3.816027444	0.152960673	0.642156095	2.179328501	0.600653469	0.267838109	0.209888883	1.02191124	0.577159538	0.166306959	1.174586705	0.871702618	1.142348017
Sc.chr04.0629	4.853831046	3.905869196	4.498490791	1.893321778	2.759896315	3.21135308	3.201089613	3.867798185	4.54644697	5.320631064	3.968880451	4.574488646	0.692325665	5.894422361	4.152161684
Sc.chr02.0582	2.028746368	5.949659744	1.070683959	0	1.576516313	0.61146627	1.474625872	1.315104385	11.54237856	4.58757276	0	0.653263307	1.318241194	0	1.602574556
Sc.chrX2.369	65.18180267	58.75058032	73.55418294	63.80455194	76.8822382	62.78380487	64.27458461	51.09303059	46.82607938	50.60500832	47.2903375	62.84543718	41.21579931	46.66586871	53.01123243
Sc.chr04.0021	0.57216528	0.449457992	2.588262093	0.217869202	0.914653638	0.591261298	0.998129373	0.890154133	0.597909548	0.415873444	0.137012656	0.552717563	0.23900286	0.275912829	0.154961992
Sc.chr09.043	22.98440058	16.55582154	19.43663931	17.55518997	10.15252459	11.91047692	8.206735786	14.11511941	9.094751402	7.636570265	8.786965114	6.88168367	4.323240483	1.928299261	4.714227423
Sc.chr01.2595	21.62544058	30.84952025	33.39107625	30.08351686	29.26931723	30.50391395	20.47933529	22.49347163	18.1541007	25.56838043	29.31032127	24.47160989	35.65143449	34.93495307	34.79005368
Sc.chr01.2237	5.666002974	5.2001471	5.765411802	6.663938001	3.611083765	3.096045173	3.768800971	3.995271152	3.180553824	2.59244612	2.972271507	1.653838328	3.218143452	2.0295626	2.511580419
Sc.chr02.0835	8.839316171	9.009777169	3.868541583	4.980343373	6.433343631	9.5520568	3.572923787	5.366591103	4.994007499	5.850207464	7.950505014	9.788461427	5.883709548	8.187206926	8.378965502
Sc.chr04.0135	11.37342932	14.81207806	14.33109033	13.07866884	15.95944397	12.52272773	12.74455796	8.61436515	11.90886515	10.54430183	9.12183832	8.857819299	10.44888034	11.22825978	11.32273663
Sc.chr10.359	14.07323399	23.06963759	16.81639213	9.436895744	19.31366086	19.68783205	35.43600951	31.18952082	54.87171308	57.64272213	47.84799307	58.22716699	23.55145884	41.00695959	36.24534726
Sc.chr08.509	36.52591128	21.3085655	26.11693435	20.12306299	17.45761267	20.24225873	18.04219131	23.83013104	13.24755486	13.32185126	14.81282366	19.8553832	3.190033529	1.878167061	3.598873558
Sc.chrX2.187	154.9176625	172.416867	180.6166385	136.4695596	189.1654544	171.9225885	147.8422249	127.9285418	159.3174515	177.8699567	157.3969321	184.5438263	236.0814313	275.190025	295.0072435
Sc.chr06.0886	1904.572334	1148.130512	1043.502155	897.4393105	935.8006669	1219.553104	1378.175864	1532.921937	1188.56534	1057.879232	1056.125464	1465.013364	264.6735374	154.3491268	225.6802557
Sc.chr08.269	33.01771517	23.9386082	36.91584572	29.66176751	22.80684483	26.53753005	18.66623122	23.87650141	21.61782677	18.76930991	19.37101086	18.0740903	15.49476477	15.27331855	14.60580613
Sc.chr03.0688	22.14663554	25.21731731	38.85987947	31.38196785	28.55405455	25.49814346	24.96943772	16.67353101	17.88444089	18.11569925	16.592025	18.16071992	20.96103365	18.98990945	23.35582446
Sc.chr05.191	137.9249336	140.1304316	144.4500809	123.8779104	128.549284	121.2228006	87.14209286	90.94576709	113.2198398	115.079222	105.5954037	96.23432681	155.8152071	136.1751474	148.8966397
Sc.chr10.176	2.300229844	3.828716224	2.165444145	1.988488746	1.507283056	1.573959473	2.006349434	0.870473855	1.819036984	1.950552803	1.302617013	1.801658723	2.181375308	2.046079756	2.946532584
Sc.chr07.374	28.99956244	37.94094854	30.60941163	27.54268455	33.56973459	36.61967411	41.430712	35.78203164	34.44075609	35.61469384	39.39113848	29.46287009	55.555452	86.91987911	62.5617829
Sc.chr09.457	39.97177184	50.09344026	51.61078609	55.92594599	52.73716619	51.13648054	35.55760599	27.4750825	28.99945497	31.53837077	28.04974458	24.38436479	36.30555043	42.84312574	43.76891798
Sc.chr03.0514	138.5054859	101.0258985	113.8737281	112.9371222	89.75712495	100.9838089	72.87928753	104.0480036	87.97524322	100.7434164	117.57658	113.5044995	107.3501061	81.72872422	105.7537331
Sc.chr07.322	21.55868429	18.94498333	21.54507163	29.45644372	18.41643446	18.41046143	18.93768221	16.1754274	15.2543659	16.91999107	18.47460769	10.97914479	19.05046743	21.89213458	24.63904073
Sc.chrX3.125	64.76825352	51.43388341	37.75431408	29.86638498	32.42205135	37.41953404	55.48696165	142.2305839	88.95046194	104.8220018	134.4198424	115.1021079	84.34532187	45.37490328	55.41603147
Sc.chr01.1420	40.33610026	51.03339473	52.65393311	49.79276503	52.0932875	42.92725417	41.33189657	26.86458614	36.99092297	31.55571359	26.47682852	32.32723088	29.39886444	38.85917859	37.474076
Sc.chr02.0500	19.11926844	29.8517019	29.16243739	23.1600454	23.20261067	28.09860347	16.01889802	15.33337367	19.30416521	19.9120459	14.6701146	15.13971399	17.84761616	16.63460316	19.70615781
Sc.chr02.0622	56.48571718	68.30864624	75.21205588	64.60833427	64.63075628	63.15829471	45.72958557	39.94092121	46.80058977	41.56739648	38.09120068	40.87207304	50.46711386	58.76315933	60.98060618
Sc.chr09.206	1.631919821	3.58942146	3.445024776	1.159951769	7.608880814	6.197465424	6.263063772	1.777217453	2.984357552	5.258584921	3.556144446	2.837612488	5.08987572	4.682374825	4.950174741
Sc.chrX3.519	15.94697899	15.85705586	21.39097382	22.13857051	21.066775	22.77049098	19.82113988	9.8205203	10.36902514	12.39585076	12.64154821	15.79006987	15.2192561	26.9151534	23.30454555
Sc.chr01.3407	0	0	0	0	0.653053612	0	0	0	0	0	0.19565135	0.225505628	0	0	0
Sc.chr01.2461	0	0	0.488752284	0	0	0	0.201943839	0	0.423396539	0	0	0	0	0	0
Sc.chr02.0509	40.24588045	41.37026673	53.969531	54.54306522	39.85228855	39.4584568	34.38551028	24.48684485	22.58430947	25.56256452	26.72833127	20.72732049	22.9012547	23.05598253	26.73466191
Sc.chrX1.574	22.95948172	25.68283103	27.68689815	33.31690468	24.09316558	22.15681854	18.28244641	19.6504564	16.94986868	19.23805535	17.82121109	16.23931185	19.77998964	15.59233479	19.43807607
Sc.chr09.407	8.362508858	7.19313674	6.903768355	5.492878996	4.734557992	6.589225803	6.199988108	7.178781837	6.317406403	9.117327138	8.635845865	8.943798734	7.364740742	5.318013757	8.040232983
Sc.chr08.028	37.75213796	48.0490064	76.20345057	63.31577885	67.79760025	67.50411024	42.54854614	30.35659724	24.77124506	37.40859195	36.6181161	45.15594169	53.91225762	50.25821898	73.3412171
Sc.chr02.0021	14.26079625	20.48956537	17.48026927	16.55343894	15.8721502	13.31061322	11.7366267	8.409373844	15.56344897	12.58051088	9.831719718	11.66522589	18.27124229	22.90459064	18.64188971
Sc.chr06.0785	101.1252958	114.2055231	117.2898644	131.9357192	122.936978	117.5987632	98.3289127	83.32892959	97.69604165	87.82439625	76.93605976	88.83660553	75.77680276	92.22812824	89.54181777
Sc.chr01.2139	8.355429486	10.91184124	17.63852685	11.59951769	17.5308614	12.74907173	3.643964377	2.843547925	5.729966499	4.871110243	2.188396582	5.044644423	5.08987572	7.932493822	2.970104845
Sc.chr04.0837	46.2335183	32.63376252	28.69403936	18.20013936	20.97633619	19.30103867	32.39491752	34.54947959	30.57538132	37.66294459	50.0612432	43.73737538	47.02174392	28.59575166	30.85037619
Sc.chrX2.197	57.48114709	69.98287273	72.44961457	68.49556918	75.42054039	78.87914882	54.03029194	45.92344511	54.12551089	47.19465477	43.92537025	43.37668356	56.8821075	60.54946723	58.33371385
Sc.scaffold.355	0.785941319	1.210079208	0.829571184	0.279319489	0.146579109	1.279171076	0.411317049	0.366821758	0.383275351	0.399878311	0.65871469	0.151845484	1.378862653	0.397951195	0.894011492
Sc.chr03.0918	128.259747	157.2367875	193.7971321	196.3028657	157.6958326	134.4411458	120.8765987	107.1170957	116.0719849	124.7782275	123.3273962	106.7154453	168.8934929	217.2168869	194.6528993
Sc.chr06.0878	29.79343172	31.92118942	33.45380762	30.33618221	28.60071178	24.29496427	21.01278784	21.5548916	25.60434862	24.70630054	20.95686185	24.15465211	23.12416185	23.22984644	23.42509447
Sc.chr05.588	41.97718921	55.5434024	52.00876114	45.21005562	47.53832374	49.43692465	39.42424161	30.22088664	35.6967671	33.50673889	32.72005858	31.85448858	38.51270882	43.74066654	45.27014642
Sc.chr05.137	0.713010734	1.306894286	1.317036021	0.633500839	0.554072737	1.128236436	0.932873308	0.323538955	1.23147194	0.554235047	0.746987455	0.688775724	1.274077614	0.75213279	1.182785115
Sc.chr10.298	11.8966955	8.23772225	9.999184413	7.046706994	11.91550735	5.577718881	5.957027702	5.998108904	6.580508401	5.978180752	5.170086925	8.512837464	7.944977881	3.532438655	4.594380931
Sc.chr03.0182	6.825374723	1.975324931	1.895860769	1.436271489	0.502476919	2.273719799	3.916681456	3.632703627	5.802959703	4.264689454	3.31186642	2.429140881	4.901842094	2.273644726	3.405215745
Sc.chrX3.299	10.75235575	9.995428369	14.38999241	15.50162881	11.72928137	12.51059988	6.51194785	8.458751401	5.787678392	6.812545548	8.19562392	8.858250437	8.819033585	10.10108925	12.07700186
Sc.chr07.329	33.57682203	39.3107887	36.22543452	35.00648817	31.65722335	27.55950479	27.07156531	22.31182062	28.6246569	33.5156355	25.44155253	25.91253864	33.81323413	43.8099505	37.93539008
Sc.chrX1.504	95.9439166	82.40931336	93.32366786	87.83753972	87.89013189	86.22509605	70.09465623	64.50946265	50.40994948	66.26476844	75.47250829	75.60076185	96.64232984	93.0327866	99.79847321
Sc.chr03.1297	171.3158691	163.5885181	188.1984967	222.3508199	181.404334	155.841266	132.2226459	139.443088	123.2629021	142.0184039	152.300251	125.6396567	159.8697546	165.1703259	162.3573779
Sc.chr03.1108	2.326107035	2.164585124	2.077507327	2.066716095	3.50394755	4.206546509	3.121416186	2.366186544	3.054043058	1.669035235	2.249493949	1.901344408	1.918392245	0.603996991	0.678450345
Sc.chr10.202	121.7365205	135.1494682	152.2275063	162.7900474	155.9370863	127.8505556	118.2977089	93.92272848	112.3917646	121.1496974	124.5106858	93.14865447	176.4863766	229.5788644	209.0264726
Sc.chr09.081	6.875874581	11.85611192	17.65113718	17.79942846	17.33560496	12.66464079	9.773546838	6.405136334	6.571695473	5.038803765	6.260843202	5.412135076	6.039822422	6.948692661	5.552182747
Sc.chr01.0111	4.535953309	7.447520956	6.608453508	8.51437184	6.493647119	4.563555354	3.844985067	3.826614108	4.24490042	3.413007589	3.1055995	2.221746434	3.487037648	4.474832265	4.420840242
Sc.chr01.1048	90.08197414	93.42397648	111.9039082	102.835724	83.4982838	101.9681503	69.26673664	83.83563709	81.99779645	84.29005812	89.30921914	79.58361461	117.154898	113.9726124	105.2338872
Sc.chr07.417	29.88168277	31.88419159	28.25414298	31.61508921	43.77687858	47.23774211	52.30426499	50.54639719	66.30460231	66.03943865	63.06874853	66.95040281	74.17176508	64.18563613	62.36198056
Sc.chr04.0255	1.08459902	7.327153081	1.9625284	0.412993816	8.091166798	5.323788194	3.648969822	3.013178727	17.47324949	11.56219574	0.779165377	8.381870734	1.359164615	0.784532356	1.174986532
Sc.chr08.001	0	0	0	0	0	0	0	0	0	0	0	0	0	0.967377295	0
Sc.chrX3.446	1.929589654	2.652592985	1.091092891	1.224582512	1.349516456	1.246243571	0.300546915	0.536068943	0.42008552	0.525939656	0.404307873	0.066571554	0.134336896	0.697873357	0.783898639
Sc.chr01.3231	0.619770868	0.340797818	1.199322911	0.458882018	1.444851214	0.840598136	0.450490102	2.008785818	0.755599978	0.700739136	0.432869654	0.598705052	2.315613789	1.569064712	0.783324355
Sc.chrX3.218	2.088857371	3.101260141	4.519872506	2.783884245	8.278462326	11.42694577	2.915171501	0.893686491	0.254665178	2.30270666	0.962894496	1.008928885	0.508987572	0.705110562	0.891031453
Sc.chr05.789	4.746617123	7.359502543	6.242111118	3.871627095	3.91832167	4.080828699	3.597208211	2.784363389	5.881753691	5.278746801	3.130421601	2.706067538	5.839873963	8.733623164	8.113697009
Sc.chr03.1283	114.8231362	137.5471332	144.133562	122.6420458	173.7351347	123.025193	114.7992367	115.2501286	179.7262697	167.3053037	133.9022763	145.1505877	145.9706827	196.1937723	170.637985
Sc.chr10.590	61.09907812	60.91760992	52.44312002	70.69077492	50.40122651	44.92530038	49.77915622	65.02439693	47.27222362	40.99323945	50.64574947	59.34663832	49.08094444	33.14649204	33.09545398
Sc.chr05.069	2.302006083	0.773556951	1.957336526	0.795395498	1.908120968	0.636008113	0.948174404	1.44249953	2.416720564	1.735163574	1.661394956	2.470846248	1.745100247	1.07925086	2.485189768
Sc.chr03.0032	4.982631587	4.430371631	5.483028907	6.828888983	3.361180192	4.073951492	3.929933386	2.927541016	3.651238051	3.685795652	4.975722755	4.198813065	3.254841579	5.233656638	4.873875055
Sc.chrX2.126	25.55343229	38.87274096	40.86870607	38.03190527	38.76707275	35.47924745	27.66286894	18.5153873	35.93748538	27.60852565	22.77583306	21.05106449	31.98614631	34.31697534	46.47790562
Sc.chr06.0559	46.39391358	45.03000674	45.22260626	49.65517184	53.42396579	46.9506213	35.28223705	38.85024703	36.93614236	40.32121913	40.05995758	40.82972161	43.52916548	47.51136522	52.27245411
Sc.chr04.0187	21.4766491	25.3601826	25.04233079	27.1955364	27.53728879	22.98774854	21.47463221	15.58183614	21.52583835	21.36384855	17.94235909	16.84558235	23.25853706	37.50668966	27.14419659
Sc.chr04.0260	9.073680128	11.18540724	8.888815978	10.09048264	10.00973474	11.4218813	11.2767478	7.865568798	10.46577477	11.03857561	10.63685001	9.510029991	10.69355593	14.41361653	16.33089194
Sc.chr10.366	0.996722318	0.92751119	1.132980416	0.272484592	0.643465549	1.178543879	0.601878292	0.059640949	0.23368542	0.975233402	0.32129803	0.59251941	1.270393124	1.87636477	0.799457258
Sc.chr07.087	2.991468301	3.655422137	3.859207387	4.075417529	6.199031611	4.087396877	6.90008106	3.878348857	4.376494922	5.862619503	3.175806073	5.201620629	5.637019361	5.609967342	5.797375793
Sc.chr03.1150	5.303017331	4.116717002	10.70091767	4.157349259	2.181661402	3.384709308	1.496484264	2.790523485	2.471998822	2.248430814	3.137347313	2.712054413	1.216164995	3.685450669	3.696203485
Sc.chrX2.361	46.98832253	49.28723819	58.870127	49.52520326	49.37075143	49.15161376	27.1224478	32.37918966	33.37688771	34.40418608	36.65168474	36.49096815	45.92647721	42.65219548	47.84745331
Sc.chrX2.135	12.44730078	13.6889717	18.12177416	3.050832049	1.40086792	6.209593536	1.497519607	0.834700956	3.270528824	1.455873547	1.978550335	1.243884926	1.255037849	1.992178814	1.627454709
Sc.chr05.385	87.18054078	79.60592503	76.09241681	86.88581868	75.14011558	87.03693199	102.8292623	144.3443618	127.5588278	146.6053858	156.5106104	146.9674481	224.0651811	186.4401349	128.2906491
Sc.chr05.023	0	1.161520652	0	0	0	0	0.460613475	0	0.643816461	0	0	0	0	0	0
Sc.chr05.513	89.29865263	122.8099016	95.54569515	82.01322984	90.98517064	90.34842165	118.146435	86.42760807	116.6621179	124.4258687	87.76345653	94.0725292	100.504686	286.9183015	150.8516251
Sc.chr04.0745	6.489765094	7.222112658	6.034550797	7.550809321	6.339927957	6.915934801	10.31042249	16.52707894	14.83511874	17.42680636	18.45447858	11.49349672	12.04836335	9.518992586	10.32620013
Sc.chr03.1084	1.19057311	5.050303005	2.5133305	1.05780885	2.696242253	2.46061698	0.445055963	1.058429005	0.725749677	0.865357889	1.282944197	0.821504218	2.155061975	1.578843764	0.967344159
Sc.chr01.1429	0	0	0	0	0	0	0	0	0.364192786	0	0	0	0	0	0
Sc.chr02.0926	44.01368017	56.13619791	50.62492146	47.57703811	45.98258727	50.07319839	49.47913719	36.48498406	57.00612163	53.08493838	40.68265122	38.61013713	85.32842882	104.2765325	78.14784058
Sc.chr01.2657	0.594927732	1.962822874	0.627953883	0.528585616	0	0	0	0	0	0.504487827	0	0.574706327	0	2.510282855	1.691831873
Sc.chr01.1213	98.99281376	108.5735287	109.2889985	111.7251457	95.30534706	72.33344301	65.57580106	78.46157313	45.99195122	66.24777153	89.02247804	74.17637502	83.70769044	87.82941451	89.27222151
Sc.chr03.0345	106.3932118	134.1436837	131.6965752	142.9393004	125.3683743	110.9713408	64.86645428	53.58589279	57.32150175	54.13169767	60.07749093	58.86315661	65.04721509	59.04024555	66.01239121
Sc.chrX2.532	82.47644822	66.03629639	55.1303325	52.1648972	48.58711022	64.80826007	70.22103276	97.42167638	80.64301657	76.99702835	92.61089205	74.94672947	61.49826855	40.00207565	45.77628918
Sc.chrX2.303	44.53719108	60.56143378	55.11467853	63.67702032	68.53675714	73.79649403	48.9893966	32.36916625	54.65460784	37.7667228	31.01439223	38.00752328	29.29582514	32.40061662	36.67185987
Sc.chr05.315	16.99562495	16.51961745	17.97996456	21.80785763	17.14818608	15.89258255	10.77205697	11.86540473	10.33659525	11.49018816	11.81085206	9.948005559	12.60310248	11.53282668	12.5874707
Sc.chr03.0908	26.85673763	22.48749237	28.66976463	32.13217042	27.74771081	23.87001525	31.94384356	50.92272049	26.97549164	44.77165672	62.28404039	47.76033486	63.5077675	45.07098762	61.18608844
Sc.chr01.1097	1.160476317	5.424014651	3.980917519	3.350971776	3.787531783	4.984204997	4.301902389	3.836532914	6.012927808	2.214141019	0.486310352	0.560516047	2.827708733	3.9172809	1.650058247
Sc.chrX2.478	72.33437594	82.72674299	87.94208701	83.22245506	84.53982936	98.18907356	93.03831901	53.29506825	62.16023196	59.24599107	55.58135033	51.3604227	53.75651712	62.69310898	70.33558143
Sc.chr04.0148	40.62689185	53.45012833	55.91762904	67.23296395	60.08881225	53.11426457	46.62572551	31.62065206	34.96038868	37.02066684	30.93744877	34.88777603	33.60156966	43.34156692	47.47463965
Sc.chr07.448	3.682780254	4.435882043	5.182962648	2.025587417	3.761285561	3.805693053	3.977087986	3.13760352	4.810606203	5.502305668	3.6745465	4.912881323	3.589501907	6.067765796	9.641758264
Sc.chrX1.548	7029.665665	4643.342569	3761.224975	3251.566961	3952.434913	3990.774799	4956.898905	8442.469387	8075.972712	6284.398803	6444.668638	5926.330619	2933.45185	1554.572579	2513.936622
Sc.chr01.1399	0	0	0	0	0	0	0	0	0.44418345	0	0.916072988	0	0	0	0
Sc.chr10.348	31.44946546	36.22480333	38.48369766	37.44708639	34.44088196	33.05881745	36.34887275	29.62537068	32.74954442	39.04118042	37.56581081	31.39428174	47.28268463	51.45169762	51.60066904
Sc.chr08.209	8.339626576	14.13056976	14.53449793	14.21619018	11.12257197	13.2839365	9.684762612	5.770631007	8.246186313	8.757582533	8.574480969	7.213078236	11.57824205	12.80710402	14.11004072
Sc.chr06.0039	750.5967517	687.6447967	442.582863	723.6546485	954.7071124	932.2513527	999.4325623	937.297454	1338.795653	480.5997465	652.862669	958.2049849	102.5414193	54.36809227	210.4547752
Sc.chr01.1532	14.04128192	11.58146941	13.58569107	9.876435805	12.18431238	7.758771176	7.654593219	8.191845237	5.349553785	3.14205904	6.047602173	3.956173427	6.462663777	8.228728031	8.688480977
Sc.chr07.331	153.0088025	145.2997807	125.6745038	143.3700386	162.6474363	153.4610486	115.2403734	118.6165706	128.2875833	126.2060381	121.2371707	114.5134284	124.7019551	142.7848888	135.1397704
Sc.chr01.1332	34.31404536	43.95960977	38.43443564	42.32585172	41.52941923	33.3373785	27.94000841	27.47316899	41.77868778	37.4555273	35.26080551	31.73718045	39.04873586	41.81887519	41.00474844
Sc.chr03.1223	95.4981033	111.8093333	116.5366777	105.061812	114.102416	103.201237	87.33307057	81.88484863	107.2605853	92.75171961	88.44154428	81.07759875	108.8639508	125.4953786	117.5722907
Sc.chr02.0560	31.23275559	27.90803855	32.70242049	45.93853713	29.73151946	37.42805225	36.49785406	33.7176518	24.68340201	31.57803678	32.80497369	29.30084205	41.90610137	43.46398372	33.30692653
Sc.chr05.407	85.58995254	74.9694227	75.49324763	99.22311904	75.0255187	69.50135924	82.55005913	117.2286983	90.23702241	106.6031306	135.485286	102.8062644	102.339606	98.30047858	100.3465332
Sc.chr01.1539	0	0	0	0	0.253336147	0	0	0	0	0	0	0	0	0	0
Sc.chr07.470	0.416332301	0	0	0.041100653	0.043136962	0.167310653	0.08069803	0	0.253787886	0.627630525	0.387708056	0.53624173	0.315612372	0.195189316	0.526199677
Sc.chr02.0747	53.72072209	58.41013434	75.17553472	73.21780823	63.07988039	57.51874779	52.29963983	38.29615195	37.10717646	47.16729768	41.83581248	36.31163913	48.80017919	63.89232072	63.76188382
Sc.chr03.0124	37.25750236	39.1648501	49.5402602	36.28411929	47.46688278	38.50097159	38.15283223	29.50888444	48.90331738	46.61093572	44.36572289	43.00239103	55.27248705	58.47287827	62.37831726
Sc.chr09.389	29.79370251	34.3979926	42.18160863	37.75337756	32.19117239	34.59397241	33.51488289	25.52779114	31.90016437	34.26091893	31.92755435	26.07284644	37.7722356	52.74412559	53.87874402
Sc.chr06.0311	57.26574725	63.879777	68.47930977	60.55641891	61.59098314	61.52168334	40.04123646	39.62680396	47.97181255	54.61793046	46.42527035	47.73976624	64.14765297	71.35291369	75.59706226
Sc.chr08.177	4.589442507	7.78119068	7.468165826	6.399661566	8.975452319	9.221751702	8.395367746	3.074205132	4.002169187	4.972808583	3.045155823	3.140359571	5.156605555	6.831555484	8.036201399
Sc.chr01.0570	46.31814171	44.1967025	67.58239909	68.38672166	69.86937513	45.57639169	30.89448058	41.32858475	39.03020659	43.32015038	50.23797371	40.79582012	35.18653215	45.41065304	25.82699865
Sc.chrX3.140	247.6379162	290.3835908	226.8766671	200.1650328	220.0596113	206.9305487	199.3042658	279.1931125	314.5200836	332.3787848	317.2547679	246.6856644	312.1647387	208.4787794	215.470338
Sc.chr06.0224	141.9248803	110.2058584	123.6784279	96.11813353	100.1022559	101.3667154	96.43568447	98.8391299	86.7594533	110.0257768	121.902754	105.3703835	137.6073501	103.7065349	146.8649476
Sc.chr04.0444	0.362928887	0	0	0	0	0	0.158280306	0	0.553085569	0	0	0	0	0	0
Sc.chr01.2320	449.1654636	458.1878486	276.4960755	209.2801274	357.506446	307.2142535	685.4598625	936.4959484	1055.396589	792.3588736	461.4296406	568.9650297	7.583744592	5.770292328	31.51390508
Sc.chr02.0254	302.2908935	216.1484341	183.7764126	109.1409164	125.1730066	114.2909208	163.978397	387.4795662	377.2227945	564.9078883	513.5768888	399.3294665	655.2058199	425.1696499	486.3546683
Sc.chr03.0286	39.40344587	62.65172003	70.1532318	96.17054663	80.12843214	68.6818679	50.10451018	46.16149229	37.91038441	41.06225163	48.5426151	41.7329675	71.72097605	64.50159117	61.20216043
Sc.chr02.0895	6.313337578	6.171661973	5.182962648	8.725607334	11.12032253	8.245668282	7.954175971	6.54804213	13.68350209	9.517501695	4.70341952	5.421110425	15.72543693	4.143840056	21.27836307
Sc.chr01.2751	0	0	0.566952649	0.536891961	0.187830658	0	0.409945992	0.052228431	0	0.11387011	0	0	0.065441259	0.05666067	0
Sc.chrX2.446	1.291583566	1.420424492	2.04492463	1.147555337	0.602205162	0.194642316	2.440899802	1.507049391	1.443426675	2.007938573	1.98459171	0.831788699	2.517740051	0.908300819	2.040530046
Sc.chr01.2322	58.1147125	67.68529738	56.70065417	67.54359454	63.69101925	60.78834961	69.2076124	67.55936243	75.94928979	89.01352025	75.75679788	72.91908836	123.7362335	136.1795042	116.681077
Sc.chr01.0429	62.05375121	52.09147894	61.62288068	52.68718424	45.88155131	40.67086684	44.43750503	55.76813159	41.40796103	59.08123947	64.16447166	50.19027088	61.10833213	54.30349774	66.21825547
Sc.chr10.411	49.52342033	43.91508721	46.73096551	48.21711433	49.14666836	47.65496199	38.00036428	51.01107686	36.74317938	49.52921683	51.06885515	57.00827495	76.51214898	44.0930779	61.9223792
Sc.chr04.0505	151.0074021	106.0272707	125.2935168	123.738669	100.0854357	105.3989086	78.258809	108.0162832	77.24083592	91.7850404	106.0853313	103.593458	108.9125004	73.64241602	98.07383954
Sc.chrX2.332	83.18275246	54.47829872	52.80209484	43.50010845	39.13606827	40.01518814	41.75602891	64.60277957	53.39881419	64.91026418	74.29318767	51.94800611	66.19322083	44.63198357	65.55455711
Sc.chr08.021	100.4553533	81.15418161	88.17172198	75.19489252	67.05344449	74.48838634	61.86026087	78.6680317	69.95410379	79.00079916	86.55353192	77.62184704	72.50023854	49.22961421	58.76750979
Sc.chrX2.700	31.66268016	35.36524723	29.76501407	25.49451887	11.53346144	28.18215856	16.3978397	24.24498757	22.61828881	21.81511573	18.65896033	24.37359779	11.09057131	18.78748537	13.59995376
Sc.chrX2.487	6.743047103	6.082536011	5.437992898	4.51016174	4.239058371	5.549031757	4.427681057	5.245294898	3.556212416	6.874426013	5.778495865	4.684119056	5.538419308	3.644428919	4.74003836
Sc.chr06.0327	61.33338543	55.9318178	54.4091655	49.59559175	46.14061027	50.97136204	40.27328664	41.49173616	43.26880861	42.65954985	47.47729594	49.39609305	48.49561939	55.13199518	68.72178071
Sc.chr07.205	0.771383437	1.575474085	2.151827902	1.174910115	0.513800158	1.145872019	0.768949106	0.385743396	0.873265703	18.92272923	0.831231527	0.798390383	1.449988042	0.464976191	26.32355525
Sc.chr07.317	13.72824306	18.14493428	19.94083122	16.72941604	14.50465419	12.92558858	13.18272061	9.846190639	12.43753336	14.4181224	12.0337377	9.307470349	16.7563528	31.88586172	22.50461308
Sc.chr01.0976	0	0	0	0	0.705940727	0	0.495236769	0	0.807579171	0.160488074	0	0	0.184465295	0	0.179402306
Sc.chrX3.324	0	0	0.350589094	0	0.4645988	0.750828724	0	0	0.101236157	0.422486272	0.139191302	0	0	0.280300135	0.157426052
Sc.chr06.0496	41.22291763	48.33947994	51.94674953	54.95715962	58.17427256	47.22834264	46.37677045	34.98459091	38.12797257	45.53651851	41.86305203	37.97050464	50.78983562	85.71360082	82.09445374
Sc.chr01.1509	0	0	0	0	0	0	0	0	0.15320766	0	0	0	0	0	0
Sc.chr05.287	27.31591905	30.00533028	39.69122415	49.74314666	38.82492348	37.67566485	20.87236457	17.88692364	16.61192255	17.14693198	19.16398709	16.97894389	19.99161616	22.56188487	27.54412189
Sc.chr01.1128	57.06466748	62.44565989	73.90810673	73.78726078	63.54552131	64.08145016	39.55366429	42.70982262	38.19498131	47.15903571	50.40839388	38.67645161	61.86441714	59.20990241	62.85093819
Sc.chrX2.530	10.82965588	9.574673629	8.068829114	13.01801292	11.88085486	15.16832329	12.22429315	10.73671818	8.543172943	2.520919594	3.203496202	7.794887316	0.620903514	0	1.409010581
Sc.chr03.0375	790.0356987	535.6881888	540.4611114	501.099164	523.5406907	614.9042079	583.6850082	546.5332272	531.1912821	247.2608094	303.338563	464.6735225	21.190503	14.16516754	69.10039842
Sc.chr05.928	0.619152335	0.928521	0.237644823	1.000197932	0.629851308	0.96699546	0.883715912	0.437843136	0.61760118	0.572759833	0.849150291	1.141841672	1.590967141	1.567498779	1.600655305
Sc.chr06.0690	259.7157627	180.6810732	137.0093081	174.4898875	161.7167912	214.7884464	224.9541768	248.3292822	210.589519	191.6028435	176.5617705	306.6021337	38.80572514	26.93419986	47.25305549
Sc.chr05.465	0	0.105700755	0.202897165	0.512371333	0	0.260717213	0.083833536	0	0.117177229	0	0.080554475	0.278538649	0.187357388	0.243328031	0
Sc.chrX3.168	89.78969	69.43119719	70.34020737	101.5909997	73.91743797	57.0853958	75.25874188	60.02371952	48.31986675	51.75141547	65.84787328	48.78999382	74.52489673	76.95702961	65.82993573
Sc.chr03.0433	57.02219438	65.9874276	104.7922926	82.91482325	82.85479161	72.0120478	62.02352911	55.1032527	51.10733808	67.30478234	55.51085509	52.99057326	69.04335739	86.86880842	92.69808492
Sc.chr10.169	26.48740523	33.31400359	24.79130647	30.74985789	30.3628697	27.78728659	19.40169928	19.01039009	26.36022471	20.59943965	18.88812245	18.6602104	17.54382695	23.03181263	20.39153456
Sc.chr06.0836	211.8587131	231.3805933	255.5352433	264.4243439	226.1271884	242.5628701	225.1809345	173.3451714	166.7808524	181.9846605	193.4574034	176.2524438	218.9972592	211.0988089	253.655797
Sc.chr01.0314	3.569566394	3.925645749	8.791354365	7.400198625	7.212063232	11.29664584	6.227027732	6.016186387	5.802497721	2.522439136	5.484842067	5.17235694	3.479155555	5.522622281	7.331271452
Sc.chr10.387	16.14192897	14.44942824	20.68335642	12.14058145	13.86226261	12.15167114	7.007064087	7.825921491	6.544610299	6.302874276	5.726187862	9.936176635	5.04922176	5.195403302	5.551154422
Sc.chrX3.476	0.356505367	3.136546287	2.445924038	1.742127309	3.1582146	1.772942971	2.798619923	1.525255073	0.9779336	1.511550127	1.045782438	0.516581793	1.389902851	2.256398369	2.872478137
Sc.chr07.055	0.178704528	0.687858713	0.565874792	0.079388334	0.416607923	0.888718562	0.311746002	0.347527585	0.599140984	0.227307253	0.224664288	0.345260835	0.348356513	0.754039337	0.508192844
Sc.chr10.511	523.1763167	562.4434511	574.4125521	866.4839711	647.027187	665.4120771	669.938056	827.4083059	785.6085647	646.5874445	790.9325963	604.560808	349.5940955	303.2091388	346.447098
Sc.chrX2.072	4.217885077	7.289286657	3.816027444	2.676811774	6.742638998	4.903489126	2.627858925	2.812300145	3.305749903	9.197201158	1.010029192	4.074520496	8.809400284	8.644384293	13.1370022
Sc.chr07.200	0.557618705	2.102549248	0.756737646	0.990874053	0.965683043	1.368544423	1.32016506	0.557693419	1.55388922	1.958951885	1.268528188	2.616374904	1.55284344	1.54616405	1.661245083
Sc.chr01.2251	9.906713269	10.64157892	9.48395056	11.66775014	6.660008618	8.33272662	7.234341042	5.37645616	2.808807107	5.665596138	5.985908298	4.00604116	6.287493536	13.02639917	12.6666236
Sc.chr07.190	14.91873033	10.44924061	5.740363661	7.896654994	8.702284867	9.184383055	7.180053626	13.16880752	12.44803618	5.849878209	2.94413732	3.924874184	1.03126703	0.48216419	0.561658728
Sc.chr10.120	104.046706	120.06446	128.9506252	120.4051753	131.6463275	121.0961986	109.4131718	95.99552923	107.5042304	116.1903469	122.3965406	89.92118219	174.1311902	195.8256704	190.3008555
Sc.chr01.0491	49.90272195	62.66381495	68.76216248	96.2536039	59.05666628	54.80295955	53.81530402	42.20621878	42.80882307	38.16187456	44.25799729	39.79231103	45.80888148	47.31931643	41.62733817
Sc.chr01.3464	47.33654871	48.24359062	38.36955939	45.14001952	48.25255033	44.82759203	36.62408328	32.43730916	40.04515285	41.85645775	38.70467066	39.86329219	48.25076957	46.89970078	51.31080666
Sc.chr08.561	20.51649927	21.47385346	14.86010486	9.93146863	14.97556022	8.12409488	10.61375474	14.80373348	14.61960845	11.33844618	8.834841395	10.25128445	8.619332942	6.80610358	6.505021398
Sc.chrX3.222	4.951637316	6.534700912	8.101101282	8.908918412	6.233537195	5.596607431	9.50182107	4.1406737	4.829471325	4.723760033	4.876339355	3.9462495	2.533766052	5.641194026	2.464222193
Sc.chr08.290	2.609058552	10.40129654	6.196263529	3.380584183	3.446699812	3.34208511	2.65500874	2.790617029	5.632773544	4.148313552	3.553402623	0.735110097	6.145524578	6.421833857	2.679277308
Sc.chrX1.394	0	0.527425194	4.049661778	0.426104731	0	0	1.673248948	0	0	1.626715851	0	0	0	0	0
Sc.chrX2.285	10.23705894	15.17812503	9.580449854	7.880307253	14.10662348	21.84805649	10.41132679	5.706439713	10.8384287	8.926854269	8.163066616	8.047408961	10.98766822	31.16336858	10.5289431
Sc.chr04.0882	29.99828846	35.33328277	40.78169153	39.05965997	29.73919731	32.68855571	30.50080757	24.48577567	20.81110367	25.43799951	26.67952057	18.86184717	26.12432645	28.01172283	34.1568289
Sc.chr04.0519	7.436414229	3.480501692	6.206368688	9.065635557	7.160280688	7.286970962	12.92740275	14.36746298	17.6263412	13.68243013	12.37827754	13.64894043	4.584821205	4.976659622	4.885208631
Sc.chr02.0904	21.51160601	37.44833287	30.9917717	19.56569404	23.00687884	28.57709498	24.27662818	19.826411	36.23178383	33.02480184	23.49796764	17.72738387	34.87834577	44.39443397	35.75722752
Sc.chr01.2363	0.199149538	0	0	0	0	0	0.173705929	0	0	0	0.333823207	0	0	0	0.18877785
Sc.chr01.1513	0	0	0	0	0	0	0	0	0	0	0	0	0.051012117	0	0
Sc.chr05.146	22.85137935	30.24874424	32.62421492	26.84459807	23.18737086	31.33885119	20.47710523	19.28849996	21.76258212	18.67077141	17.98797309	20.5314543	17.19525502	28.07633897	21.20040355
Sc.chr01.0866	16.01878944	15.82823083	15.53479685	14.0157494	14.78597739	12.49908993	12.19908489	18.15344609	15.81193178	17.92764701	14.10720703	15.23866637	20.92308773	19.28227304	21.89039211
Sc.chr04.0338	65.55239713	79.37636542	89.53112834	87.47833942	83.58979976	71.79617575	67.3071791	50.28938305	53.48901003	70.57827795	63.26856135	57.25779146	96.42504033	123.1254685	118.4462952
Sc.chr05.031	13.42836882	10.47490967	12.52569806	14.56683616	16.16217288	11.85960161	19.06725546	16.51875966	16.08578635	18.27218037	13.74109482	14.78198133	31.80749578	37.2906271	13.0250445
Sc.chr08.562	1.151003041	1.424048024	1.214898533	0.127831419	0.670823778	0	0.878455698	0.559590335	1.57866424	0.488014755	0.241170236	0.694925507	0.701156349	0.728494331	0.272764731
Sc.chr07.001	96.02708074	86.66286569	85.57169369	75.78804108	114.1686127	94.94188017	83.12877036	64.42780077	62.05717192	100.1465539	104.9469834	86.68522129	118.8283056	194.0182377	187.4294765
Sc.chrX1.184	2.577657634	2.551310902	4.262509632	1.908512965	3.124787909	2.486107833	1.498888455	1.537253644	2.880696138	3.643010818	4.104743864	2.241039479	6.448416588	5.873235828	5.538403915
Sc.chr04.0055	670.2205069	723.6676372	716.4126973	696.9416791	691.1099907	699.2868326	814.2226888	763.6134397	661.2117945	867.4999339	957.6327963	871.4598676	928.4730403	816.2248756	1060.282305
Sc.chrX1.592	0.142422094	0	0	0.126540193	0.531238224	0.128778502	0	0	0	0	0	0	0	0	0
Sc.chr04.0130	4.338396079	7.08220465	7.512804031	9.154696266	6.700497505	6.742297549	3.133721769	1.898302598	4.628049865	2.184335275	0.909026273	1.702567493	0.792846026	0.228821937	0.257028304
Sc.chr01.0256	8.751592091	9.624600439	4.398770552	11.84865018	8.031379851	12.30944857	9.57213795	5.835176459	8.552610095	10.95508985	10.12914989	12.6140961	10.15467816	13.01241597	9.612605334
Sc.chr06.1028	2.294721253	7.150283328	6.72807732	1.585756848	4.041925548	6.224682399	6.115830809	3.074205132	8.15976242	7.459212874	0.427390291	2.709329826	1.242555555	3.335090079	2.779438078
Sc.chr02.0536	0.539188805	0.247072988	1.280521638	0.518984156	0.586596701	0.121884051	0.274342442	0.27961684	0.136949486	0.114305559	0.414247154	0.173620649	0.437943418	0.303345844	0.212961628
Sc.chr01.3428	0	0	0	0	0	0	0	0	0.150788592	0	0	0	0	0	0
Sc.chr01.2985	25.22347176	29.25624806	26.74108773	23.22099376	19.10308015	22.56579662	18.87730481	20.95316668	22.90088362	20.48368606	21.10306141	19.05887195	17.60379165	13.53366788	17.52122901
Sc.chr09.247	26.38645532	26.9577929	26.62172594	23.71401396	22.14971442	21.84377591	25.62162452	17.80719359	16.23902144	22.93353823	24.6619089	22.45627814	29.71653734	35.60219479	38.74258528
Sc.chr05.594	1.566643029	0.662662423	1.272009148	3.212174128	0.6742639	1.08966425	2.83808764	3.655990189	2.571138814	0.51095562	0.808023353	0.465659485	0.822210693	0.711890471	0.913878414
Sc.chr06.0790	35.24946814	41.46585388	42.48178313	51.73038634	54.37510647	46.6197399	41.37701154	29.12514572	34.90362056	39.78018287	31.89506362	35.99956141	43.50134454	62.6015837	54.69204257
Sc.chr04.0510	1.808631182	1.906172722	1.74994738	3.682583381	2.600114397	1.907931632	1.643289654	1.172418019	1.332194242	2.044914849	1.263211282	1.237569102	3.011487131	1.844273016	2.285917144
Sc.chrX1.142	0	0.210540403	0	0	0	0	0	0	0	0	0	0.092468024	0	0	0
Sc.chr01.0512	101.1095855	102.2756004	125.4868599	119.2529137	141.9461	105.5892387	110.8695544	113.828347	130.3804434	159.7008097	164.5487983	111.0895102	395.3858777	443.9758658	312.8089145
Sc.chr07.210	29.65055933	42.32144712	49.71933744	37.74124949	37.25798283	38.59897928	29.89762718	29.93495323	26.98339929	29.95777379	31.54816012	36.5652079	37.30298178	44.18771726	47.14293931
Sc.chr06.0403	138.3785445	122.2730036	145.707391	144.0412518	112.0450707	133.7392742	120.9907796	111.5871788	98.68904751	95.22556693	93.88480831	95.98981311	70.28856834	63.35021252	67.30281057
Sc.chrX1.670	1.305535857	0.957179056	1.837346547	0	1.082151938	0	0.885685786	0.67703522	0.442127045	0.615039172	0.729465527	1.821677153	0	0	0
Sc.chr03.0173	27.19437008	29.61101344	29.65133483	21.84932701	20.75582571	23.20964045	17.37899624	21.78234766	15.59236587	16.36293904	16.39834791	15.25916633	16.4457092	17.42018058	21.35412745
Sc.chr03.1235	148.5329377	145.6435703	164.7890052	191.4522469	186.9351945	185.5747234	161.8033663	117.902521	131.5843518	123.792701	135.9834804	111.5931204	153.2774685	144.8800919	155.9561973
Sc.chr10.185	0.40101784	0.352816853	0.084655899	0	0	0.145040634	0	0.187166733	0.146671497	0.816133891	0.134440746	0.542342319	0	0.338416972	0
Sc.chr10.291	1.415286048	5.83675058	4.668289533	5.501402365	1.319763719	0.959779553	2.468934458	2.614698128	2.26466681	3.300375823	2.965455845	2.392566615	2.069159013	4.777411586	2.850853458
Sc.scaffold.302	0.850665898	2.221868125	0.561180507	1.511611355	0.495782279	0.673027919	0.278243886	0.909861812	1.037098009	0.901686388	0.712961782	0.51359502	0.62184002	0.717872744	1.209544959
Sc.chr06.0991	75.86164063	78.03053603	101.0164316	98.40924922	86.24383685	87.13233341	58.57742033	48.77505928	44.30749402	52.0860804	51.20387018	52.00352436	54.8419962	70.35504687	73.94414036
Sc.chr06.0872	3.273582448	5.571639281	6.581539871	6.163325815	7.486230198	5.144733202	8.226113612	3.577171163	3.230826882	4.692657086	3.592889911	6.023456028	5.925526957	5.19624388	7.314437304
Sc.chr04.0199	1.577157411	3.989316737	0.832354979	0.350321004	1.691316326	2.210409528	3.71427577	2.760395277	3.07649208	3.811591755	2.445423026	6.094201317	4.073608588	10.38145165	7.176092242
Sc.chr01.3527	0.16013387	0.968593457	0.253535043	0	0.223988859	0.144793546	0.628537297	0	1.757059574	0.814743544	0.134211715	0.077345485	0.07803898	0.202704271	0.075897057
Sc.chr03.1046	1.470566047	2.91107022	2.110993905	1.254315805	1.590722717	1.542440885	1.590528882	0.686356106	2.151426721	1.94534042	1.528317012	1.534228529	1.949314105	3.524449695	2.230366592
Sc.chr01.2458	25.453977	23.11791282	27.01793873	31.38222452	34.13717432	26.37738978	22.45140323	19.57771623	20.8336003	24.00973203	29.72313086	26.79903396	39.72271163	36.32374199	33.48145573
Sc.chr01.2335	1.893566471	3.123686609	3.228643055	1.747117437	3.395698876	2.765811016	2.985660378	1.416318513	4.17316775	2.408564559	1.770159632	1.899558773	2.12954511	3.503244947	2.692424588
Sc.chr02.0665	61.30699116	59.17907158	55.81662028	84.70753719	72.75613606	72.79883216	74.78293016	94.42158596	69.70681015	125.0383945	134.4526403	113.3459368	157.6646776	130.4151851	130.5687825
Sc.chr08.327	8.446877159	20.72270601	8.572872715	6.494660824	5.45314813	7.490814034	10.76816662	9.476933094	25.34916055	19.00896184	7.351802343	3.609129247	5.858048207	11.10366359	12.62636737
Sc.chr10.070	18.33540883	19.69550291	20.10338652	26.70929264	18.22449679	12.46633022	5.826853319	12.27262836	8.534299902	8.55747648	8.33884988	8.993400869	8.589165277	5.517561227	8.959716479
Sc.chrX1.412	0.829843017	0.497794565	0.955538172	1.2735265	1.40697122	0.818559983	0.987028874	0.528152676	0.965724691	0.575747745	1.201334881	0.437256499	0.514706533	0.636636743	0.929647584
Sc.chr10.324	11.95112716	16.91850663	17.64697633	9.432321956	20.27351645	17.53141063	18.79689244	15.42834453	22.24301693	29.43270235	15.18459125	19.03682318	36.43231151	39.69823328	42.00060345
Sc.chr01.2824	38.39743608	51.20327521	56.6913581	54.83361855	56.20941157	48.56454556	42.77992081	32.95228202	35.93864049	38.36054242	36.28588335	34.61449236	39.3567485	51.65522782	51.50201096
Sc.chrX2.587	55.4276677	57.15158496	69.60153124	67.633016	68.8741959	69.13017186	43.35483572	43.32322494	41.08864604	48.01728948	50.86085648	44.15908891	73.15585414	68.84311533	79.85222888
Sc.chr05.861	0.640899421	2.584383451	4.509850616	1.898102894	1.394500338	0.772671014	3.167764487	3.323627445	2.734756738	1.44925594	2.506708812	1.031859087	0.832888754	1.983123455	2.430085782
Sc.chrX1.527	0.712110468	0	0.751641769	0	0	0	1.552825729	1.107875815	0.651132557	0	0.298417716	0	0	3.004732508	0
Sc.chr05.420	0.63742257	0.140201634	0.672807732	0.226536693	1.188801632	1.037447067	0.667181543	0.694175352	0.310848092	0.648627206	0.641085436	0.738908134	0.621277778	1.721336815	0.362535401
Sc.chrX2.133	3.693924198	6.482567185	6.470655232	6.424348257	3.004871727	3.197927691	4.181723334	1.039328315	5.030488983	4.931832505	2.371372885	0.986995648	4.826019286	2.520357569	4.395556501
Sc.chr07.441	29.38562065	31.83025945	42.69495112	34.20874707	41.35104312	32.17279871	17.83380871	17.48816399	17.85893513	20.41513076	18.17481907	23.9406854	24.1553424	20.09266326	26.00939271
Sc.chr04.0602	303.1630655	432.727958	413.7063882	360.465412	341.9175928	349.5095811	286.7912414	280.5568451	359.2818027	297.2636668	290.6533796	265.5948489	397.4942476	365.1990483	349.7985864
Sc.chr01.2690	122.7689035	139.7552587	151.5913356	135.8825284	136.803717	134.2312426	110.1317115	87.52630787	100.8956926	103.5131504	96.54977932	101.6055148	110.6338414	123.4598791	124.766486
Sc.chr03.0052	46.99929086	76.36436262	48.96824895	18.85857069	50.89604921	36.46508688	70.88098449	81.13939516	130.6802037	140.6479515	105.2124602	104.570597	239.3883484	252.8162547	138.25359
Sc.chr04.0033	0.497723201	0.547373197	1.350908354	0.947615666	0.729347486	1.092961268	1.178362157	0.884959804	1.907099289	0.844120328	0.893898755	0.755551888	1.524652636	1.380085914	2.291608882
Sc.scaffold.346	0	0	0	0	0.492439927	0	0	0	0.482862345	0.223901901	0.442597062	0	0	0	0
Sc.chr04.0927	50.68668063	58.0947564	61.48946565	67.90484582	61.09977818	59.29588908	55.98873281	42.1717728	42.1864404	43.24722199	45.05285218	40.47332682	44.56844405	49.0670695	53.12013528
Sc.chr07.468	31.30346764	32.97149619	31.45895796	28.5178386	35.27551378	33.48724281	20.68958198	16.94239356	23.9734058	10.76745501	9.090262726	8.177434862	4.3832138	5.581022858	4.262908454
Sc.chr01.2198	1.97280974	0.893367119	3.307223785	0.618640943	0.757506357	1.573959473	2.328088352	3.249769057	1.98072916	2.656969223	1.750717266	2.578373816	1.244191843	0.39172809	0.660023299
Sc.chr04.0028	62.21970178	70.97857396	70.77135239	74.11720286	83.1117239	76.44906001	64.17259551	49.66812294	62.77983758	69.08947329	58.1404793	61.25607599	70.05824489	78.97206927	85.85294164
Sc.chr02.0655	55.88422662	50.46626331	58.98652089	48.57593937	37.84858368	41.21880333	23.77774822	28.74527195	28.71137886	32.61993364	41.63359857	28.96742114	59.93041637	43.96527188	52.68666113
Sc.chr01.2638	0.281432879	0.309507	3.861728372	1.500296898	1.574628269	1.781307427	8.591682475	1.751372546	2.916450015	1.431899581	0.943500323	8.427879006	0	0	0.533551768
Sc.chrX1.266	16.95544037	23.88101164	10.67521602	7.928784241	18.58493218	18.02083979	25.42702991	29.84954015	37.35357908	37.58434313	24.18316729	43.1029745	27.25338518	39.16041254	27.06930998
Sc.chr02.0702	375.1961052	382.6011153	375.3991074	327.2293284	340.3154649	324.0966468	285.9874589	347.8903164	345.6080677	443.0026878	457.1191763	397.4199664	601.8950928	470.6145961	504.9279122
Sc.chr05.775	0	0.227698982	0	0.919785543	0	0	0.902964741	0	0.378632148	0.351141307	0	1.400055501	1.0090062	0.873622668	0.785049739
Sc.chr03.1230	3.472110352	1.272822685	1.434074553	2.727252766	2.252359066	2.04749546	1.316743016	3.522902752	2.42327277	3.285652519	2.783527987	3.208264226	2.207066024	1.995863006	2.194188804
Sc.chr02.0909	13.29898798	15.64783895	13.81084578	22.55200345	12.5347437	16.74447048	10.53968652	9.177054481	10.89623447	9.276487375	10.30721473	9.807893873	14.35592736	15.68799488	15.52075579
Sc.chr02.0382	0.462288107	1.271008255	2.317767489	1.437579569	1.185488578	0.836004704	0.806451133	0.44950699	1.338557748	2.352071116	1.937269106	1.00479393	2.478185391	2.048143897	1.862401808
Sc.chrX2.043	40.01919816	56.93319979	52.30980195	59.63989638	60.20809452	50.59656354	57.02714052	41.89909548	51.83917711	56.52636256	49.04391746	51.35797652	65.99200252	124.5833497	84.25099386
Sc.chr06.0986	133.5678376	146.3217101	204.7256635	195.3580534	185.056933	166.7066119	100.4518397	97.58267931	77.4177459	99.78286991	120.2009005	116.0082752	162.4362727	126.4241203	169.7709745
Sc.chr01.3203	0.577860133	0	0	0	0	0.696670586	0.840053263	0	0.821921424	0	0	0	0	0	0.547765238
Sc.chr06.0191	69.59252139	63.90811077	64.73890559	48.23079454	52.78041484	57.18869318	43.57140262	62.90914547	65.38301059	53.12040611	65.4174264	45.04507138	69.49861733	36.63112325	46.01541006
Sc.chrX1.008	48.72565162	57.42213305	45.1830236	37.28192806	49.28090722	41.38191948	43.14574013	47.85126589	62.11043147	71.97120156	52.88570391	59.32184188	64.48956478	62.70475813	55.4055915
Sc.chr02.0234	1.440981665	0.816373837	1.060073279	0.193983882	1.017973525	0.987075854	0.952181772	0.611407464	2.262529355	1.629234767	0.439170327	0.970184016	0.383041127	1.989879218	0.579487783
Sc.chr01.0932	39.71067319	44.50931067	52.13649106	52.40570484	45.99410522	51.35341582	35.19752294	26.9109504	24.62744629	27.0158084	29.63309068	26.24815493	27.82854764	28.63247432	33.51517228
Sc.chr03.0498	30.86520594	35.96921744	34.42968045	36.14894467	36.30458237	37.70014681	40.72691062	28.85231063	29.55850256	30.07679247	27.52235328	28.88435398	33.33108913	42.03037771	34.45266207
Sc.chr08.112	5.995003576	7.2269758	3.042213212	4.097294882	2.902697819	4.586746983	4.324041947	3.766596597	7.308869778	8.60310558	6.377306148	6.236714937	6.966845425	5.545610971	5.354931465
Sc.chr01.2614	1.995252914	1.950478076	4.329031134	3.053080598	4.444734906	1.50342827	2.127078262	0.603583286	1.554118272	1.503944843	1.672265313	1.606195748	5.293950925	2.525676099	2.626861596
Sc.chr05.056	27.44758586	30.59910006	26.59007923	28.39561929	35.76295725	32.97759887	94.45155664	83.35657631	106.3481782	107.7666717	114.7069953	140.2007578	77.69186299	81.86333624	84.82619436
Sc.chr01.0538	1.457342352	0.80135921	0	1.294829881	0.679490752	0	0.635575182	0	0.222091725	1.544749548	0.610715325	1.055855809	5.681721734	0.614922002	1.036083085
Sc.chrX1.638	47.15595516	39.11033623	47.21061953	54.42493698	48.35595935	49.79220792	45.50400515	55.5101177	40.5872627	54.26859639	57.31410649	52.74175744	92.30489618	87.12522381	70.91125316
Sc.chr03.0650	1.562784302	1.71867865	1.282974744	0.462837898	0.809614904	3.297173723	0	0.270147058	1.587737023	0.736229157	0.145533763	1.509665757	0.507733908	0	0.493798219
Sc.chr10.614	46.04151783	53.418115	48.74183526	46.49937657	56.39476519	53.8789009	38.01100395	33.84584804	38.15807385	42.46509763	38.53106995	40.57744553	47.60923053	64.37212963	57.97540897
Sc.chr08.394	55.69194967	56.02197983	48.51977214	55.32315418	49.61467337	49.60747738	38.11919435	41.08691169	49.13805519	36.68429098	34.35919838	34.58507007	28.43309885	24.89783523	25.03407336
Sc.chr03.0644	7.00479836	6.843932295	4.759863657	3.953234343	5.410644322	5.001768013	6.057410932	4.934417462	5.314574471	5.81247425	6.853554158	6.272999206	8.2631799	6.545575925	7.23844315
Sc.chr08.273	0.34660244	5.488956002	1.829216695	1.231807188	5.171345544	5.453142775	11.36723401	35.96674714	15.381326	42.49975107	44.96864481	33.61608186	29.2555246	24.62817035	29.83246901
Sc.chr01.0662	38.39315885	44.18462029	46.26661737	51.70259401	44.7835335	43.02106115	38.54425792	31.28750617	31.63985296	32.44325797	34.79425989	30.10992226	37.63803734	47.18855433	48.60940092
Sc.chr01.0838	14.73241447	21.25325788	22.86801941	9.239689564	26.183155	25.54515909	23.05473774	17.25753205	30.79812971	29.83578839	20.62768899	27.96103467	27.78940751	37.29783512	26.61593647
Sc.chr06.1098	0	0	0	1.898102894	0.22134926	0.214630837	1.242260583	0.738583877	0.144696124	0.603856642	0	0	0.231357987	1.201893003	0
Sc.chr02.0193	33.61870983	42.60094002	38.02718879	48.14831825	35.74798427	37.38517831	33.96278542	36.45581676	34.93036517	26.55078142	32.4661483	24.72055292	27.58314144	30.74194225	28.34811813
Sc.chr02.0693	75.90182139	87.11512573	90.14126633	89.27183809	86.78751531	82.89260481	62.78406484	72.46452742	70.06637032	77.96020635	75.08174974	74.24793714	93.59960579	88.02714868	89.29589009
Sc.chr04.0212	34.32555938	44.15610286	59.23912173	49.75373752	45.20952928	39.36297135	23.00141219	21.97492104	22.68058708	26.34542562	25.04163446	23.5984477	34.06666708	36.89613963	37.58482297
Sc.chr01.2416	0.139463771	0	0.736029032	0	0	0	0	0	0	0	0	0	0	0.235385573	0
Sc.chr01.1355	2.238061469	2.051097977	2.362302704	1.546602358	0.695669103	0.786979736	1.301415849	1.063912489	0.454759246	0	0.104209361	0	0.242375034	0.104927167	0.117861303
Sc.chrX1.699	0	0.544080727	1.392515278	0.43956067	0.153779486	0.2982239	0.287681398	0	0.50262864	0.279680971	0.276429042	0	0.160732917	0	0.468963923
Sc.chr01.2619	57.78306696	74.81370067	84.22986772	78.72590435	69.63740832	78.24956071	53.84950225	40.61434608	43.05691844	41.15000136	44.13615134	44.79412754	51.50214591	53.08552271	55.79594665
Sc.chr07.453	0	0.528323704	0.422558405	0	0	0.072396773	0.209512432	0.062282627	0.341650473	0.271581181	0.134211715	0.15469097	0.156077961	0	0.151794115
Sc.chr06.1021	12.05648018	10.54343249	8.023879135	10.19578484	7.404862471	7.793045219	16.344344	11.78906177	10.35998407	7.185313404	6.249555624	6.922527169	0.471932158	0	0.504877025
Sc.chrX1.130	0	0	0	0	0	0	0	0	0	0	0	0	0.178244675	0	0
Sc.chr07.239	43.10725422	42.50019126	43.15574324	52.25459009	38.95135975	38.16012408	37.78841352	30.3671958	33.68242541	33.52048374	37.3482689	25.69160817	43.20327383	45.20293949	51.46442648
Sc.chr03.1187	347.6326858	379.4313634	301.8938263	325.2326305	279.4416981	268.2546724	541.6017245	652.9142691	497.6293518	613.5960324	632.0083525	623.4016358	817.5427236	706.507457	595.1534691
Sc.chr09.380	5.802381587	15.3148649	8.574283887	5.670875313	5.951835659	8.919103678	12.65265409	11.28392034	5.659226172	5.904376052	4.863103516	10.64980489	2.827708733	2.448300562	6.050213572
Sc.chr01.3279	9.850536303	13.66537003	14.61068042	11.78383879	8.945542287	10.07118452	10.6698272	8.664195927	11.34219396	11.68338521	12.57278804	8.085252021	11.6091001	14.88700895	14.64709238
Sc.chr05.176	108.4281886	88.86651867	87.90252692	91.57513962	96.1121787	109.9700632	106.4421173	75.68541093	93.23761277	77.96107063	88.11175713	84.43141719	137.0248121	109.2457482	114.5053578
Sc.chr01.1511	0	0	0.457923293	0	0	0	0	0	0	0	0	0	0	0	0
Sc.chrX1.663	0.744707073	0	1.048063876	0	2.314814445	2.020099394	4.763456954	2.31717688	1.513195378	2.104993223	1.456362514	0	1.935586541	2.513818465	3.529614032
Sc.chr01.1522	2.743149272	1.608954678	1.158171754	0.812417581	1.364269369	1.48821849	2.23316883	1.422564276	0.557389737	1.085532173	3.065458247	0.1766607	3.20840415	5.555832249	1.906876651
Sc.chr02.0879	14.3387667	19.95779169	23.01743672	14.92946397	19.15116612	18.90752163	14.85185693	10.63103079	17.11706094	17.66856388	12.08022732	9.017836297	13.2476956	17.20527659	19.32613242
Sc.chr01.0727	49.3492554	37.04282947	62.01044597	53.58977171	36.15740163	32.93510197	39.96973426	31.38058246	25.78484925	37.52969028	37.09332207	27.61942822	38.93754926	54.53589502	71.65377938
Sc.chrX3.331	9.537082378	6.489254797	7.893884509	6.218018824	4.734612202	4.280710215	3.590767816	3.949536847	4.015159007	3.898181123	5.405499295	5.434959977	7.021799351	4.921620254	5.593336131
Sc.scaffold.318	0	0.351616796	0	0.284069821	0	0	0.278874825	0	0.389793639	0	0	0.308855781	1.246500176	0	0
Sc.chr01.1617	1.073587862	1.180682795	0.75545721	0	0.444945721	0.862881335	0.520236031	0.556749775	0.290861244	0.606921904	0.499887544	1.03709695	0	0.20133233	0
Sc.chr08.579	12.75136685	24.33941171	20.42090362	16.79880254	13.12081102	14.84299411	7.926190705	9.577022117	17.95826299	13.17436923	13.14402854	11.18526669	21.5711261	13.85300376	16.25530354
Sc.scaffold.036	0	0	0	0	0	0	0	0	0.547449029	0	0.250898971	0	0	0	0
Sc.chr10.432	28.45828621	28.9261267	20.9356368	19.34671849	20.9083668	28.0713506	32.3443627	38.9077855	41.39769374	41.68272818	50.95550941	28.94885401	47.27980886	41.84572429	54.56545827
Sc.chr06.0839	77.41581305	79.94522015	51.10596755	64.88288704	77.33838736	84.25212024	65.14660605	88.31285735	97.74728228	53.91642264	64.15924584	86.60607473	24.95719722	9.709821447	16.70683975
Sc.chr05.561	135.7351215	126.6066543	177.4096678	124.0084051	133.1173107	142.658742	261.2688455	224.391373	160.0024082	141.6912514	153.7357108	127.9441077	3.847091135	2.035554402	6.859417876
Sc.chr09.450	49.37450373	80.7709814	77.04791743	70.28947685	84.49763576	68.94543764	72.13613921	35.43968206	59.06676568	60.85231343	46.46053898	42.16784749	69.88907743	137.7848608	112.2210326
Sc.chr08.575	2.14748718	2.766572363	3.885772071	1.908014658	2.574702228	2.496554516	2.943476447	4.247821499	5.011850593	4.786706956	5.75953983	3.734090585	7.834155971	8.80237565	8.258907727
Sc.chrX1.407	1.908410696	1.481493698	2.725299855	1.296633983	1.151509606	0.609032089	2.056257764	0.960570671	1.094898057	0.761551688	0.376348457	0.433775157	0.437664473	1.23155756	0.851303936
Sc.chr09.400	99.95941242	105.0978473	121.3150897	121.5204518	108.0600447	103.863212	83.67969741	73.94373828	73.91533145	78.94466455	81.68160075	82.45471914	96.30737993	94.25423011	106.7058765
Sc.chr08.482	52.19153316	63.03841345	79.85124184	72.99608907	61.73295921	65.1838696	49.9142729	39.12118838	45.0735492	51.74780914	44.53891946	49.68354583	61.42309099	72.09779245	72.16184337
Sc.chr01.0091	54.09678966	55.30485396	56.73441908	55.98529641	65.13538281	62.14096349	53.60251466	42.55222467	46.53619201	59.96529987	49.18451545	45.06734824	68.08060286	57.92327441	69.4118425
Sc.chr04.0313	103.305372	135.6161613	153.9823747	126.3084114	129.0948333	142.84851	126.6367818	81.98829483	96.01948812	127.4556028	94.57773348	127.214944	116.7899701	146.0835496	157.033266
Sc.chr06.0525	183.4010183	215.392463	216.9778759	207.8692116	229.7814798	212.2164095	178.5269535	156.561725	179.8974498	169.7903913	173.6565174	174.0879737	191.7614692	200.6270322	210.0388812
Sc.chr05.983	81.9665052	104.936256	123.2888537	151.9290019	136.8056926	114.4528883	77.48738936	61.80304623	75.21318414	75.0862785	74.6187661	66.56022264	96.01943997	131.4006441	108.1529942
Sc.chrX3.387	10.66187617	16.27204395	12.17242088	23.77901126	19.88454186	24.98660663	15.94234415	15.91032767	13.52908757	12.91582261	12.58328035	9.038321258	16.54209609	8.813882024	11.75666501
Sc.chr01.2879	2.695299834	2.223125549	4.80080872	4.04112229	2.042125431	2.28477988	2.791746901	1.310390749	2.977939578	2.428412731	1.270681886	1.952765583	1.313516315	2.985347137	3.513027236
Sc.chr09.418	15.69116025	15.72659543	19.49878585	22.44465474	17.38211889	18.16264757	12.81283449	9.219328062	8.174360258	7.124745806	7.741431319	5.912625863	4.39288011	6.057369986	7.489727686
Sc.chr04.0527	0.882615791	2.183986015	0	0	0	0.798063958	1.732166165	1.373141855	12.37457554	5.051983734	0.554804767	0.639461969	0	0.558626325	0
Sc.chr01.2438	458.6677783	544.2773822	622.7940694	559.9632224	567.1128054	625.1653245	410.4399032	297.7649841	365.8894271	343.32524	344.5538137	348.9921479	482.3730411	513.7006541	502.4129159
Sc.chrX1.687	1.977111928	1.489272062	2.258390426	3.53734043	3.914642023	3.403997254	3.094674894	2.043590367	1.750028185	2.411482824	1.81595721	2.171542096	2.930149353	2.491284556	2.61866716
Sc.chrX2.526	116.4052204	126.2140755	128.6356228	160.2351978	127.914134	112.1720652	102.0098167	99.90205749	111.2679541	116.7830659	120.9216344	98.19459028	122.5121249	121.7545563	125.3660533
Sc.chr03.0479	20.37916136	24.98589312	31.35359628	33.01419416	30.88941359	26.40321035	20.50776811	14.67624254	15.84666425	18.62456721	17.95535807	17.98217352	24.81119449	31.93456718	28.1917255
Sc.chrX1.304	0.4333951	1.112132223	2.744724658	0	0	0.52250294	0.630039947	0	2.99414233	0.490014816	0.242158638	0	0.140805988	0	0
Sc.chr10.506	65.38336721	77.79521613	102.3383278	84.86585899	109.0461319	66.85312556	60.58555568	51.23360401	71.77075385	70.55880004	59.68963331	57.60160316	71.36213509	94.2995439	93.34615226
Sc.chr07.098	373.5976743	503.6980461	411.7822145	483.096098	538.551545	555.4711451	367.07813	354.0983875	453.4262894	195.2608442	218.8947305	349.2631169	32.21790207	5.04317488	39.12277176
Sc.chr02.0557	163.6149409	196.3188019	210.256549	213.6574972	203.1524707	193.1379206	162.5682633	128.65903	141.8815327	144.0303008	132.691034	128.7473291	166.1275407	201.1384183	211.8584438
Sc.chr08.222	68.65407484	78.97080454	105.2194246	107.3984062	81.25324877	82.69359878	62.52341136	52.61976485	46.80989183	55.48971175	54.50091314	48.86456289	58.24725815	55.38197151	65.82592016
Sc.chr08.143	31.32582896	34.65950517	40.21215994	38.79695054	31.36552793	28.49657864	22.02447724	20.67570753	17.97686976	20.79483879	22.88681722	18.76797918	25.78291624	25.98176556	28.97451921
Sc.chr05.045	116.2117266	127.4204132	152.3051614	153.8450253	136.8347634	129.3495916	108.7400071	88.79982773	88.19577046	88.08565642	95.449009	80.82394678	109.8657025	125.6978388	133.6179492
Sc.chr07.222	45.44007268	60.55541129	74.34200196	69.10893684	68.66946419	52.92979542	53.85641189	44.07980588	51.48822977	48.50542866	44.69307371	56.16052014	60.18114666	80.30240191	74.6186056
Sc.chr07.561	1.748810823	1.843126182	0.538385267	1.165346893	0.815388902	2.767240375	1.3982654	0.850230277	0.799530209	2.348019314	1.832145976	1.196636584	1.27838739	1.475812804	1.450516319
Sc.chr06.0276	36.72588566	66.97747687	50.93947106	39.76326809	37.68905738	40.63349432	30.98740976	27.20458668	57.54341357	41.31517588	30.7034332	28.257272	49.19658017	45.7104765	62.97866293
Sc.chr07.135	77.43192077	88.0265123	91.43013383	103.8239591	88.17827218	97.59702037	68.44027	58.32946939	58.80231722	63.40145418	60.7957332	60.51238725	71.44277543	67.08815638	78.7083511
Sc.chr05.914	22.36571911	38.87325524	37.72216148	39.67382455	57.82850702	57.34607416	59.27505281	47.99627719	52.00826498	72.74613739	65.2149464	54.54259478	143.905438	159.5737942	126.538327
Sc.chr02.0695	9.84796671	8.079779747	19.79934417	17.22181162	9.474828082	12.72080328	10.9076539	5.836614049	5.526686091	9.676434477	7.991771998	6.946173363	15.54048529	15.03831977	16.00300393
Sc.chr01.1086	62.36825728	79.71241784	74.30787618	70.56617974	126.3035689	99.06979086	104.6486605	105.1290006	122.3359936	191.3690491	167.8694087	175.5727828	247.1166876	271.4452527	276.6145113
Sc.scaffold.146	19.06575006	24.13716619	26.44219017	36.04604836	23.56743159	30.87039381	17.98347985	10.17468968	15.00061984	14.47546912	9.104555592	16.27611691	14.69341481	26.00510946	32.15278594
Sc.chr10.077	18.20322644	24.09075165	24.42424568	20.35372698	22.29718421	20.22555143	23.61450383	16.49995572	22.80388746	24.72376723	20.55751975	13.93348451	40.44613496	35.93055188	39.92093875
Sc.chrX2.413	105.7171826	109.2583013	108.8176223	123.8045598	113.8089081	112.8106524	104.0024631	106.6438414	108.0078384	106.6170677	120.8948581	102.8779047	115.0902501	129.8691166	134.3946135
Sc.chr08.467	1.260159735	1.026567409	1.428641854	1.990463412	0.565792448	1.350447849	1.221288954	1.125478608	1.052675077	1.622677331	2.112335132	0.856637732	1.410203899	1.811791042	1.017563229
Sc.chr02.0680	32.67416453	26.55188477	27.18266125	20.02108532	27.01673845	21.97613962	21.40985063	24.91582355	24.03838685	26.68343235	23.94495575	22.38992867	37.72957533	26.75858361	32.65081011
Sc.chr05.736	51.82076983	52.22236905	65.8593702	58.17358111	48.32321492	49.97049953	41.80742319	32.65177445	31.21843817	34.8383637	40.24008543	31.27244659	47.94136389	55.59584032	53.57710679
Sc.scaffold.117	1.464912962	3.222088459	0.386558624	0.650778135	2.561327152	1.821295961	2.874945921	0.569764705	1.897586308	2.018606488	1.995135585	0.884450646	4.640380202	2.626994707	3.818706229
Sc.chr09.558	319.1742887	241.8520036	220.0291048	221.0487191	224.8049515	225.3815997	193.0417322	261.1031799	210.2413081	267.0848913	319.7345395	241.0135343	315.0785007	257.3127349	287.479551
Sc.chr01.2621	3.69777773	6.659870695	5.93942698	6.523240733	5.097342823	5.039541846	3.879762528	4.001996102	3.070791624	4.998858858	6.602619563	3.727399756	6.111333105	4.974768075	7.315195512
Sc.chr02.0573	44.81327733	55.84857261	64.54706886	59.86098143	56.89428333	52.32922504	38.7456409	25.81211916	29.76029112	30.08696813	32.17999983	30.70103815	38.87062513	46.2610552	55.92192037
Sc.chrX2.571	36.46496704	51.81058857	57.95506603	56.97694121	62.30126278	56.24144603	37.14373914	26.08316425	45.37642911	27.15416228	24.73070287	25.75108027	10.94837714	12.66275024	19.54759847
Sc.chrX2.539	1.609564755	3.186226173	1.359133062	0	2.401487862	2.619672273	1.403924631	0.250410287	2.354780753	3.002739191	2.967825502	3.420683547	1.255037849	2.98826822	2.136034306
Sc.chr01.0398	81.77876609	101.7988641	98.67102163	85.06158309	98.939799	91.15586286	71.94552166	57.80120489	80.66360339	85.18907572	68.77692779	64.49325663	107.6050626	126.3051329	119.1531811
Sc.chr07.227	1.363615789	0.44989267	1.151451221	0.242311008	0.635790428	1.356284226	0	0.954658947	0.997479661	0.231264246	0.114287636	0.131726692	1.727801139	0.805524034	1.680378466
Sc.chr05.766	2.175573346	0.569665713	0.656098767	2.393199534	1.449097654	1.405114445	1.355442297	1.208813802	0.631517248	1.756996547	1.736567457	2.301781181	11.91502134	15.73676217	11.78439835
Sc.chr05.722	15.00679112	13.96473865	6.44038316	7.545791505	8.842320441	7.753821402	6.688592507	7.889241987	11.40967013	8.250588641	9.81323099	10.27514417	16.23402466	8.07166038	10.94249153
Sc.chr01.3185	0	0	1.127462654	0	0	0	0	0	0	0	0	0	0	0	0
Sc.chr05.379	66.48761701	70.03201244	92.40703158	91.77313993	83.41498061	71.27148207	44.17270117	45.5568621	43.34153181	46.77097317	59.25480646	54.7340332	61.57808392	66.5178536	67.30266028
Sc.chr02.0094	17.44757037	26.55151663	27.03096598	20.45214092	24.51889973	23.46536252	21.61275059	13.34404738	25.14432439	18.93953971	13.18954585	11.89731738	15.05262379	26.68452428	22.09819774
Sc.chrX3.088	19.10960178	24.99183997	39.250568	50.01814	28.41540721	36.42591922	31.98479721	10.04392909	10.07466637	8.759239198	8.224523419	10.47733842	8.054308831	15.25479581	20.56226431
Sc.chrX1.261	0	0.214471656	0	0.519812411	0	0	0	0	0.832152811	0.330743057	0.326897415	0	0.190078346	0	0.554583892
Sc.chr03.0087	1.455138187	1.710659509	4.342937995	1.426616837	3.649663315	2.313888463	1.575593138	1.053861941	1.131719362	2.340213106	2.270948197	1.260263482	3.325626983	2.62534493	3.281913004
Sc.chr01.3032	0	0.342302444	0	0	0	0.562872924	0	0	0	0	0	0	0	0	0
Sc.chr08.234	0.076380213	0.251998386	0.806202981	0.135725667	0	0.069063227	0	0.059414792	0.046559858	0.453383156	0.192047804	0	0	0.128913767	0
Sc.chr02.0787	0.97618605	2.415520664	3.21992796	1.572033293	1.194768788	1.599840243	2.181884771	1.13903632	2.454637315	1.396892084	2.352218568	2.003887313	8.027951968	5.303203355	5.783414886
Sc.chr01.0382	29.07556923	45.0943312	30.88636621	33.20237356	55.70364584	48.62005544	57.95601307	40.37778986	46.35478516	41.56672936	39.13078727	46.45207277	41.05541526	73.13832704	54.15092012
Sc.chrX1.606	16.12451304	18.23677991	14.69877238	15.22182321	13.32755545	17.06503428	10.70814093	12.18663396	13.62682091	14.76094013	14.05180963	7.699720435	15.53751535	11.05600991	17.28218901
Sc.chr01.1389	0	0.27347973	0	0	0	0	1.084513207	0	0.454759246	0	0.208418722	0.720663489	0	0	0
Sc.chr07.101	0.310568001	1.878516605	3.769798037	0.275935663	1.448033706	3.931431811	4.063341334	2.29505992	1.609186627	2.238525832	4.164701866	4.350172449	3.17836953	2.227737802	2.796739694
Sc.chr08.050	191.2845455	173.2525474	210.1984691	183.1430733	181.3917271	200.45535	139.0232147	140.5258743	114.6306413	197.48686	208.7945592	246.0132497	298.6839201	259.0414376	321.3069159
Sc.chr01.2009	0.910197534	0.727995338	0.524031938	0.882216838	0.848765296	1.421551425	0.577388722	0.321830122	0.554838305	0.420998645	0.138701192	0.399663731	0.403247196	0.209484872	0.470615204
Sc.chr07.162	1.42030824	0.709995454	0.817720167	0.803043532	1.08363841	1.867995858	1.238847779	0.703075036	0.236124993	0.87592392	0.216434827	0.623651096	1.38433433	1.416516754	0.856761013
Sc.chr07.574	184.8423057	160.9345839	185.9672996	168.973628	125.0695705	138.169802	151.7717435	171.5987133	135.5566085	190.1493637	208.3459011	147.0674479	250.8055972	194.6942546	233.1864587
Sc.chr08.252	28.25390896	59.90391699	58.92784577	40.06862294	56.62062893	36.84702812	40.75763624	24.61981832	39.5798264	43.8860668	33.12954132	48.68227667	50.04554104	83.22240628	58.20032036
Sc.chr05.700	6.234599808	4.219401553	15.69243939	9.374304089	9.838748742	8.239196015	0.836624474	4.849782904	8.478011657	5.286826516	6.02925589	3.242985701	1.869750264	0	2.727647306
Sc.chr01.0473	19.52524456	25.28647599	23.70615006	30.57216807	30.39544924	24.50445871	20.75322504	17.42923813	15.60944336	18.18561228	18.28714601	18.86158766	17.67879648	17.01749526	21.54253117
Sc.chr06.0203	11.11101134	14.87165065	11.27324907	10.94336904	10.36109249	12.07150958	12.17066294	14.80709527	16.80136787	21.69236021	17.32536329	16.30803805	47.51587095	56.04110632	32.98503731
Sc.chr02.0757	2.493531509	4.487353902	3.691572714	2.186698235	2.536619816	2.840284698	2.033723802	1.486243141	5.704962052	2.965748834	1.899894139	1.876969216	3.692907074	3.60733527	3.468760481
Sc.chr01.1541	151.5556843	174.53952	193.0412144	182.4654565	133.0694008	138.8848152	150.0164682	129.8141444	137.8513679	125.3396351	125.3094913	126.6644415	110.8707711	99.15617277	133.654718
Sc.chrX1.245	3.865742538	1.790049144	3.865586242	0.361543408	1.32809556	0.919846445	1.419726381	0.158267974	1.11622724	0.517591407	0.682097636	1.179267527	1.58645477	1.545291004	2.507231362
Sc.chr04.0162	70.42794038	97.59756235	106.4106747	105.2156855	109.8989045	98.47470308	89.91564667	67.15534849	88.54615904	88.13752892	71.87990224	87.10012954	101.4438372	139.7173383	120.0604315
Sc.chr10.105	6.500836492	7.825609702	5.37810223	6.868648977	12.69758652	5.798643216	7.202789399	6.150263869	9.960502513	9.237313561	11.11787273	9.504675848	6.25055766	13.71505941	12.32454721
Sc.chr03.0639	42.7253747	44.12177086	58.28145171	53.68919614	45.70417444	44.61614131	29.11350095	25.5136423	29.67514184	28.97023938	28.56406404	24.81183721	32.85500593	34.55486455	41.91167309
Sc.chr01.1294	39.68246414	51.1896641	49.88507682	47.00981001	54.00607656	49.9101591	39.78887573	27.41992642	35.47813943	36.01459804	34.81681256	33.63693181	46.76129737	58.89031924	57.7453447
Sc.scaffold.070	16.00778599	20.27199863	26.45399759	23.56085519	28.34692038	25.29345653	14.80882885	12.20060946	13.60209937	13.84853798	15.17823685	9.371931153	20.8031159	22.92417939	27.12945538
Sc.chr07.450	95.31296866	87.25579381	90.80851749	82.41948821	82.82589176	78.0070321	70.97624258	77.20955552	76.21341034	77.61502468	72.37287138	84.49351896	63.27837018	55.32578318	70.98047171
Sc.chr06.0519	52.71070746	45.74214865	51.31105548	38.34942582	37.60678755	40.17100832	38.56078259	35.13549013	33.85889295	41.88793316	42.86252823	34.1566416	45.76638715	37.12377674	42.89845309
Sc.chr02.0826	11.38861659	10.28145315	8.970769761	12.68605479	10.61996124	9.759687218	9.711198011	20.82526057	12.4857317	10.52217468	14.53126989	13.95715365	6.295614814	3.012339426	4.028171127
Sc.chr06.1050	325.8570751	245.3477344	238.4753831	320.3128282	276.7437081	286.7471187	281.3810575	339.1847966	310.1042481	265.1716729	293.4720627	269.006934	240.8169995	214.0530643	193.82676
Sc.chrX3.435	0	0	0	0	0	0	0	0.174510272	0	0.09511823	0.094012264	0	0	0	0
Sc.chr06.0903	41.55598492	45.9694135	37.04547991	23.60406607	27.50087591	43.52535292	30.18789849	31.9464657	45.68620653	48.25947124	41.77435343	44.97014916	81.12566823	52.14054928	56.14191266
Sc.chrX1.077	10.43324638	13.30048143	16.0017291	16.1937815	14.73259494	14.47795521	7.874528878	8.877729121	7.943384546	9.172201215	9.636611951	8.02176167	10.66706361	9.559242026	13.96693822
Sc.chr05.446	47.8576298	51.87185671	53.89522591	68.52447365	49.60570023	48.8951036	51.87779797	49.29479867	39.16540576	46.70703359	57.11276425	42.7120718	56.62345038	48.2309758	50.54470182
Sc.chr01.0843	0	0	0	0	4.869683721	0	2.277477735	0.406221132	0	0.885656408	1.313037949	1.008928885	2.54493786	0	0
Sc.chr01.1322	42.38413003	42.10628749	45.48261167	44.93825168	44.92502808	45.09441203	30.06818301	33.95894695	38.15193125	39.53506309	42.98291564	31.93593534	50.94975796	71.65474128	62.94360467
Sc.chrX1.354	11.08131785	7.476519145	7.893325813	10.14762049	8.114574224	8.298576101	5.989085617	5.288317535	5.470266957	3.689523319	4.558280248	6.764299007	3.57812864	2.581693987	1.933289074
Sc.chr01.2401	0.140548119	0.154568388	0.02967007	0.149850228	0.052424825	0.050833619	0.049036602	0.02186597	0.068540269	0.143018678	0.094237173	0	0.109590626	0.213494152	0.053291355
Sc.chr09.422	337.4203948	323.1037496	373.0269851	299.6583824	310.6710967	267.7855779	203.0029534	226.8806439	186.1929719	258.4949863	290.2650469	259.1726931	275.4469245	285.7753714	338.8277003
Sc.chr04.0568	3.965891309	6.657035092	7.05018838	5.934557087	6.423224568	9.059295973	7.100470926	2.922627242	9.033922016	6.283506046	3.411371726	5.34336504	6.001607714	8.190842991	7.122975349
Sc.chr01.1153	25.26211884	31.01260141	27.90470069	25.5769365	26.29629209	22.84208685	19.98486713	10.05397302	12.53430172	15.44363361	11.32495231	9.080359962	25.76749583	17.35233023	26.17404894
Sc.chr05.473	222.6631907	207.7430216	190.5932374	233.8010891	252.2690802	265.8847335	217.6874395	212.0180784	254.3232055	143.0923655	155.2785685	161.7847711	59.02905523	36.6650262	64.96699357
Sc.chr03.0090	38.47868654	60.85886584	36.73984378	37.81196681	40.82645156	45.85731683	36.17170521	27.49925118	36.46844638	34.0127931	33.50335983	34.28120468	41.47978757	45.43781418	48.97665655
Sc.chr01.3421	4.790414697	5.209742404	5.786705264	6.431623849	5.112340667	4.572147279	3.017722481	2.691272506	2.563235297	1.850550478	3.65806722	3.23931301	5.862291741	5.704568037	5.398661694
Sc.chr09.614	60.73978602	63.11448841	50.73581943	57.84899957	44.41574129	53.07723044	50.31155361	62.31801459	62.06477143	54.34709775	52.86062901	55.2982665	74.67604852	47.93914138	54.9530762
Sc.chr05.233	6.93949261	11.44760455	10.82061473	14.85361057	28.75237754	24.02929067	13.48144539	8.158501596	11.77719624	14.1095765	8.063286736	6.932153998	5.380237757	5.25727359	10.6893874
Sc.chr01.0334	5.861528871	5.828108466	6.356423847	5.635938775	5.540790475	5.22740982	5.252724845	3.497758267	3.475178999	3.132076476	2.893768146	4.110983012	2.11305205	4.268910399	4.186224083
Sc.chr09.278	0.610380401	5.370147431	1.288528747	3.253890675	0	4.415262936	0	4.748039207	2.23245448	2.587957036	1.023146454	0.589633764	0.594920539	1.545291004	1.735775559
Sc.chr07.427	5.599915506	6.451794148	8.866174403	12.43863173	7.211276319	7.233515874	10.11781598	8.556572783	8.086973995	6.840282469	5.475647618	6.955169332	7.082507916	15.69621118	9.289476854
Sc.chr05.624	89.36573458	94.64929758	107.7355438	105.6342517	101.8951996	102.4418052	91.82643951	73.6497756	73.20274998	89.37940179	83.88625811	78.73425408	97.3387651	119.1200873	121.2549939
Sc.chr03.0015	129.3931094	167.1872751	176.9977174	212.9155913	159.6174109	107.0292441	87.05026011	76.27930147	57.65336663	81.18517071	89.4811047	76.79069844	105.7563066	141.5117725	122.1043103
Sc.chr02.0635	106.4747571	109.201948	103.1853821	90.80524245	102.7945964	112.9645022	94.80932769	104.8936822	116.3704105	128.2591507	111.8708333	124.9787726	164.0790846	154.8999703	140.1349468
Sc.chrX2.294	22.89207353	21.60825427	25.30417497	24.29189089	22.6721975	18.15709164	25.35665067	29.6308232	23.55890038	32.27484087	39.40840015	35.6628949	27.5214621	30.89396969	34.40935444
Sc.chr08.103	11.61493298	12.70562717	13.31613328	10.27580443	12.25977337	13.28424002	13.28884608	12.12041967	13.27166897	12.36395283	10.82212068	14.4429527	8.346040189	7.851855027	10.16670714
Sc.chr07.118	479.6692332	459.108119	381.2339687	346.3479516	283.5874638	319.0839101	1092.72999	1088.041114	1019.717357	689.0816189	651.2778568	487.0201467	7.121548801	2.666384478	12.54182928
Sc.chr04.0997	52.029796	46.23438284	42.9332262	29.62665802	26.06844451	27.42155081	33.03387431	51.03851747	45.90982333	56.73482447	66.13374626	59.56382911	61.63886193	41.23926452	46.39085778
Sc.chr01.1460	756.6275448	805.5221146	933.4102246	871.825775	801.0692964	676.0871371	463.5051701	532.6350382	487.9401342	518.62659	574.9059925	470.29189	810.5197419	828.482017	808.7556919
Sc.chr05.551	4.229936177	7.236273663	12.40208919	16.28572283	5.697529954	14.44894796	6.559135878	2.924792151	2.2919866	4.782544602	11.81734154	4.086161983	9.61986511	0.793249382	4.900672994
Sc.chr01.1856	0	0	0.380140665	1.119953432	0	0.325646787	0.15706743	0.140076252	0.109769473	0.152699381	0.452771707	0	0	0	0
Sc.scaffold.345	1.139705667	5.908867475	2.405948019	0.144659112	7.439482174	4.858191305	5.964572175	1.899763955	16.37605899	12.14965141	0.818753456	8.493177331	1.428221478	0.824393122	0.77167851
Sc.chr01.2564	0.047618329	0.733158426	0.452355837	0.465390983	0.222022054	0.516679705	1.204501903	0.777870253	1.015951507	1.534419916	0.957839234	1.057995335	0.185648962	0.080369745	0.270830229
Sc.chr01.0498	216.2172058	250.0253821	276.9912441	272.9858402	270.4781922	233.7445486	177.9482495	156.6085291	145.370217	173.390022	165.5843067	179.8771361	186.9511075	225.9270968	230.1305787
Sc.chr05.016	16.96333357	14.28790095	12.06447972	15.78171906	12.23923599	11.86774904	15.80993947	26.93722269	20.51864345	24.88812391	31.85455999	24.42223048	29.94000832	20.15991023	22.53020279
Sc.chr01.2743	1.105865667	1.013483706	0.583627727	0	0	0	0	0.573488657	0.674113706	0	0.308950106	0.534138821	0	0.311078189	0.349424099
Sc.chr01.0922	19.00676168	31.1492208	32.64972909	26.37944938	22.47348311	22.57765126	19.82910571	12.94896966	23.32374029	17.17080991	16.65880746	14.76058514	19.73616127	15.83004274	22.84494739
Sc.chr01.2281	141.6776144	120.9961343	96.55180182	79.63404414	101.7804143	136.1832662	127.4728757	147.5992733	144.2554582	148.3840457	149.8328222	156.8425812	188.5357271	145.2105274	137.5207636
Sc.chr01.1831	31.33286057	34.35209279	24.9062532	38.06360248	25.79128786	19.7619356	11.97784587	18.27995095	14.67861788	18.12315427	18.64189681	21.86012583	25.63789251	31.66468727	26.49260185
Sc.chr05.704	5.189196151	8.641786934	6.259729562	5.335046305	6.428904218	6.032683783	4.914179088	3.344596703	8.269588875	5.9090325	5.653933126	4.86959367	4.479732889	7.006619148	5.340567071
Sc.chr06.0531	34.33719935	33.28887636	41.79982883	34.38811616	40.66609448	35.10457171	32.61131675	21.68465967	26.69284351	34.7480171	29.07958462	32.7077879	37.72381797	46.39347787	48.48314972
Sc.chr06.1003	59.95407288	82.76749802	87.40401829	78.77459344	92.14883748	87.88504673	73.27348828	41.91860687	51.63849249	52.57449606	47.05654762	51.78394375	52.24824901	74.52337867	68.93347387
Sc.chr06.0291	28.92264053	28.38023206	32.10726539	35.11238616	29.41185632	28.40641977	25.55366265	21.18922696	20.29046492	22.62300055	23.61378593	24.44712297	36.87797222	34.92822213	37.87474546
Sc.chr04.0672	16.42722818	18.99067712	22.60112357	21.18598169	21.31147847	19.79568326	32.29798138	32.93895314	33.37293587	40.44026	52.10201703	35.68320368	114.946631	97.95235981	79.5096118
Sc.chr06.0435	315.5592564	276.352173	314.0219935	293.2296617	250.9660842	250.384639	183.2540032	197.2862697	155.6767388	201.6041383	228.1294742	195.5384358	231.7241764	209.8258437	239.231127
Sc.chr04.0843	9.357176315	8.66576358	7.849313873	7.788652741	8.450083383	10.46465895	7.431434511	6.052879321	6.574551153	8.143522506	10.6492285	6.755559455	8.976172724	6.940585757	9.196639695
Sc.chrX1.190	32.50549757	30.52512789	36.76068354	34.88190288	31.49256538	28.72358226	17.85842572	27.66621318	21.35870746	26.93761088	28.21655653	24.56998597	31.88791899	26.80779162	30.31240985
Sc.chr06.0708	705.8874385	686.4254135	663.2352922	562.5396666	693.1389943	679.6798113	569.7465958	676.7074834	716.7932614	762.3132399	732.374097	732.5016491	774.957893	672.2409573	720.2031301
Sc.chr08.175	51.38709761	65.86571105	64.26645642	48.42994006	49.77482302	56.56710363	81.98919848	65.87116106	91.29893686	86.92048499	78.17567617	76.4707889	49.46830127	53.21413083	71.86567449
Sc.chrX3.526	18.38303423	17.99296953	19.40352938	25.47961851	28.62764524	29.7533747	26.29640525	12.01185825	13.11094029	22.75917575	17.25609195	15.0944706	17.55907582	33.35370609	25.09293272
Sc.chr05.528	165.5455946	176.2685607	240.1913481	330.4198343	310.1224453	247.4114592	195.9083656	159.4805393	161.4381883	138.7734597	149.6058929	170.6043987	117.1560298	166.3330146	140.4415911
Sc.chr06.0596	41.6874361	44.58411957	57.86146496	55.38822134	39.46821417	41.84369835	25.01930785	20.32942103	17.01893305	19.02639805	21.04897183	21.67463861	22.49025555	20.44087468	21.38958869
Sc.chr04.0901	71.77678693	98.44599631	121.7082645	105.6992135	103.1321822	97.97799823	73.97094432	49.99970471	60.09642627	56.85681208	49.85375339	51.47437794	52.22896284	51.80413718	61.64172695
Sc.chr03.0303	20.89507701	23.65531552	26.87376737	20.5151121	20.4672261	23.41828244	12.94163251	18.7124778	18.83824602	17.1230582	23.03130699	17.64054986	21.56383213	25.19036021	24.88341263
Sc.chr06.0175	35.75223393	48.53398399	46.2277556	40.30234956	35.8917299	38.74222669	40.92963157	30.59212076	46.58435521	48.17598911	39.37553185	31.73089337	59.07603376	60.05941241	59.62567848
Sc.chr01.3226	0	0.708050261	0	0	0	0	0	0	3.139707671	6.551430962	0	0	0	0	0
Sc.chrX3.066	19.05756781	20.80396454	25.60830387	27.67916829	20.00092042	21.81013268	15.88668509	14.87924187	11.70284928	15.38524323	22.7505927	16.64355255	25.154902	21.89843057	23.26458682
Sc.chr01.2649	32.56236797	29.3383395	28.38128684	36.94682664	27.3741706	28.93315953	24.65208842	26.15207178	22.49165805	24.50441498	23.21527232	23.65977321	25.86409979	26.58703878	27.69301705
Sc.chr01.1469	0	0.487619519	0	0.262630589	0	0	0	0	0	0	0	0	0	0.124724746	0
Sc.chr09.530	0.31863926	0	0	0	0.074283311	0	0.347411858	0.123931871	0.437031343	0	0	0	0.155284344	0	0.15102228
Sc.chr08.093	3.77590645	3.747440406	3.207855859	2.45476403	2.748142871	2.248366667	4.257440417	3.725241473	3.031530284	3.123804443	2.084051089	2.224124746	2.603117367	2.797875025	1.484082434
Sc.chr04.0324	395.9809629	436.1569052	391.6108164	360.9150365	384.7120817	372.6651736	283.4517718	267.1154515	314.9818304	286.5014927	299.121098	307.0057842	398.517323	380.2761552	395.9205798
Sc.chr01.3182	0.182876618	0	0	0.324967032	0	0	0	0	0	0	0.153272912	0	0	0	0.173352423
Sc.chr01.2628	154.388732	178.625654	160.298735	182.5232709	185.1023913	187.8885543	129.1673406	139.3361177	124.0745818	153.2284541	164.5185203	154.4675759	202.3780082	228.4026433	222.359637
Sc.chr04.0121	413.6147414	317.7407154	325.8206004	325.6026041	273.8805779	321.1172442	324.4795734	422.315831	359.4147067	494.9613403	610.4923051	414.5143785	692.9615843	432.3386197	561.5884848
Sc.chr04.0012	94.01467736	93.09090801	124.0039028	110.3018793	96.31467258	102.9967815	92.44843698	79.89340204	57.75099797	77.96202844	85.63525585	78.27145898	100.6697234	112.2230547	94.15334073
Sc.chr02.0515	14.06505872	18.04612582	19.42790327	16.50788502	12.14422357	14.05224039	9.617575314	12.22415439	15.40104912	13.54661648	10.33289716	9.393475822	12.43948075	10.84367998	9.382166165
Sc.chr01.3357	0.138233208	0	0.145906932	0.245636845	0.128903393	0	0.241144701	0	0.589849493	0	0	0	0	0	0
Sc.chr04.0277	235.7461937	213.3778289	227.7335174	218.7999789	208.4040138	231.6949945	213.0084281	198.866912	175.3266918	207.9906237	220.9124167	196.3639158	249.1491627	199.2534889	252.0917204
Sc.chr03.0506	24.53406794	29.67155935	30.52031479	26.27461955	26.28267413	25.74903146	24.90246758	16.30143735	18.44954257	19.03977816	14.25914334	18.23360733	19.6069604	21.93657017	21.97585343
Sc.chr07.406	511.5621843	488.2226524	525.9449087	481.0308723	483.0348023	477.4094141	406.4435412	446.1727833	331.9486418	539.8935666	639.6279525	581.3193552	834.0329654	593.2042103	792.4556921
Sc.chr03.0705	88.48637717	115.2826073	135.5928713	112.8098867	128.8544583	132.1012707	101.778	87.74376454	72.10827971	115.0247366	110.7831499	99.2217555	136.9049449	158.6181782	181.0547429
Sc.chr02.0998	4.119459756	4.324466333	3.359928547	0.998205506	0.698440693	2.878276486	6.859654056	3.787081471	4.793995876	4.445924597	6.905219494	7.235346583	5.657670621	3.318373909	8.519822662
Sc.chrX1.049	3.438972502	1.260674854	1.814939882	1.527741354	4.810297334	5.700804431	1.999736548	1.337557386	2.795105609	0	1.92151895	2.214721942	2.234579584	0.483688648	1.086623724
Sc.chr04.0439	53.14750823	46.11814286	52.84325559	52.50084681	41.50945511	42.27723985	39.56019577	40.51389526	32.09009071	39.45836998	45.85974293	38.66825256	49.34244927	36.76072186	48.30701339
Sc.chr02.0761	54.19462203	75.87592673	63.12811525	70.00516732	98.78954467	70.36675493	102.5532645	103.1298861	117.0568075	128.3047842	98.75585098	136.599769	72.96593825	183.3258751	133.8965832
Sc.chr01.2475	49.12870857	55.86951927	59.88322679	60.54272532	72.19424313	40.70901005	48.02603535	41.41089211	97.16836393	75.83970404	49.58949148	40.25920112	65.37772405	73.03542046	67.33198847
Sc.chr06.0536	59.13716944	84.68158444	83.77285587	80.17044016	86.68142485	78.13724525	83.29871735	59.26385829	80.97029	85.96669236	59.16135254	68.9015944	81.27542209	123.3895763	86.49807233
Sc.chr02.0475	7.34803095	4.570417551	4.068690517	3.959989122	5.335642351	7.188711953	6.934584066	8.105334934	10.0965877	8.47824011	4.896549038	9.425576551	3.228733637	1.423172749	1.769883066
Sc.chrX2.200	187.847006	209.5129564	268.9484716	306.6194202	292.062216	342.5549305	300.2976437	220.6973572	160.8900701	243.9542247	296.1028333	290.1732805	526.1568478	422.4173917	541.7227969
Sc.chr05.872	0	0	0	1.006223221	0	0	0.246955417	0	0	0.720262741	0	0	0.551914235	0	0.805148904
Sc.chr06.0771	26.9578783	23.62779308	23.62576435	22.93559325	20.2630756	20.09123702	24.72501611	29.80288642	26.0935902	21.75143402	19.64992482	14.83581407	26.11583973	23.30112612	17.42312373
Sc.chr06.0697	26.21963964	28.47073426	26.7570338	28.04329928	26.45851951	28.50189067	37.61049748	27.19438061	37.89958746	37.19678858	27.7034035	35.33177664	34.316289	37.64672082	31.05783841
Sc.scaffold.109	0	0.350029361	0	0.094262446	0.296797879	0	0	0.247583986	0.194016924	0	0.177838097	0	0	0.268594599	0
Sc.chr07.277	0.649427253	1.507777448	0.380821572	1.474575329	0.807460351	1.304920341	0.75527409	0.280654313	0.527837241	0.67308074	0.90716542	1.185000916	0.773640271	0.121788544	0.95760801
Sc.chr05.390	168.2687969	189.657305	201.9078528	199.939961	238.2034251	226.9523993	181.6806103	140.2028149	174.4105063	170.0842335	163.1735889	165.708146	231.8277856	250.6682765	233.5238046
Sc.chr04.0594	97.45220373	117.2467892	104.922467	96.72441265	115.518855	100.6076906	88.27591018	75.33909495	94.64513355	80.85505384	87.84349731	83.69596961	86.05630131	99.21953135	101.0594779
Sc.chrX1.676	13.46160735	14.80445966	21.15547322	15.50430582	18.50410936	15.50806462	12.78544432	15.5909624	15.43930153	15.81216125	14.20755348	13.67833573	15.45320825	22.97281627	18.99900871
Sc.chrX3.357	23.1827588	28.61347185	29.22280775	31.62247504	27.27921477	25.42575696	22.31572577	22.21098369	22.85479895	21.07283965	18.45149141	17.8513819	21.23009198	20.74608924	20.67901244
Sc.chr03.0955	69.05546912	77.84899536	88.73435807	92.64794126	80.65488443	72.3595963	57.11041221	52.54924473	59.48183897	70.21057493	68.03923919	53.76822483	96.00731179	110.8015415	98.07913787
Sc.scaffold.337	0	0.727995338	0	0	0	0.997579947	0	0	0.269012512	0.187110509	0.369869845	0	0.215065171	0	0.209162313
Sc.chr01.0435	0.317562776	0.698482014	0	0	2.072905908	0.287141255	1.661943212	0.494052728	0	0	0.798469023	0	0.619038939	2.143917249	1.204096559
Sc.chr03.1056	0.927617583	1.530227043	0.979112305	1.098901675	1.009177876	1.118339625	1.213655898	0.962102681	2.356071751	2.490908647	1.425337248	1.04543618	0.45206133	1.957029726	0.732756129
Sc.chr04.0630	110.8226767	83.27631714	84.4634106	83.92121069	68.91295606	78.14694482	72.40475553	88.13350062	79.09505543	91.07884506	106.7926928	80.24376247	108.3764331	94.72387383	96.9826482
Sc.chr01.2806	18.68646504	25.53246301	24.50533287	4.528004494	6.86449392	22.01646925	15.31123586	16.73826834	42.11180198	26.88980901	11.39020872	18.051318	12.14211316	5.734332883	10.19855278
Sc.chr06.0703	0	0	0.197642856	0.166367584	0	0	0	0	0	0	0	0	0	0	0
Sc.chr06.0049	108.4949816	111.7721146	130.7525169	121.4255656	120.1541838	116.9195964	95.26633786	82.83220347	76.71264323	87.83584011	91.97442831	89.2283534	104.4337438	104.9580188	130.6483711
Sc.chr05.250	0.191054028	0.210112476	0	0	0.237545547	0	0.666578849	0.148617487	0	0.270017197	0.160126579	0.184560162	0	0.322459098	0
Sc.chr01.2480	84.97276634	105.5215388	133.3761011	131.1267276	112.5250792	106.7569328	83.97509602	64.39096907	59.23278518	69.71096587	71.69459806	71.40179243	80.28442377	89.54934634	96.88810873
Sc.chr01.3072	25.68220943	28.59367443	27.30919911	26.26365095	23.35603942	19.88809206	19.90585364	20.07662782	22.20426603	21.93976164	20.61907654	17.37877729	28.50146819	24.30175632	28.26152513
Sc.chrX2.324	7.145502464	10.73598264	14.978112	11.53493793	13.79569928	8.826980426	8.690503907	5.323497492	9.386347691	8.278137516	7.085343966	9.333132295	8.33780498	12.22996906	11.44794159
Sc.chr09.342	288.683019	267.9161441	237.5534439	237.2856846	268.4962088	267.6708914	298.9155297	324.4233378	313.0525284	372.108806	379.3469258	367.8091698	494.4880563	489.9387968	455.1135104
Sc.chr04.0227	11.9186047	23.04527564	16.60920674	17.78763607	18.88683962	16.34135161	19.29690528	11.57393579	21.55860324	18.49602885	14.69006546	9.707456644	17.9186122	30.17415467	24.95872635
Sc.chr01.2836	81.5778056	82.579345	95.84178763	93.03538042	71.43751815	69.92660783	48.03315172	52.29073239	41.7510565	44.52580677	52.79334128	45.74421757	49.66565509	40.60259844	55.07059875
Sc.chr01.0557	0.4051663	0.445583354	0.53457281	0.719970063	0.661185505	0.274764477	0.618453006	0.630343136	0.370471972	0.343573606	0.594262865	0.293546119	0.592356226	0.341917837	0.576097922
Sc.chr03.0562	27.63558302	20.99996153	29.67997117	22.40629119	22.08888536	22.65692176	14.61750281	15.66852938	14.39040158	12.3662939	12.56014587	12.84222337	23.3232648	16.59024422	15.19845079
Sc.chr02.0592	28.47134646	27.25522336	24.04149828	19.31726929	16.95561744	19.13238392	27.88159526	23.20438013	19.13056736	22.71653815	27.60452889	15.43952898	22.32631121	24.40907346	30.85283302
Sc.scaffold.102	0.339958704	0.186935512	0.627953883	0.302048923	0.079253442	0.691631378	0.370656413	0.264447753	0.259040077	0.648627206	0.14246343	0.410504519	0.662696296	0.358611836	0.483380535
Sc.chrX2.647	5.256911361	10.01405572	7.530429657	5.754967097	18.82058189	15.448276	18.99616583	8.835715304	15.1641923	20.3783525	8.261124248	22.76135503	8.509106479	31.7669443	24.47073732
Sc.chr03.1196	51.82790712	51.24931952	63.46792435	66.41658413	51.86620248	52.67062587	37.39875603	32.34315527	30.59360596	37.60445174	40.43151505	35.54475774	41.65755565	45.09239279	48.93440245
Sc.chr09.334	28.72878905	36.79108881	43.68993351	53.40131842	36.48346155	29.22374351	27.69608313	18.67201424	16.47557392	20.99575546	21.70208836	18.4406774	17.68493011	22.33007644	24.72433121
Sc.chrX3.455	173.8973762	160.5548219	213.6259864	259.423213	197.3591506	197.7434146	115.2973104	121.7901732	89.3516651	113.3363434	127.2826162	121.0241726	106.2193439	102.3787484	126.6935348
Sc.chr01.0440	8.073497816	8.199358539	6.304304761	8.783508572	8.219991978	6.443439699	6.75458778	5.318969074	7.532821866	8.243357625	6.697529242	6.645136344	6.86531002	9.176942896	6.676878989
Sc.chrX2.711	3.403396924	19.7839009	10.26379795	3.311862291	9.672199391	6.447806391	7.633477099	2.143166663	18.37540981	13.60551482	1.765809656	4.07050619	5.84458143	3.692712641	10.907454
Sc.chr01.0133	34.88355671	50.43571856	51.23908131	63.86557973	56.11088855	46.61425303	34.04395784	26.18650412	25.37839834	32.3387171	34.07537931	23.80059748	36.93242001	40.00557005	38.1540285
Sc.chr03.0177	80.18128786	107.1098566	79.85848526	145.6402351	128.942734	139.9975924	105.1356352	106.5030589	121.3357434	66.20495408	89.32011189	105.324823	62.78570146	35.57393679	45.49505038
Sc.chr02.0113	0	0	0	0.556776849	0	1.69987623	0	0	0	0	0	0	0	0.528832921	0
Sc.chr01.1775	1.362298286	18.35286799	7.908578616	2.118172795	0.952764206	0.307948592	5.050059326	1.324634126	15.9857761	3.176811028	0	1.644992747	0.331948417	2.011864375	1.291349932
Sc.chr03.0292	94.26343428	94.05461084	126.2573343	142.6669367	120.7042916	121.4819335	70.12344613	69.61739515	65.43081622	68.66332606	85.42145962	86.3145897	108.1389989	97.22587842	117.4956435
Sc.chr01.2852	17.71285774	20.64276282	31.1602491	26.30770611	22.26967237	21.43437684	18.83189402	10.35102222	13.26845367	14.12345203	11.81734154	16.34464793	18.12313873	21.71520184	18.96226312
Sc.chr01.0341	3.263839643	10.76826438	0	1.739927653	3.043552326	1.770704407	2.846847169	1.523329245	16.31448795	12.73131086	0.547099146	1.891741659	0	3.305205759	1.856315528
Sc.chr06.0180	35.81963081	40.35179109	49.20714742	35.69914358	44.84881406	38.51408443	35.04628679	24.15875534	31.23949385	41.01111629	30.75207338	38.23082096	53.80691169	74.66431506	66.70018991
Sc.chr09.295	30.37677698	31.42633751	34.93566085	44.12887188	34.37253054	32.53311236	26.67034387	24.78144925	22.78649749	24.40143038	29.61882652	24.04761806	32.41599248	36.81415668	36.04086918
Sc.chr05.278	72.37017547	71.10055599	98.41020742	94.43408267	64.91188227	63.44926209	42.10991348	47.37988613	37.04326385	39.39172851	46.57930244	39.90357256	42.8603337	35.8462395	44.74373274
Sc.chr10.218	25.08652695	30.775864	42.03456185	28.10039352	32.73525498	24.70460171	34.30258597	30.59181456	39.82040723	45.56475993	47.9494011	49.5874032	37.20122318	53.24040187	45.59799833
Sc.chr03.0423	19.85981651	26.04398037	31.01122593	27.68051408	28.57462524	25.20811133	16.01289525	11.83861295	15.89192064	13.59992717	13.12720176	12.03169671	15.29919081	18.48739485	21.31618082
Sc.chr04.0454	4.464159617	3.506770308	6.241840943	6.078299893	5.784751756	4.246195765	4.90519259	3.923574997	3.286720093	4.817941725	4.518966956	4.984490357	9.493287938	11.49754964	8.353419875
Sc.chr04.0861	59.57006188	89.71986217	91.95959586	77.54454858	83.82660798	84.62265951	117.8818498	63.82017808	76.37870192	75.05357932	66.05326278	57.99138185	84.76643461	151.2023386	96.15552311
Sc.chr03.0153	37.74185478	38.76575177	31.9447752	24.04263666	22.57762452	24.78986169	18.3233436	25.20417479	30.82027435	26.56969223	22.97816411	23.38880596	21.51629282	19.5307613	32.40114376
Sc.chr09.034	46.79605068	47.77616975	41.67101969	62.5696794	48.3283206	47.27493625	43.87530081	37.35038626	36.14524813	29.47081539	38.96528833	37.99026276	52.4449789	42.44956153	54.18434514
Sc.chr01.2395	7.771536284	9.08943261	12.49974344	20.93393271	11.84828559	12.04636699	7.854608253	5.661507117	2.932660019	6.903935777	7.857549933	6.43490076	11.90309519	15.71924629	18.00772229
Sc.chrX1.054	26.9009099	31.0806115	31.39686791	26.59342055	28.89132092	25.16264157	24.75858033	25.01466971	24.95551199	23.80784265	21.09499126	19.47498255	30.98126984	33.5043489	34.35160735
Sc.chr10.335	0	0	0	0	0	0	0	0	0.258494729	0	0	0	0	0	0
Sc.chr01.2481	56.4224641	68.33285057	55.86323434	55.10226442	76.52992821	61.4000354	66.90643976	55.54263722	71.98581311	88.77067078	66.8786299	63.96417269	108.6232923	135.4656138	124.5933812
Sc.chr01.2053	10.71913651	4.080605449	12.61966971	4.76190726	6.151179437	11.55617613	8.270840197	8.658924132	6.031543683	5.943220631	10.36608907	5.575659626	6.429316699	10.78540827	7.034458842
Sc.chr02.0797	58.74084487	55.28871	70.17086356	70.61583926	50.14986036	53.02393661	42.95633938	49.75851531	33.48865009	43.0518764	55.38599204	39.74654396	47.90429126	41.39299204	44.92779988
Sc.chr07.638	0	0	0	0	0	0	0	0	0	0	0	0	0	0	0.377555701
Sc.chr05.830	0	0	0	0	0	0	0	0	0	0	0	0	0	0	0.330011649
Sc.chr04.0534	42.64946936	56.82143299	70.7730959	54.76648124	39.07838742	49.11606264	20.35849172	26.0788465	28.52048788	33.01719091	28.63193361	26.23670598	34.84783986	29.54540588	44.14930113
Sc.chr03.1136	47.52566672	45.11956118	53.49753228	60.38444589	42.42068227	45.71872588	22.96509856	24.04780107	18.73376943	19.82855559	26.16460717	22.82313176	26.6388068	20.39930567	28.61356659
Sc.chr03.0534	401.8545064	523.6573065	574.4379963	604.8687623	655.436066	531.466176	452.9380796	359.9533369	346.0530367	418.5622806	381.0959769	408.6161983	389.9249244	621.33904	587.7200718
Sc.chr08.199	10.49984157	11.82217962	10.29109529	13.32710543	8.625556804	16.04936335	10.03059343	13.02932674	9.753134467	9.327657912	8.800147958	5.795974444	12.91420595	6.11814683	10.18998737
Sc.chr04.0383	58.01474965	65.34990445	66.40285256	63.18112289	60.89006871	56.77321004	65.4418993	66.21721814	63.60412032	84.69089399	87.50166959	85.89689469	97.82104899	105.3017897	93.91796374
Sc.chr08.080	45.88257217	51.66097085	42.97170161	41.80140237	27.70890283	30.88488967	38.11481334	50.30763359	52.20899228	32.48474252	32.29015329	31.30754274	32.15613116	22.80182237	21.81554282
Sc.chr07.157	451.3778048	369.5118466	232.8588662	150.0837103	193.8867363	236.8280918	228.8585565	375.3523152	446.4872423	368.4751017	384.885592	345.7521678	516.6432116	376.4364294	335.7774012
Sc.chr03.0493	3.213088249	8.73008887	7.082158172	8.312469376	11.63240803	11.96293594	7.171307239	5.51339003	5.357441867	6.410917697	8.15808431	9.676791112	9.487228134	9.968784126	15.49749746
Sc.chr01.0348	1.188852214	0	0	0	0	0	0	0	0	0	0	0	0	0	0.901549531
Sc.chr01.3208	2.877507604	0	5.062077222	1.193093248	0.536659022	3.469135164	1.505924054	0.895344536	0.818566643	0.813357926	0.964680942	0.926567343	0.373950053	0	1.091058922
Sc.chr07.062	0.421896686	0.371186133	0	0	0.55079008	0.152592121	0.147197843	0.393823001	0.462923685	0.071552133	0.282880707	0.652090482	0.246726471	0	0.319939481
Sc.chr09.497	14.53569031	19.72858711	22.17334282	18.76887475	16.71268505	15.94770923	12.66396776	10.92884582	12.1617006	12.18383093	12.11242379	9.879345261	14.06948167	14.57277402	17.51337684
Sc.chr05.326	0.879404611	0.752211399	0.721951138	0.607708619	1.731218121	3.268992751	2.812519282	1.064113569	2.859026943	3.314306723	3.111981834	3.681227011	7.047520227	5.442251478	6.29835123
Sc.chr02.0124	561.0108367	378.0373403	528.4110723	592.4645562	440.4266385	506.4475001	445.477157	759.2900212	501.4379001	800.1311408	1039.17661	696.925973	941.0819985	609.2089637	770.5415613
Sc.chrX3.073	0	1.634615487	0.054098535	0	0	0.139030226	0.268230747	0.438559347	0.531131028	0.608466234	0	0.049511232	0	0	0.194336195
Sc.chr10.379	118.7858789	120.4393493	100.7117599	97.13086535	133.6427995	165.0393532	195.9317216	202.0811015	174.7247319	191.1379983	137.5991824	311.4065913	51.58205558	295.186568	199.932811
Sc.chr08.060	27.52960622	42.3995177	36.64375382	41.50572989	40.60874481	39.9268985	32.83109589	27.47914872	35.19659767	34.50042974	26.5443525	28.82965258	35.73686391	34.23136643	37.75817951
Sc.chr06.0148	78.51125655	89.47145936	116.1976507	101.0959981	96.55531596	75.44844063	48.6311184	45.7306103	43.00364905	48.00233906	59.20591426	56.88201281	62.01296464	56.57303092	70.19793864
Sc.chr03.0834	125.5080696	147.62291	170.5205971	181.1787486	164.7827428	160.9177538	110.956279	86.73151345	90.18612715	96.4910349	94.56351964	83.31599288	125.355872	136.7388061	141.7146512
Sc.chrX2.383	54.25226784	86.30564488	64.30712915	59.67307432	104.968738	123.5558186	119.5675811	84.29088491	106.5526178	75.28079466	56.04726802	145.4539142	29.97371257	14.44497332	29.97605815
Sc.chr03.0936	4.419495251	5.680178129	5.845093397	4.73092111	4.121208919	3.273930806	5.155287593	2.857968161	6.881153122	5.237681022	4.86438908	2.674728387	6.383488393	5.616852687	6.006386496
Sc.chr07.341	14.99351856	30.06851471	28.85890646	23.66533792	22.53497925	20.78768576	24.71984591	13.90434968	20.14329341	18.04921962	12.96063731	13.74549902	17.19265777	20.74092421	20.39934395
Sc.chr02.0011	97.55185871	94.22913425	98.95316282	95.12078532	85.27220178	84.55963799	71.11649929	89.82351049	94.66035788	87.51059851	81.4705974	75.97890078	63.18143645	58.49687414	51.50649738
Sc.chrX3.315	63.79702644	66.6884322	73.3922536	88.68859747	84.30918146	67.53278854	65.14543947	64.56465306	82.13912214	83.06064665	73.07524273	71.46425893	86.42553142	111.4283353	110.0146925
Sc.chr02.0156	53.33752881	53.31514353	60.10030688	54.10650412	49.09318158	55.95352288	50.70592937	42.76091302	37.03245094	44.0217142	48.02056507	45.69849952	49.76179402	50.68407607	58.59924663
Sc.chrX3.042	115.7953543	76.40785856	109.2821772	125.8799832	120.6834661	110.8614933	95.65406489	94.3139498	81.38213289	68.7346386	94.76708678	95.40957931	82.98710413	77.60048304	74.89829608
Sc.chrX3.531	0.671418441	0.492263515	4.488375137	3.579279743	1.669605847	3.84495814	3.709035169	1.566852938	2.319272154	3.795670319	2.813652749	3.242985701	4.580888148	6.043804816	5.728059343
Sc.chr02.0852	17.90315759	17.42436771	20.76009923	20.83556882	14.42181146	14.85808359	14.36949291	12.45543006	10.68284365	13.54222764	16.51962201	10.79899739	17.44970209	18.01657315	18.68377429
Sc.chr01.3051	0	0.601019407	0	0	0	0	0.953362773	0	0	0	0	0	0	1.844766005	0.518041543
Sc.chrX1.060	58.12491985	56.54231197	58.94813665	54.99739019	51.0726965	51.14799708	36.84809919	46.51948417	50.62728581	41.51443837	44.14553003	43.06707062	53.90768925	45.51154551	51.00804793
Sc.chr01.3157	5.458841148	4.392719747	6.464545076	7.334312599	4.717937203	5.417452576	5.57433644	4.76417985	3.327600941	3.951583123	6.025839881	4.372977885	3.763335872	1.797732311	1.009667369
Sc.chr10.564	20.36099416	14.42652406	18.94291706	11.86964344	12.53276478	12.00683125	11.58237821	14.89941207	12.01919343	12.76164156	16.66029316	15.39307596	17.72740961	8.013992046	12.66363196
Sc.chr08.012	94.49857417	113.9662897	80.81435364	137.3850738	104.6013469	116.404568	160.8118391	156.4533822	154.4069603	140.6891011	141.458279	165.3112711	101.1948279	86.79146223	83.08600416
Sc.chrX2.452	23.99555354	30.34759328	33.3817976	28.184696	35.04083851	37.66573948	28.50645549	18.51638326	25.15880457	30.07403387	24.57588728	35.37260713	39.47858676	33.00705819	49.31304095
Sc.chr10.675	111.1603584	111.1729468	109.6025483	132.6725812	119.3114004	134.4339038	163.4901121	127.0680717	110.7690395	97.79006993	103.014607	92.97648788	66.43672426	58.14795303	73.73102665
Sc.chr05.112	14.7263658	24.56559314	18.38361401	18.21092242	22.57929173	19.42929083	20.81121759	13.4655727	20.54328938	19.27186564	11.92711851	13.54188757	17.45866987	28.40999858	23.35518045
Sc.chr01.0913	0.324630558	0	0.22843449	0	0.504533617	0	0.09438511	0	0.131925553	0.091760257	0.090693335	0.104532156	0.316408237	0.182636082	0.512873055
Sc.chr01.2153	0.436525921	0.480071229	0	0.2585651	0	0.131569368	0.126918264	0.452754203	0.088699172	0.370165991	0	0.140562848	0.56729265	0.245588044	0.275861131
Sc.chrX1.458	8.584345362	3.304234549	4.077399187	10.67791217	6.003719656	3.88099596	3.369419115	6.51066746	5.232846118	7.643336122	2.877891396	3.31702647	3.974286521	2.897714638	3.661773096
Sc.chr07.630	18.53390308	28.04433503	24.7425148	16.5449926	31.29732713	18.26389704	23.23621784	22.73348778	36.88510131	42.2819745	33.8582626	28.14685849	49.75203256	58.12560731	46.26828958
Sc.chr02.0728	62.69392354	58.61967864	60.9499613	62.12998186	63.43299983	62.99946336	56.01242272	47.68253631	52.29690396	52.94806355	50.09872068	47.19989089	58.50837337	74.64826544	58.22581775
Sc.scaffold.217	0	1.123644979	0.539221269	0.680841255	0.476382103	0.923845777	0.44559347	0.794780476	0	0.216600752	0	0.246748912	0	0	0
Sc.chr10.441	60.64793061	55.20469146	60.66927229	57.61422648	52.92008965	51.43003419	38.03083417	39.480696	29.71158206	41.87632082	45.87655678	43.81577096	51.43062756	47.45761416	49.12582284
Sc.chr01.0531	81.03634876	85.53162328	93.71968082	92.3615938	91.17432067	92.78047572	69.24325992	60.82699713	56.60545451	75.78113146	75.35043261	72.75660051	91.48057327	90.54446051	117.1707574
Sc.chr04.0363	8.500527049	7.519438088	8.777363257	8.537731497	2.412503862	4.177284315	3.223690635	2.012471664	2.816169642	1.567019856	5.111038938	2.499181641	2.521589806	1.871361583	1.226190073
Sc.chr03.0944	35.21835652	41.19502659	47.81317352	37.26178691	44.91026055	39.04614201	32.1299242	26.42767842	28.7509793	29.23135161	35.04524942	28.73176563	46.21319641	55.45044225	58.86469928
Sc.chr09.312	122.0753552	123.7787692	165.6275445	159.476148	121.9658411	124.6517019	94.88521329	88.82167376	71.96484053	85.11097597	98.25270386	92.38754008	98.59178433	71.84112019	102.731191
Sc.chr04.0707	1.59139811	6.650557865	0.33594824	0.282787339	3.858372429	4.604630873	9.994168663	4.951679714	29.4905725	36.43586463	8.8029858	14.14322432	8.375890293	7.252054171	13.57666436
Sc.chr01.0248	271.4393171	347.8343136	221.035029	168.6083809	210.8434563	201.8541362	545.8967411	611.0999271	591.8692906	447.3747105	300.5431842	352.5688227	11.80449412	7.18206057	31.18351517
Sc.chr01.0052	31.31374351	36.8026295	30.60039579	27.89829086	39.86960699	26.99162837	24.23658735	21.94932487	27.4786679	29.61734455	23.4328005	27.0083922	31.10755649	47.26101413	38.00067028
Sc.chr09.591	13.38390402	14.0344002	21.68312283	24.61248653	22.34894582	11.53889494	11.94544614	5.810845334	5.881753691	8.445994882	9.391264803	9.621573469	7.887621976	9.193287541	19.17782929
Sc.chr02.0548	294.0085603	303.0166272	302.1632475	249.5093942	292.3919843	301.0529898	259.0651479	265.3694539	224.8339562	258.5509221	270.518999	248.8575908	324.2177333	284.4529283	342.7254375
Sc.chr01.0277	0.520767766	0.143179139	0.961934896	0.404858512	0.182107286	0.235439921	0.227116893	0.455732849	0.396812084	0.110400383	0.054558364	0	0.063447204	0.109868335	0.246823117
Sc.chr08.545	337.3742959	302.0251615	367.1096463	335.0583199	267.0594322	268.7837341	228.1441371	249.0790735	214.3530426	257.4145368	293.4531344	235.7178573	321.4550857	280.9076431	339.6154817
Sc.chr06.0418	25.10921018	38.38643913	34.51227169	30.3993622	35.50771339	27.19469312	28.76039888	20.06859585	30.44395116	27.14164256	22.89465387	26.25485684	33.61708523	39.23557365	32.82518025
Sc.chr04.0097	22.95169945	29.60727896	26.71387096	25.35257539	26.08805045	22.32349559	20.99327475	15.97183571	23.59546257	17.09554549	18.66443297	19.115496	18.56136377	29.31497937	23.52040792
Sc.chr01.3025	2.081553674	5.241057348	5.203673788	2.238788029	1.532417954	3.417583331	2.580079672	2.002698588	1.469222179	1.765119414	3.259639664	2.857455932	1.922050971	3.83681228	3.478968961
Sc.chr05.911	0	0	0	0	0	0	0.924690208	0	0	0	0.296173974	0	0	0	0.669948461
Sc.chr01.3448	69.16642892	80.08748717	81.51034621	88.54587426	94.78223963	81.14574006	102.6036255	72.41271117	114.4733967	102.4830986	74.43626564	96.63099546	65.30030885	89.85510584	79.84033484
Sc.chr01.1339	8.912458118	10.14609799	12.56745038	9.836390997	11.65477637	12.68611335	10.93189313	10.67007507	10.22905131	9.004173479	10.73773256	8.10506204	13.4372719	10.69417686	11.61641006
Sc.chr02.0867	16.04126187	17.26287383	12.78965448	15.9040262	13.99558515	17.99063345	12.85084605	18.1014358	12.08664808	16.69687202	14.88708066	13.89986742	27.71347859	33.81380423	34.58837917
Sc.chr01.2091	0	0	0	0	0.130827324	0	0	0	0	0	0	0	0	0	0
Sc.chr08.087	5.626563735	8.337848537	7.297813729	13.04857478	7.870212547	10.64937679	11.81176819	11.68383743	11.68471356	9.946787048	22.97927422	7.415985562	6.599453334	8.007607053	8.949487374
Sc.chr07.343	15.94348934	20.02689427	30.38711243	26.2499696	24.23881158	25.82609386	20.76093048	16.34027769	14.50915954	19.41467061	21.9121124	21.24103496	25.70305408	30.48016115	27.64776053
Sc.chrX3.149	0.570552848	1.594814269	0.903338818	0.44356274	1.61830157	1.719652231	1.845482717	0.924630801	0.970935143	1.431296016	1.275181013	1.653479811	1.923185211	3.591088503	3.830939481
Sc.chr03.0367	105.1110168	99.24032452	98.83615629	84.08855835	83.3556437	77.64708617	101.2510444	145.8289347	107.2367155	210.8905627	216.4354198	177.1043358	301.3220371	367.7851861	303.3046655
Sc.chr02.0919	13.28757111	13.39857211	15.79245314	16.58514161	14.88218653	12.20792871	8.358423847	7.481940508	7.622100459	8.428056746	9.106339492	6.744885873	10.48581269	7.906439648	13.87874914
Sc.chr10.127	67.05717276	83.03973496	92.26076591	101.1395678	104.6565502	92.83629207	80.47922135	62.13220435	69.68037048	80.88346439	78.52652228	72.95806762	120.0788685	167.5391425	162.0411177
Sc.chr06.0949	33.77650766	37.20171567	41.11989515	32.22125388	36.70681983	38.89936511	30.74594943	24.97030763	27.3391233	21.53523326	18.943505	23.20790848	17.02981473	14.83056302	15.98464207
Sc.chr04.0575	3.916607571	15.61398335	7.751305746	0.869963826	7.76105843	0	1.281081226	1.523329245	0.59687151	1.245454323	1.641297437	2.364677073	0	0	0.464078882
Sc.chr04.0912	2.410220044	0.971904888	1.611211588	1.713159535	1.947873488	1.162308534	1.191296046	1.187415617	1.077429598	0.545019328	0.740688074	0.776099142	0.469834682	0.677990925	1.827756827
Sc.chrX2.115	93.88953464	90.42343954	101.1734237	99.98730419	92.43360214	87.65603068	80.56247228	76.555247	79.33544103	86.36691141	95.64460886	83.42975742	123.5032953	125.5211319	143.8881419
Sc.chrX2.032	0	0.074549523	0.071550515	0	0	0	0	0	0.041321874	0	0	0.065483365	0	0	0
Sc.chr05.220	26.78343868	36.90364142	41.91797832	38.70389285	41.62622657	32.01186133	27.25514294	30.05415516	29.46303735	37.33099771	34.57475474	25.87307806	39.30762101	38.32018031	42.46017788
Sc.chr01.2300	0.370073156	0	0	0	0	0	0	0	0	0	0	0	0	0	0
Sc.chr01.0605	24.95537568	28.35960601	27.21874443	31.04154113	29.86452052	38.73611764	32.65056576	20.38295415	20.79014393	16.92936142	28.9333141	14.4642902	49.86276479	35.80152079	38.24338539
Sc.chr04.0828	14.66903333	20.46639068	21.37627175	18.3827139	21.74344028	20.68754652	14.80006882	17.3716304	18.95159727	19.77255435	18.44165878	18.71766747	27.84810108	25.40492004	25.00837503
Sc.chrX3.207	0.332738342	0.1829652	1.053628816	1.773802351	2.016824762	1.504315248	1.233465818	0.517662328	0.304246009	1.622397136	0.278875317	0.401785839	1.135087329	0.982786845	0.867375751
Sc.chr09.529	0.560468545	0.440269753	1.774745302	0.640245951	1.045281344	0.217190319	0.139674955	0.809674147	2.733203782	0.950534134	0.939482008	0.850800337	2.497247372	1.824338443	1.593838204
Sc.chr02.0266	2.343454946	7.874852621	11.26838021	3.354541957	2.670906861	3.767038738	3.293194953	1.924205363	10.15838936	5.078417629	3.273501813	3.521469237	4.695093115	4.065128413	3.702346759
Sc.chr01.0760	25.65643651	30.93834938	53.92384831	49.6900009	36.41186495	29.30353278	26.99165552	24.1592967	20.78427593	25.00053244	22.54065945	19.02310048	23.25175468	32.66693385	29.440305
Sc.chr03.0927	32.83422681	37.18640632	29.62721307	41.46827573	33.2355914	35.88627598	27.32973283	24.57637849	27.2571323	28.28565152	25.49482018	26.67355739	34.22941422	36.68778392	38.9207489
Sc.chr06.0998	4.431830686	5.957018898	5.544123691	6.562707329	9.64299419	9.795561514	11.88318418	3.830490303	7.904552155	11.2743339	8.254254862	8.245262829	13.75866289	20.91629628	15.24815176
Sc.chr04.0642	126.9613401	131.9741551	138.4922039	147.2734832	143.3347346	143.4508883	143.8445402	136.8594661	133.762463	166.5870321	174.4200229	161.3747373	234.3974213	218.6816204	231.3617133
Sc.chrX3.491	32.42892	26.67750659	27.28771364	25.12143554	21.5922633	23.32255825	20.04218572	21.90224537	19.55198037	24.26001015	28.26854638	21.60722437	31.60755249	30.90582008	36.63792926
Sc.chr02.0817	8.619957275	7.448441388	10.25383794	9.482225811	5.550163542	4.886834869	5.31079961	4.949157024	3.794955978	2.726584137	2.752219282	2.907829973	0.933514324	1.962916957	1.815784621
Sc.chrX1.416	0.482662807	0.995269622	1.273642022	0.375234718	0.22504315	0.327318915	0.26312323	0.046931838	0.845887224	0.818578451	0.151698864	0.174846469	0.940875614	0.152743783	0.915051557
Sc.chr06.0646	13.24409858	10.78907664	12.36853116	5.568844594	7.826882455	8.229976725	14.11912946	11.31986139	9.933861519	15.39029138	14.9829456	14.00488452	14.34294318	12.1885052	15.18921032
Sc.chr06.0252	341.7678295	264.7047916	238.677147	315.9901156	346.3022681	311.517188	615.8196022	997.3803015	796.6238616	1318.312895	1621.254644	1508.233752	2402.33851	1591.081409	1851.155907
Sc.chrX2.399	17.60107671	27.26611265	36.3572655	22.61672401	34.23812528	28.06507065	24.10152277	17.59291923	31.03411386	29.44956156	26.41056869	25.22999345	34.40277743	41.12651998	47.3622088
Sc.chrX3.048	0.252878583	0.158916738	0.571964144	0.641941025	0.235810972	0.065329601	0.378120823	0.252912465	0.506492043	0.704576773	0.817494803	0.383873788	0.422526193	1.006042645	0.993078868
Sc.chr01.3079	0.089522459	0.098452703	1.133905298	0	0	0	0	0	0	0	0	0	0	0	0.424300692
Sc.chr03.1159	30.33590592	37.87296476	31.29836328	37.88613376	29.72277864	28.82062882	21.83894105	25.39251368	24.58676534	26.4489209	21.77255654	15.9319043	32.64923916	25.52820739	27.86498363
Sc.chr09.466	0	14.67674552	0	0	3.246455814	0	0	0	3.537016357	3.444219364	0	0	0	0	0
Sc.chr04.0128	0	2.109700776	0	0.852209463	0	0.867283791	2.92818566	2.23836134	2.338761836	2.033394814	0	0	0	2.428314435	3.636863075
Sc.chrX2.223	171.5977491	175.4292307	187.9189163	203.3773383	185.1413124	188.3614262	174.562121	228.0150815	195.8330715	213.987868	226.4879439	190.1040411	280.818256	217.8529307	263.0903468
Sc.chrX2.668	28.50361305	26.61009376	26.74304947	23.63675302	19.37372823	19.24388185	17.12712367	22.61589618	17.52968188	24.11682981	24.95126022	24.10823332	25.55913333	16.99820105	21.67536083
Sc.chrX3.178	0	0	0	0.094050143	0	0	0	0.082342121	0	0	0	0	0	0	0
Sc.chr01.0306	8.609479707	8.769829729	10.13023502	9.906615104	12.76646813	8.486619319	8.432822966	6.312895972	6.151540611	6.163689865	6.269460479	5.249157035	8.253852518	5.895772435	6.622531072
Sc.chr07.073	8.25204312	9.784804396	14.33767537	12.31023958	8.39175988	9.518815597	7.879019796	5.362471159	4.988879792	7.170361307	6.973142289	6.036077431	7.579648742	9.571723036	8.88456218
Sc.chr01.0914	17.59441788	20.46492228	18.97839638	19.75600105	17.64051495	17.24463963	22.14477609	20.58102374	22.57938323	28.27833741	24.79886216	25.57977869	39.2831753	35.96601382	35.3625931
Sc.chr08.400	84.57381226	78.21641081	85.32462071	57.98939089	57.49410153	52.5955521	38.02502579	41.75967592	56.64162997	54.60635069	57.4164121	51.49815455	115.3315479	98.3853474	84.77392891
Sc.scaffold.181	0.396618488	0	0	0.176195205	0	0	0	0	0	0.168162609	0	0	0	0	0
Sc.chr06.0552	158.6406833	184.7237771	169.2026569	193.8225869	194.3228559	201.4353333	166.9426218	137.0152631	168.8136284	152.9801126	142.656523	156.461587	146.5179455	161.1516629	157.1642402
Sc.chr05.272	70.96519909	81.53114459	95.27954238	79.04242766	75.82793223	75.46573543	66.69756225	51.72065486	62.18832689	59.1491958	61.19694728	65.85062631	86.25521532	100.8087756	90.25229304
Sc.chrX1.270	8.073737102	9.179386864	9.509983747	7.970456966	6.910505529	7.300298334	7.246348247	7.099599205	7.703357451	6.647935443	7.420571315	5.877743378	6.766789131	9.117430658	8.836370015
Sc.chr03.0789	248.1652175	196.6212071	209.2852551	270.5882403	187.6814279	212.5745646	255.022017	222.9030883	201.1709901	155.2807119	130.6917857	148.5417995	25.62191676	18.02457547	31.99784562
Sc.chr03.0441	93.43436454	116.5299429	114.1647298	89.33160367	101.6495325	101.3956785	72.56486984	68.92836245	93.63645735	90.28272973	74.26624608	58.70076638	115.8970201	126.2009296	112.0742143
Sc.chr01.2160	52.09167838	96.32223453	87.59764832	82.61502511	86.17257429	84.33601828	61.71732741	36.85774223	67.95436848	52.74435646	35.90931483	38.8365701	36.60978634	51.42388561	43.28126306
Sc.chr06.0117	20.15302233	21.92158936	29.47107682	27.0864413	24.53318311	22.52954463	19.17626783	11.80025939	17.8242461	17.5243968	16.89069088	17.62741396	20.1425747	25.78885076	24.03561977
Sc.chrX2.021	0	0.824803229	0	0	1.398738941	2.203961868	0.654169137	0.291701345	1.142945445	0.794970845	1.100018495	2.173490416	1.461985579	2.056963159	1.955055716
Sc.chrX1.285	0.368140659	0.404864248	0.610621325	0.04672689	0.490419472	0.285320516	0.366978882	0.327279987	0.352646204	0.66894973	0.396702998	0.558843489	0.51259472	1.153924875	1.395871729
Sc.chr07.500	11.18334604	10.85199894	15.73888769	7.111243968	10.32630444	9.814604208	11.18903914	8.102311072	14.43630751	12.55139038	7.902732292	9.850001669	12.82363712	14.89655722	13.5109746
Sc.chr02.0288	38.24676869	40.96451703	45.05321354	45.36493149	41.9784902	40.31413786	36.85396827	31.67126078	33.32752394	36.17213911	38.20431795	33.25991246	53.41959665	60.26191504	60.26287333
Sc.chr06.0951	7.070093897	11.32981857	9.061698408	11.84546734	9.98354929	10.86776172	6.166809341	10.37086042	10.52819776	10.6202638	10.75073335	7.707898678	11.41940598	20.62675686	13.69099189
Sc.chr06.0538	78.18972934	90.59438716	122.8483308	116.8472142	91.16047926	96.58387673	70.80885323	56.8340293	53.02823542	63.40494737	69.68650498	59.93037575	95.1991846	109.0357333	116.7251204
Sc.chr04.0776	171.6996412	161.0561881	175.3980823	192.4471749	166.7674485	182.6649798	131.3523196	167.9526467	123.6138118	193.9573069	215.3110623	192.9267552	263.8561649	238.8168594	254.0676512
Sc.chr01.2579	7.734684135	9.210590916	7.904056845	9.979962386	10.56629487	10.33467729	11.86007274	12.33992496	12.25275855	9.02366906	10.85940191	11.65979136	4.65771646	6.028362705	6.257768069
Sc.chr10.047	18.75537739	32.32917412	25.55298377	23.51856925	27.53668323	29.70774261	21.23210847	20.69428409	24.24424505	28.76294513	22.74280825	21.58727085	34.74560444	45.12541297	39.71814733
Sc.chr04.0822	23.13109236	24.35766927	31.93607434	37.26745712	23.20646141	25.96151525	20.39014421	15.42669497	13.8648928	19.61474292	20.35748157	15.66514676	25.82950375	24.94085063	29.01342148
Sc.chr02.0143	98.30146621	105.6862107	130.432969	126.2612067	118.7246178	115.7676285	120.5054108	89.83108951	95.34395077	101.899539	98.47521767	97.99590395	112.4099698	110.3011519	133.2087861
Sc.chr01.3474	0	0	0	0	0	0	0	0.015838225	0	0.051796512	0	0	0.019845003	0.051546891	0
Sc.chr01.1948	143.3708009	186.2102995	170.6398201	147.1740759	210.3560608	172.9637907	241.9616085	169.5212389	202.3686051	223.0945412	191.5666767	200.3890513	167.7172078	226.7995587	204.5454126
Sc.chr08.407	3.307867978	3.940995292	3.927934407	5.0207883	4.498388188	3.489481998	4.087438047	4.610192907	4.116838101	5.259396556	3.465496054	5.458867426	6.851181687	2.558868975	6.401838888
Sc.chr03.0219	0.603414576	2.212025778	0.424607904	2.501921646	3.845035577	5.819833029	2.982488675	1.56461777	2.758721389	3.922914616	4.214458468	2.040166468	4.60702731	8.232366983	12.7744167
Sc.chr10.655	10.66606335	10.70109671	9.579317732	15.54504706	17.97291364	18.52718453	13.46537931	14.41047228	14.14431014	15.70908811	18.1925895	17.17254538	19.60632286	14.29112191	21.64017996
Sc.chr01.0026	0	0	0	0	0	0	0	0	0.387159899	0.179524948	0	0	0	0.357319542	0.20068276
Sc.chr01.1303	26.99668428	33.89889297	41.04772904	39.4102469	35.56309013	33.37129779	22.5341132	18.34197695	20.33124323	24.3415988	19.24685777	20.73121445	27.37874496	34.31774472	36.47484549
Sc.chr01.0980	44.92579273	45.41673859	56.1741687	74.15162262	46.88860906	47.96525761	30.89666487	23.79081851	15.27288865	23.44384609	24.0401801	24.37008372	22.06236571	28.58030862	30.62920621
Sc.chrX2.608	11.4752499	18.99240699	18.10844933	13.12306433	18.11710696	16.02623038	10.60376016	8.838010127	12.5357446	12.52479449	7.903620855	10.42668247	11.62755654	10.93035007	11.30841691
Sc.chr01.2864	0.414090668	1.82159186	1.529773116	0.735828435	0.772284643	2.059321425	1.444743585	1.288454692	0.757264295	4.038125031	1.214704711	0.800031715	1.81621116	1.921969869	4.317773563
Sc.scaffold.326	0.819755073	4.357390702	2.451575771	2.67058663	2.930303867	1.853062751	1.430044159	1.700460553	2.498531904	2.896405403	1.145091235	0	1.065322825	0.461191501	1.295103857
Sc.chr03.0817	22.61840873	22.29030727	32.86553636	34.45056753	25.47453297	19.38921325	15.62919096	15.30945892	13.96679334	16.68908793	16.49503924	17.59319743	22.04552421	29.99474226	24.22491764
Sc.chr01.3640	0	0.293679938	0	0	0	0.482919384	0	0.207726715	0	0.11322312	0	0	0	0	0
Sc.chr03.1181	12.58909577	27.40138704	22.81098548	15.79916449	25.48431581	22.90848826	22.83069757	12.68987666	25.32440551	23.0853855	15.47509012	20.01530237	25.97199977	38.11315391	27.14861459
Sc.chrX1.431	14.07237354	13.76774593	18.37406085	20.17549291	13.20779415	12.80690938	8.289251434	12.83032202	6.851450545	8.291190415	9.113827892	8.694900741	8.015812054	8.559690352	8.445453665
Sc.chr09.502	149.3103436	136.8062314	153.6201197	154.3016149	124.6313552	136.7111256	134.0702549	154.9049622	144.088772	166.3235413	192.2976143	161.6957672	209.0015497	192.4190532	176.8777605
Sc.chr05.353	64.97394128	68.78186677	90.97457277	101.9084899	102.2175617	76.53439611	47.80561416	49.6824999	52.80909563	49.28719555	59.82760688	51.02365276	66.12849505	87.09579815	71.64563254
Sc.scaffold.227	45.63089045	54.17654894	67.99622474	62.14639688	43.72899637	47.39856455	28.6457222	37.09212891	33.39806901	37.08748194	45.52256989	40.26676982	51.24644188	46.76884655	57.17368676
Sc.chr09.284	21.73869009	28.51503188	34.73866844	37.87377402	38.27797902	30.36277634	24.6815029	24.08985783	23.13455466	28.16593343	26.41343782	19.94394307	29.9474083	38.4838686	29.87372896
Sc.chr01.2786	2.409457316	3.729363461	2.26063398	3.409377224	1.414673942	2.783816295	1.63459478	3.401459226	2.855916847	1.286443959	1.64545262	1.249986261	2.304940555	2.033329112	1.945606655
Sc.chr01.2551	0.267802227	0	0	0	0.124863685	0	0	0	0.163246909	0.34063708	0.112225466	0	0.522038535	0	0
Sc.chr03.0984	8.349594689	16.02606498	10.06024218	8.748239595	9.622386213	10.32746034	9.275314353	3.737688294	15.89345456	10.95443177	6.403810781	7.837517397	6.986494214	12.16463438	11.79745556
Sc.scaffold.110	0.058675769	0.903404952	0.06193303	0	0	0.530548137	0.255896375	0	0.357675811	0.049755978	0.098354903	0	0.11437923	0	0.389339586
Sc.chrX2.062	26.02106661	34.60633634	53.39817974	42.90527177	44.12811248	46.72835732	34.09765379	22.12423247	23.09201091	35.61251023	28.60506708	31.09925858	46.1234489	50.65901634	61.60736787
Sc.chr08.334	20.57845146	19.97792139	26.2147834	22.50785123	20.44678978	21.30192156	14.04998595	18.87793626	13.58235642	16.06617273	23.43247392	20.97576861	22.68542495	22.33633766	21.65919436
Sc.chr03.0589	3.767981629	4.060976668	1.988576568	2.74519852	3.302848018	3.066318695	3.286579308	5.041397481	4.272209121	3.514697396	3.221188769	4.003900037	2.276978075	4.451693486	3.714615359
Sc.chr01.1860	1.674559057	1.104962046	1.296180343	0.94228861	1.041025023	1.110370459	1.460615175	1.389449953	0.952726021	1.135996343	0.795308022	0.916663417	1.360121184	0.706576053	2.063552653
Sc.chr07.525	66.69109017	68.18608275	59.357451	67.39684362	68.89034715	70.96218136	89.99546748	95.38820908	109.0302292	103.2909961	96.28410718	94.3919628	94.3156922	78.13881616	76.88103248
Sc.chrX1.338	35.04783312	36.12492312	38.46388973	40.39020823	33.57118933	40.57426884	27.18050651	22.35800552	20.69402878	28.97381415	30.84922234	26.41945605	49.66797602	48.07759516	49.06928285
Sc.chr01.1415	0	0	0	0	0.292181023	0	0	0	0	0	0	0	0	0	0
Sc.chr05.188	134.5754343	128.0187547	141.9123086	135.8613931	133.2939109	131.8461089	141.4479519	159.6715643	135.3504972	163.9207488	164.0333414	156.8586605	189.563933	174.3983845	182.3583851
Sc.chr08.496	84.90032327	94.69623212	125.1085618	103.0781525	97.54471274	87.22092209	52.17494448	51.92679113	48.84260214	59.03586697	55.86379639	64.9707039	71.97138705	70.88340736	78.00098873
Sc.chrX1.152	0	0	0	0	0.528037994	0	0	0	0	0	0	0	0	0	0
Sc.chr03.0233	44.25708703	50.27522903	56.05671039	59.95425744	51.36904918	48.96246159	40.96432258	42.93223339	47.60865814	50.0683676	51.05719943	43.85934575	59.7816053	76.6299994	64.75442763
Sc.chr01.1603	19.5789792	33.42290722	23.59609923	28.81969285	17.16752748	21.00624254	27.14564654	27.61882744	27.52165256	31.22283004	38.94212032	35.4275184	37.73892308	44.3890846	32.27103554
Sc.chrX2.035	13.61231907	12.94720476	12.42635943	16.2620244	16.38157792	12.14197307	12.43476102	5.795209497	9.419123012	10.68507193	10.63791998	7.818705251	12.37108737	18.47293082	11.33405958
Sc.chr06.0704	0	0	0	0	0.574154849	0	0	0	0	0.174037285	0	0	0.100019392	0.173198555	0.097274176
Sc.chr04.0582	59.44666792	68.13291032	76.55523525	77.93490375	89.50835293	73.51224438	51.63308393	51.03829887	62.78927029	63.07586375	54.69668927	57.42609446	73.52545321	82.9485623	72.12508423
Sc.chr10.649	121.7583968	126.3476354	130.142157	132.0635614	107.2355615	113.1759701	69.47505766	116.6496051	84.94424021	95.65089204	129.6452207	93.24626955	83.15249597	50.74940492	71.23040917
Sc.chrX3.081	8.473429842	8.759568909	10.5537009	11.97036765	8.639006217	8.670492492	6.011227292	5.547701459	4.097752484	6.239247139	9.25597064	6.534694143	12.58092478	13.80082308	12.1151362
Sc.chr02.0163	26.23704365	38.20309292	38.71556537	44.99076045	33.02939554	30.69836028	31.44394084	26.85867002	29.62010967	30.70297521	27.57526293	26.96735113	35.39234758	51.1907119	49.6417598
Sc.chr01.1800	0.119591071	0.657603932	0	0.318765372	1.003675271	0.432538481	0.104311957	0.09302774	0.218701011	0.507055195	0.300695714	0.115526208	0.349686118	0	0
Sc.chrX2.085	437.3663041	572.1324758	625.0652954	596.631295	677.087108	516.5430352	491.0624026	420.1086533	626.4886597	614.9426704	494.422322	504.0478523	601.7513779	806.7346216	728.1164122
Sc.chr06.0683	35.74857566	39.17742347	43.26463328	54.26726566	37.35004319	35.08815316	29.92968528	25.81840859	25.82288	16.18870186	16.88938637	17.477684	7.479414719	6.002019661	9.639698688
Sc.chr09.654	116.921635	129.4202317	156.3954659	146.0414679	139.3498902	120.4969117	97.0524444	91.45445236	93.0819513	95.61750104	96.93378901	86.18462537	78.92505672	69.59327314	86.59695274
Sc.chrX2.582	9.990830961	13.94408386	9.356690843	7.165937543	9.65529921	8.475291177	13.37262629	12.88687085	19.8430172	20.42532254	19.57884724	17.51262415	34.56026925	37.31194917	34.47265466
Sc.chrX1.111	18.15589044	14.68698541	16.71733667	18.0434924	17.65093579	21.20687078	35.33076615	37.08934078	23.34596918	27.93717346	32.33002638	32.73194334	7.368865083	6.33357628	8.631322298
Sc.chr07.486	9.524477503	12.13877076	10.80485043	12.65401929	7.304525581	11.10714582	6.832433206	5.470136836	6.294281382	6.793387219	7.385838465	5.84720149	6.853980373	6.760648143	7.678396047
Sc.chr08.305	1447.957753	2175.078225	1561.238186	1964.237793	1882.013145	2263.252155	1734.726915	1505.790031	1721.60207	627.634314	755.1881461	1300.869304	53.03684404	11.09624448	106.2783145
Sc.chr04.0892	32.55064855	34.43830665	48.44860559	48.39663171	40.95828079	37.47973746	28.10442134	25.06415249	29.8386917	25.29633469	24.65687277	27.38437019	30.1198081	38.1093508	32.73017349
Sc.chr01.0636	0.166664152	2.016185671	3.958113573	0.666355271	2.564354725	0.452094742	0.654169137	0.453757648	2.844664219	2.190586328	0.628581997	1.207494676	0.162442842	2.461323438	1.895811603
Sc.chr01.0198	18.6500554	22.21968381	22.87513328	25.085644	22.94685624	21.62579834	19.05382781	13.63440309	17.73728148	17.93820312	13.53241193	17.098657	16.41040763	20.62059784	20.13414613
Sc.chr03.1262	68.6562729	71.60218235	77.51005599	65.9723972	88.46042113	88.98432446	73.69503464	54.36206128	59.82351277	63.42774545	54.91117078	64.87227156	73.96826167	87.88711693	78.66608765
Sc.chr08.459	0.301277505	0.331331212	0	0.803043532	1.68565975	1.906912438	0	0.234358345	0.183652772	1.27738905	0.252507298	0	0.880940028	0	0.285587004
Sc.chr05.257	143.1167758	180.7625866	204.993914	161.2059032	186.1289717	157.5432737	141.096053	113.7297077	183.3761499	199.0844565	136.7442484	138.3107641	228.5920226	283.750992	245.7318602
Sc.chr01.1022	22.34288608	24.46712317	27.39665826	20.86505285	19.77098158	23.9851046	14.67844383	19.30303653	18.60403823	19.91383204	17.84952465	21.30792493	18.71893606	16.44802326	19.28665519
Sc.chrX3.277	531.9801623	367.3080417	337.2001101	285.0741307	267.9668085	320.734521	600.070551	692.4071183	451.5168483	464.6034963	525.9647486	746.716609	0.721399708	1.249211625	29.64258181
Sc.chr01.1054	3.079181575	2.362564861	4.988549843	3.753790081	3.272011967	3.690691156	3.123001466	3.230788689	2.706383364	2.42892057	2.460695801	3.043696077	2.024059263	2.356784604	2.783059136
Sc.chr01.1941	0.346858235	0	0.366113334	0	0.161723814	0.627260602	0	0.269814774	0.317156817	0.147064717	0.581419018	0.50260295	0.169036463	2.195339618	0.657587788
Sc.chr01.2097	0	0.246915616	0	0	0	0	0.391668146	0	0.410586771	0	0	0	0	0	0
Sc.chr04.0978	101.9629368	80.98227278	99.1762004	65.78333248	65.2843838	70.1745557	73.11735789	86.61516977	75.52605904	91.93070116	96.12145511	81.47852599	130.8611412	94.3542446	118.8102577
Sc.chr08.474	44.14308919	41.3328049	54.51513473	58.33205901	39.78609156	44.08207953	31.80259983	38.7970124	26.33239005	30.16651142	37.78973847	25.51710542	29.72009578	25.63266025	26.04754563
Sc.chr07.019	1.360568603	2.67757351	1.814018125	2.163201064	1.736169615	2.913703544	1.748880821	0.891252052	2.138915885	2.368197556	1.980560035	1.452673127	4.815865143	3.807113591	8.349177407
Sc.chrX1.324	0.536113584	0.943349092	0.339524875	0.095266001	0.899873113	1.16341339	0.841714205	0.500439722	0.71896918	1.636612221	3.055434316	1.864408509	3.239715572	2.26211801	4.878651304
Sc.chr03.0318	28.19957451	56.29461344	31.54444425	28.18682798	47.87640137	42.95882865	27.80503253	25.63167035	41.29312814	40.02781895	32.36923988	37.0123368	38.83796473	47.20696051	50.41107299
Sc.chr05.435	0	0	0.420409803	0	0	0	0	0	0	0	0	0	0	0	0
Sc.chr07.511	829.1510055	855.8754949	609.5075895	507.7299658	781.100951	769.5233654	1086.163144	812.5075361	853.5104635	857.927326	466.2898094	835.3845339	12.25322633	9.634456106	63.87971242
Sc.chr01.0767	13.56958493	19.17286384	21.34202729	17.08655531	15.33531374	15.27613438	14.03065634	12.16333256	14.73576471	12.80222264	9.715978707	10.33042864	13.839012	21.385882	18.14433074
Sc.scaffold.093	1.277650625	0.702550841	1.252249783	0.486504043	1.787126647	1.072737427	0.955213963	0.638910907	1.056984111	0.696487078	0.764876475	0	0.889492844	1.155217547	2.335713519
Sc.chr01.0684	0	0.465654676	0	0	0.394839221	0	0	0	0	0	0	0	0	0	0
Sc.chr09.217	41.64922749	43.01099259	53.18244588	49.64058721	45.18491113	49.96754337	42.70763004	36.03310215	29.78509243	41.17536599	42.05883806	33.07004294	55.64392952	63.60854195	57.10176353
Sc.chr05.692	86.03724435	96.20184293	124.362326	128.885951	114.1919146	103.4791053	78.82912896	65.13287137	58.16727935	72.24159478	82.06115067	78.83370001	102.9753982	107.3680702	120.8195362
Sc.chr02.0446	2118.570224	2092.784672	1180.823733	738.5421377	1776.919154	1294.449546	1826.952742	858.4905429	1180.603134	1328.87249	657.2857122	1430.488094	62.52745136	55.87486524	202.4332408
Sc.chr02.0653	328.995036	299.3340832	465.5553482	351.503626	385.293657	370.3301788	302.7293482	320.6022166	369.6143225	370.5158181	285.6939714	292.8665548	342.8115196	338.2206157	348.5793378
Sc.chr05.382	130.4470114	144.8868033	167.9418561	176.006319	182.2009994	210.9030113	155.4152994	113.9808706	110.9192194	155.1121409	182.769208	153.1016274	349.3133435	280.9226503	283.889253
Sc.chr06.0189	39.8006653	56.72558107	60.7545382	44.63905528	55.5883643	59.38808096	37.75135563	30.26604536	41.12520259	36.92850895	33.65698541	33.01687847	38.44466889	48.95051567	47.20210927
Sc.chr02.0451	9.45717438	6.618542985	4.234859725	4.073976943	3.741342371	3.368657164	12.74832049	17.16531979	10.13225783	12.87982032	11.5291137	13.56517189	5.027804065	2.902131886	4.346494895
Sc.chr06.0081	0.658868563	0.885614267	1.622703259	0.260176098	0.204799783	0.595751015	0.255418064	0.227787551	1.383403127	0.248314881	0.306784568	0.4950352	0	0	0.277579892
Sc.chr06.0133	49.93674654	55.5642442	70.38185618	59.07054381	55.14916814	52.85552654	50.73081656	40.59672439	39.57258113	41.84726527	42.42753874	38.59152984	48.5765014	53.21381272	61.25841242
Sc.chr03.0675	99.32218887	94.42240984	118.1249008	126.1033965	97.56478774	100.8225474	55.77231339	55.04388701	49.92105993	55.55580956	61.50489047	59.85379892	55.67511846	53.66484555	68.40204253
Sc.chr10.139	48.36964672	40.09626574	39.15274676	37.69514704	36.14535318	40.99584878	27.43673861	30.40770247	29.14149073	22.74935828	25.35944003	24.44072229	18.72958933	13.12390264	18.95037738
Sc.chr01.2221	109.0760485	118.6614156	135.9360152	173.8008936	129.2113823	141.6918554	133.0526466	109.9545922	89.80298373	84.90315187	80.29605505	85.30379931	29.69731999	38.63528737	42.09509498
Sc.chrX2.750	0.851436429	5.430950731	2.156885077	0.45389417	2.064322447	1.693717259	5.34712164	0.397390238	1.245644891	3.321211529	0.713607581	1.973991296	0	0.287409196	0
Sc.chr02.0340	35.09958637	48.67072352	39.06154726	44.64760623	42.38714265	37.40450499	46.54083416	32.00934588	37.47624011	50.42284655	38.9647945	39.4348064	54.82191614	84.85959278	79.87251412
Sc.chrX2.352	92.42878649	96.96897907	105.9442855	114.436127	113.9682358	101.1204039	119.3215035	99.96963112	102.7935238	93.82255507	75.13641706	69.11670369	40.31550253	41.22662282	59.86225398
Sc.chr01.0775	0.696715862	0.574662163	1.103088847	2.243958579	1.543018992	1.968664566	1.063479412	0.948434762	0.637056189	0.369251436	0.145983219	0.67303471	0.254650978	0.220483151	1.07320033
Sc.chr10.633	22.01293317	18.67085187	26.27218078	24.4158011	21.86885516	21.33518126	16.69065826	14.54934871	14.47108886	11.59035044	13.14377784	13.89851015	20.4737654	23.4332343	21.00288426
Sc.chr05.697	9.903422002	12.82961785	16.2113023	12.37834244	12.6785694	10.47245178	9.736217319	7.638408073	10.74368719	12.38337442	10.41051517	8.674986749	13.41545815	17.2815044	15.35438129
Sc.chr02.0630	0	0.99018523	0	0	0	0	0	0	0.329308419	0.305398761	0	0	0	0	0
Sc.chr02.0541	17.41120048	23.91698758	23.02419541	30.53062241	22.73048548	21.09003012	20.5737108	12.41946341	15.61989936	17.71725517	16.13458095	12.63041682	16.77808986	21.01408545	22.10970405
Sc.chr01.3274	9.639650472	7.911377912	11.54153607	11.12133349	10.59901569	9.496757512	8.031594953	6.491247887	5.525324838	3.904118042	5.426330301	6.115344464	2.524162857	5.585123201	3.409559133
Sc.chr05.894	2.74077938	1.562910078	3.321509849	2.254765857	2.745113285	1.376789604	2.921861285	1.737187563	0.928180318	1.377262664	3.403122115	0.980600428	4.155449292	5.225508889	4.426290157
Sc.chr01.2661	5.082700346	5.175667793	5.166157314	3.763261412	6.495078821	4.340471683	3.858637178	5.125219891	3.040936827	4.54948335	3.549935711	7.910460447	0	0.158861692	0
Sc.chr10.019	14.83045863	21.0834771	23.59514968	22.4967557	21.99228123	19.68943351	15.27043563	9.285352199	12.30369923	12.08518839	10.36821654	10.41282941	14.94840873	14.46896641	19.54417375
Sc.chr08.167	25.83977748	33.73755802	29.51593445	44.13446612	28.49681863	37.34037745	25.1113361	26.52505016	23.30346208	24.81320212	26.00804039	27.24107988	26.4503165	17.82321834	20.24393637
Sc.chr03.0965	0.249333108	0.068551285	0.657935766	0.22152925	0	0.225447776	0.43495596	0.193951734	0.151988501	0.211429912	0.156728668	0.541931297	0.182263454	0.210410977	0.531782698
Sc.chr01.0599	17.32843419	24.63029793	20.96492295	15.32346719	21.7230239	18.10737724	22.38661593	17.10367584	18.98362814	17.18943567	20.62040467	15.94984967	16.96920305	18.27922489	18.05307206
Sc.chr01.1274	12.56015532	18.60310501	31.5397958	17.18928526	43.26042306	42.8632584	38.1673855	16.38892154	23.58671555	24.39372606	16.8940443	35.91047528	24.78023545	61.45973122	37.35034864
Sc.chr01.3319	141.2654207	181.2501183	164.9218996	151.1855163	195.3510124	153.3759293	138.8526748	142.1465635	131.9414487	134.0836746	134.9912639	144.7343903	126.9957796	198.2370847	171.4432436
Sc.chrX1.705	5.6303719	2.728689126	4.633470887	6.062367213	6.051261801	5.608728679	3.37112948	4.082831683	2.966784685	3.762915804	5.798695512	4.010108206	5.348245046	3.825314279	4.568232324
Sc.chr01.1869	0	0	0	0	0	0	0	0	0	1.573205461	0	0	0	0	0.586204904
Sc.chr04.0270	0.155626791	1.369209775	0.657064328	0	4.353690744	1.688618772	3.393592652	0.121059278	1.70760591	2.243467391	1.043473867	2.255056282	0.606740152	4.465311092	2.360348221
Sc.chr10.099	29.82045552	35.99554048	42.37518092	30.47074366	35.07339447	32.02829382	26.9658216	30.49903933	28.49723685	35.82132275	39.57471902	33.55259506	57.82532575	58.78072985	54.0135911
Sc.chr02.0213	13.7938338	21.55712272	26.10870119	14.92792655	16.92479263	16.64553315	14.83585349	9.116444826	15.80535077	15.69849598	13.0386262	9.668128756	17.53845003	27.26338903	21.38278865
Sc.chr04.0250	28.7573683	34.62505828	34.14799416	38.21569449	40.91818638	27.29141948	25.62387697	22.08057371	24.29253929	25.17405345	21.03746517	21.13428835	29.23714106	38.1282725	40.4195367
Sc.chrX2.254	0	0	0	0	0	0	0.330601607	0	0	0	0	0	0	0	0
Sc.chr07.564	65.03071187	60.78366416	69.50962417	62.89860232	61.08021141	62.62888447	43.4392313	49.53424572	44.91022533	56.54092555	58.10110792	63.61553268	70.77644115	57.11197074	76.46967185
Sc.chr02.0846	1.993273496	1.845988179	1.660994088	1.21173533	0.489142338	0.569154988	0.274517406	0.734462315	0.319752595	0.444805116	0	0.304029909	0	0.177064594	0.298336424
Sc.chr06.0811	3.775263177	3.88108807	4.677854364	8.021086735	7.117448093	9.498726317	7.444886474	4.532746858	4.402535378	3.340543377	6.809760261	5.866821628	4.639549114	7.133703699	7.312889111
Sc.chr06.0391	49.88669124	73.98521952	76.74835465	72.74926204	82.83921612	74.37911354	53.936392	45.39657773	51.8780375	52.75811534	44.30178265	46.48085604	58.72986195	79.98301506	67.42670751
Sc.chrX1.176	1.001491562	0.500633901	0.704724827	0.781956293	0.792397954	0.823228911	0.926481472	0.54296884	0.98048286	1.158063426	0.661323461	0.879501072	1.094443789	1.203703862	1.639758701
Sc.chr10.518	47.38390044	61.92368858	54.88584154	55.08536909	61.40105301	55.85108891	49.91813721	48.04844717	61.94178188	59.81442171	56.7335546	54.98744985	82.39600776	80.88287481	88.0823237
Sc.chr06.0444	16.03505218	15.81034582	20.19351935	23.67939187	18.76833396	12.09911905	16.01200817	13.41963458	14.62826742	16.69201841	15.38571527	16.02416464	18.6469094	18.38472097	15.09512109
Sc.chr06.0308	29.43727826	38.25991159	36.89731874	39.0833571	33.3772628	32.66666066	34.28373958	19.77617469	25.28526142	31.06101032	29.01767141	27.62885326	28.52866284	43.47345368	28.69692047
Sc.chr04.0768	58.60224079	63.85580777	85.4710647	75.90434386	61.99716087	65.95873915	33.90594979	37.51198267	33.18605597	38.35999316	43.4123172	36.79437526	34.0703556	35.77885234	37.45116577
Sc.chr01.0420	6.521209832	10.04041935	10.86565594	11.29832109	9.382225127	8.255097651	8.572706084	4.855328893	5.167759677	4.858382772	5.738847727	5.579606716	5.72043515	7.625886033	8.786682816
Sc.chr08.210	107.3369919	89.33593464	91.9053723	96.74082521	103.4555706	104.8187992	94.97165378	111.4164123	102.0715713	103.9810245	109.6810506	109.3293036	120.8551002	133.7702521	124.3754014
Sc.chr03.0451	402.2915491	519.9533372	393.9139758	261.4862701	317.7468628	379.9425741	288.9143184	248.5202855	320.6052684	302.2302492	228.8437569	274.5727893	338.1131728	329.1040591	266.2486843
Sc.chr08.450	9.917281557	28.2148285	19.57026919	18.38896015	11.25835135	14.6204951	10.53072274	4.863473187	18.00471125	12.06605289	8.853971493	12.91243848	10.08635922	12.55371729	11.6488057
Sc.chr05.616	361.775271	246.2439902	270.8002568	267.6866966	233.4551863	285.413398	281.5656019	339.2155845	285.2146489	309.3388534	378.4641858	367.5169481	327.9276551	229.8598923	257.6642502
Sc.chr05.411	1064.054474	1090.128093	1456.011519	1330.374103	1624.806159	1303.16708	994.712782	848.1528877	1259.365811	1315.500933	1053.142428	1009.36092	1359.381443	1414.36165	1430.812472
Sc.chr01.0167	0.595613133	0.535932052	0.11430497	0.288651592	0.504921123	0.195838275	0.330601607	0.379077324	0.462094073	0.459153668	0.544577951	0.470755989	0.738852927	0.365552711	0.410613573
Sc.chr01.0098	12.18236275	11.66834018	12.37523322	15.43554701	12.01497971	12.7545932	10.50608666	8.443294796	8.580060273	7.857851271	9.813664968	8.24370055	8.749119416	9.198463494	10.80988245
Sc.chr06.0763	133.8271536	152.8098561	198.3687366	204.5517033	215.4698971	210.2361828	143.1221655	93.45658974	124.6812103	128.1834211	109.3016035	101.3420949	120.7859367	118.5662522	165.4251018
Sc.chr05.885	34.99947192	26.39370333	19.52669362	42.20250052	14.91988204	34.3592004	22.67786341	24.11397784	15.54405806	22.47117588	25.56233455	20.76890842	25.8284119	36.28693982	34.59856175
Sc.chr02.0740	66.4032008	87.0192895	108.3534814	112.1124211	108.5656559	98.33647415	56.24722516	53.55189585	64.16995857	64.88062671	65.58697594	70.37559575	76.95212599	86.92405158	86.23950902
Sc.chr02.0578	6.047702868	8.361240577	5.471509939	3.223983592	4.511618741	5.31211322	4.521463151	5.107633352	2.949247463	5.567913446	4.1997905	4.172959541	1.515735049	1.020725308	2.784473292
Sc.chrX3.536	13.1838562	8.852022057	9.081844843	6.781607781	7.894064063	7.905428336	14.88878653	11.33500895	14.55050548	16.00457839	14.19011485	32.1745038	23.94145282	28.80994311	31.04578095
Sc.chr10.456	25.28865069	30.14558245	20.93152602	26.24035407	25.39147344	26.32066421	19.83609641	23.58703348	22.43928816	9.822215258	10.62290057	17.16480948	1.714138791	1.740030903	2.356921909
Sc.chr01.1207	51.44734233	87.34449885	72.9701029	75.70768442	104.9452934	87.22283965	76.00595024	47.0234542	84.28342969	81.66317607	59.01933405	68.95689549	94.0205093	143.951698	111.8615314
Sc.chr01.3088	55.20401065	67.12616552	70.13250035	73.31925205	66.4704457	77.70372678	63.16725836	54.12046021	46.05366616	58.15303981	59.38482431	60.19976281	87.78109579	87.64965423	103.9836403
Sc.chr06.0280	286.226238	302.2290035	334.6654562	312.0247361	276.4069392	299.8271626	261.9414089	271.2331924	284.4511004	323.0530523	307.7267462	273.2173843	353.3052935	371.1486401	371.9431927
Sc.scaffold.079	0.394124032	1.517038504	0.728005236	0.262630589	1.286331549	0.445460228	0.859425561	0.076645497	0.240250168	0.167104983	0.495486019	0.380727881	0.864318518	0.08314983	0.28019857
Sc.chr06.0942	48.33042546	50.44896671	48.74372311	39.119942	48.7923212	45.55223886	33.58163249	31.30292253	43.44288326	37.33649562	37.33147111	35.01576717	48.50352156	48.21711931	52.70480165
Sc.chr01.2388	14.2218702	16.72162642	17.52162922	17.04514754	20.35870584	19.71210348	26.5522199	36.51879101	30.34762421	48.81766403	52.55547712	47.86257429	73.12525373	82.11241637	74.75526452
Sc.chr01.0059	40.26640977	37.90215829	43.4226613	39.41969754	44.58653486	41.14257987	33.90425859	32.10303266	29.59832633	32.40647487	31.95654861	37.29634235	27.68092374	33.50202372	33.57909376
Sc.chr10.012	18.33045665	23.62634481	24.53330593	16.28637429	23.65709065	21.14900614	15.98853324	14.77225365	16.04569402	14.11385367	15.54751644	11.33274254	18.86668442	18.74840583	19.73891831
Sc.chr01.2351	0	0.250911015	0	0	0	0	0	0	0	0.096734316	0	0.220397086	0	0	0
Sc.chr03.1290	4.887471601	53.81267597	30.59281978	5.200847833	10.59906977	13.92583006	31.08054864	8.222662336	71.98833365	59.37217805	3.381826883	4.721347985	4.874463809	6.330648032	10.55877659
Sc.chr01.2660	55.16593149	59.4935619	47.6413782	55.22317318	73.36895491	80.50871535	66.90605438	53.40090626	71.26541424	29.97804925	44.58204069	46.61957403	7.772818956	3.052738147	11.06645479
Sc.chr07.258	18.50886279	22.02723448	18.8386165	21.96566893	18.92396079	17.21393651	21.96757006	23.91048436	30.10045693	39.18188791	37.72906513	27.90518497	91.23119012	79.26915415	39.22543529
Sc.chr01.1160	53.93179046	70.40401385	81.82519385	83.91152126	81.69495415	65.8369149	60.27405753	38.12690921	47.33192841	55.94714828	48.65964165	47.30752123	68.32740642	93.73379856	90.43323958
Sc.chrX3.173	7.354006687	5.594430059	4.844110132	1.965094761	1.75308614	1.999854389	1.157494567	0.516139791	0.741525076	0.515764614	0.324397611	1.281933171	0.538928017	0.839911111	0.576549764
Sc.chr01.1405	39.4458334	40.1502429	49.16542502	30.20017283	24.26145997	48.5678923	19.7652532	15.34210169	13.30170794	12.81038733	13.36485056	12.56656959	15.95130694	23.37252644	26.25360532
Sc.chr03.1170	22.63510998	27.91825601	21.56885077	18.08593694	23.67252605	22.03016854	19.53755984	21.76475765	27.73955354	29.45770226	22.52804241	21.2583678	31.10101318	34.55542877	28.68286869
Sc.chr08.319	260.7442111	250.486396	283.528902	295.8950452	261.2687045	261.1543549	178.0167662	173.3204876	166.9991017	171.7588988	175.5758867	181.6249274	157.9252693	149.2801795	152.2860083
Sc.chr03.0486	0.298092754	1.803058222	2.150045061	0.39727735	0.046328915	1.033222867	1.256705473	0.386468308	1.968540288	2.232865256	0.166558725	0.047993446	0.048423765	0.083853	0.047094686
Sc.chr09.007	0.437202706	0	0.461473086	1.165346893	1.630777804	0.790640107	0.572017664	0.340092111	0	0.185369946	0.549643793	0.422342324	1.065322825	0.922383003	1.243299702
Sc.chr02.0945	6.497597814	6.839513807	6.784816406	6.185391261	5.799379757	4.427343869	3.279028181	3.267285505	5.375380027	4.073348966	4.317725186	3.967800477	4.817622657	4.445382071	4.685394163
Sc.chr01.0208	75.35051421	60.31313837	74.95651387	65.30584013	48.52252536	54.28077174	48.82769887	64.28165255	50.04873688	63.59446124	71.46408461	61.90530254	72.47202928	52.75998222	62.26214239
Sc.chr01.0517	13.43284196	8.677743234	14.37683891	14.35527252	8.84718688	11.04183428	15.97724221	19.29076769	12.8838354	22.30367236	28.8151033	17.60416222	33.5097614	29.8063059	32.23384938
Sc.chr01.2942	8.042659398	9.674162651	4.11192262	4.801083791	3.749916876	4.20423934	6.247839991	9.091098598	9.575478775	8.844723751	11.79627676	11.04696199	6.246665656	3.923827158	3.335411858
Sc.chr01.0065	22.32926577	19.17679047	17.28103083	20.22483335	14.49459861	17.72884345	24.39717755	22.55584322	18.85405877	19.90496669	19.64046132	17.07331252	21.34073522	22.13951479	18.17464828
Sc.chrX2.723	141.6371116	140.9526751	149.8371579	142.9625529	123.0084	116.0545357	154.2873162	182.2075421	164.9963151	218.6062729	212.7733775	193.3252156	212.7264768	187.6517726	225.1960809
Sc.chr09.518	2.31953098	4.993278492	2.135746547	2.104721725	3.267477666	2.008079201	6.327832784	3.992540913	5.294753783	5.691512652	4.425815699	8.247649318	8.658311515	6.163855892	6.26871971
Sc.chr01.1555	0.187248171	0.617780905	0.592928567	0.166367584	0.873050866	0.169310382	0.326650193	0	0.684856554	1.111481149	0.47081042	0.723534658	0	0.790089026	1.242474138
Sc.chr01.0226	11.04123755	12.28221838	12.59186014	17.36482252	14.67479847	11.70481833	8.191540082	7.20667733	6.653156421	6.564698936	7.232936319	8.826992582	10.01940432	9.210546381	8.421089343
Sc.scaffold.121	0.374994342	0.27493441	0	0	0.116561578	0.226047371	0.436112758	0.388935126	0.152392726	0.105996113	0.104763666	0	0.121832132	0	0.23697645
Sc.chrX1.277	7.891238959	6.381193706	6.85942711	5.155341194	3.462886202	4.407086523	4.251291773	4.333025409	5.729966499	4.920313377	6.322034571	4.820438004	4.863659021	5.484193259	4.950174741
Sc.chr02.1013	2.963450862	4.631306627	6.996753859	4.434505876	8.072147186	5.782211735	3.197034564	2.365878607	4.135844182	3.835558447	3.921684141	3.013393793	4.484608419	2.961522859	5.026836739
Sc.chr06.0789	199.8736006	249.554527	222.4357463	202.2890887	265.0173188	223.3835197	208.4628381	183.5480419	209.4555911	270.5642151	227.1145328	268.5213128	270.3365726	410.4937333	360.2772382
Sc.chr05.153	61.60931991	81.03427544	79.58076923	87.51495852	96.10647549	77.45727328	71.65070885	54.65495785	62.88280834	83.52522265	79.52600715	85.1398552	102.3054723	138.965738	130.7707322
Sc.chr01.2870	158.5545575	215.5315928	199.917847	195.9736274	229.2464718	202.2705042	228.4380515	155.520741	196.0135258	207.5436625	171.3666613	201.6348271	207.4664787	210.2953116	246.7107842
Sc.chr08.067	100.3493042	89.53701122	98.4256445	89.00135173	80.61032889	84.69064434	82.36766309	68.62460812	61.92836223	79.72580122	85.44389207	64.30175172	87.60011452	71.60215783	100.0587566
Sc.chr02.1024	29.21491246	127.568819	88.26378152	32.93569573	43.76760573	58.0290629	100.0914332	37.47886682	228.1865735	157.8207229	33.5573965	38.95548448	43.41262885	38.23440466	34.59405405
Sc.chr04.0761	1.00936517	0.995220485	2.259378382	1.453447341	1.054837686	1.022821109	0.591998039	0.622718645	0.36068661	0.531262669	0.437571274	0.672453219	0.424051606	0.30840972	0.44540575
Sc.chrX1.614	32.06145965	45.32516553	49.98142576	53.89815865	50.81798779	41.30265272	61.35803563	48.99012383	44.49710774	73.63585395	77.01267703	52.50902792	110.6919539	106.4834862	105.2203579
Sc.chrX2.341	79.37460577	89.52030692	88.33851055	86.95822922	74.76299302	75.72321998	78.39345291	74.01825127	59.95343019	74.67640532	78.18656976	68.6948971	76.89657231	63.2500169	84.33637972
Sc.chr04.0715	34.21609611	45.33193773	44.84142998	52.12981938	52.67823986	53.98629722	47.07034603	32.42160681	37.72539018	40.40627056	39.07036374	34.827765	49.01699533	59.78438951	60.29699819
Sc.chr02.0081	37.85305449	34.5688525	33.17820286	33.96996019	29.71081906	35.98979102	26.33885718	20.82619706	21.30619921	15.00089875	16.4605803	19.43166407	3.522571662	1.765749046	3.831585508
Sc.chr09.573	47.30815805	59.95316703	54.38988514	65.72467129	62.21247637	53.48186716	55.94662722	46.49074052	49.89401278	51.11682849	47.41605826	40.52844123	52.53220034	76.67498135	74.02490223
Sc.chr01.1736	0	1.829652001	0	0.739084313	0	1.504315248	0	0.970616864	0	0	0.348594146	0	0	0	0
Sc.chrX1.229	0.858695935	0.881397523	0.241697232	0.305176105	0.106765295	0.62114844	0.04993252	0.178123761	0.034896264	0.194175583	0.191917849	0.663607305	0.781150232	0.483099502	0.542650093
Sc.chr06.0891	172.8700586	114.801936	110.7391855	132.2373883	118.1751658	134.5235939	130.4821877	203.801361	156.3917235	133.0027439	168.6091037	135.9229328	133.8356537	75.06422503	74.67146626
Sc.chr05.887	1.682079883	3.917381231	7.832898438	6.065937249	3.321636896	3.847088311	1.985001647	1.385427861	1.085677863	1.090755786	3.317148504	1.624906519	3.375391267	2.421498114	5.721359858
Sc.chrX2.029	1.663691712	0.762355	2.780409377	3.264289048	4.395643713	2.757911288	3.930160694	2.750081116	1.774768385	2.116170178	2.498258045	1.138393211	4.459271648	2.164471028	3.745486198
Sc.chrX1.466	2.68056792	1.768779548	1.41468698	0.079388334	0.499929507	1.211888948	0.0779365	0.069505517	0	0.151538169	0.449328576	0	0	0.226211801	0.338795229
Sc.chr10.082	10.5630347	15.58010119	11.30682272	11.68171416	12.02871108	10.24779959	9.473632928	10.28549329	16.72629036	12.43478457	9.498867872	9.98791577	11.48250123	16.00341826	12.1804141
Sc.chr05.839	167.004402	172.2992452	145.3104718	112.0638094	117.7230177	142.336949	160.3897004	158.4014316	151.1465308	180.7572079	183.370882	172.6969112	245.5885759	195.631576	190.6865358
Sc.chr05.399	3.456414459	12.19007579	9.057823384	6.353751023	7.001971267	10.66913019	3.326696134	3.244961706	6.466192119	2.122431036	1.698180949	1.496762631	0	1.60929714	1.581712639
Sc.chr05.427	2.043447429	1.634392696	4.117689693	2.475786383	0.692919423	1.007831757	1.458305902	2.456594198	0.679442668	0.630111278	0.467088599	0.717815017	0.181062773	0.470305958	0
Sc.chrX1.520	0	0	0.901970123	1.898102894	0	0	0	0	0	0	0	0	0	0	0
Sc.chr08.048	39.37704053	51.92976583	50.71205558	46.72133599	58.88953001	44.3381066	40.10654293	32.36450331	46.14501709	47.67144136	36.94648937	41.22844936	50.93153743	64.16124247	67.76638512
Sc.chr06.0927	0	0	0	0	0	0	0	0	0.207607482	0	0	0.164499275	0	0	0
Sc.chr01.3536	2.50212052	1.487414936	3.783083322	0.480670661	1.198152398	0.978346032	0.235940139	0.157812526	0.206113903	0.630791254	0.623456868	0.391957984	0.263648239	0.171204903	0.256411929
Sc.chr01.0449	8.860522047	15.67576847	13.01202801	11.63754889	21.19509882	8.011711742	13.44085221	8.990139809	9.863057089	10.78032595	11.62361463	10.0479393	9.762548512	14.62959926	17.52848761
Sc.chrX1.331	243.0702151	228.8464081	219.0520418	266.8516831	255.8071954	297.8918098	258.0827521	267.8132308	301.7509418	284.6042999	286.289381	261.477924	440.4421584	338.9820634	298.6404751
Sc.chr03.0663	26.21270709	28.3291872	32.15651705	36.1113489	27.10890928	32.1169446	21.49556118	20.9869202	19.71845084	26.66165161	27.52023667	23.60444623	31.29046713	35.32852316	31.98461484
Sc.chr01.1058	0.937174294	2.164388932	2.126779004	0.624500454	2.796548179	3.092995135	2.534062964	1.312219809	2.085182226	0.993383309	0.628373096	1.26744805	0.639406122	0.711789077	1.243712896
Sc.chr06.0824	41.99188978	46.47059589	54.94009606	52.95884467	54.76346188	48.73243306	52.48841211	40.83091847	36.495067	48.19791834	47.60069351	49.60252708	70.51142784	67.35206203	71.57397516
Sc.chr02.0202	20.41145673	22.18882412	25.82863131	29.68547405	24.73848088	26.06193219	13.59645657	12.40016697	15.59784372	12.96893613	15.03666738	13.52394037	10.31989821	11.46687154	13.54947704
Sc.chr07.197	47.75555888	53.49308603	55.31292841	52.11588637	48.24771018	50.23574574	39.33743922	37.06209834	40.4448381	39.04118042	36.50018758	32.28730818	50.91473797	50.48092124	53.50385101
Sc.chr03.1079	61.15529736	56.23816237	63.3396651	74.02601287	62.18632712	66.5818746	52.98895208	50.03808582	47.3955961	55.40543597	59.39769039	51.22365739	77.78742601	76.34550872	69.83299142
Sc.chrX1.543	2.819957451	2.687758789	3.968668542	0.835165273	3.330863665	0.679950492	1.311827176	0.292479215	0.91679464	2.231854148	1.733210093	1.271250395	0.91617763	0.634599506	1.782062907
Sc.chr10.237	1.81677931	2.519230927	2.084384738	1.263275203	1.178545304	0.428540226	1.24017275	3.318041516	1.781586222	2.344384609	3.839808457	0.991972097	4.542393289	3.266320985	2.545804152
Sc.chr04.0191	202.7063087	212.3458983	251.0269021	255.8729835	206.1534686	181.2709206	172.2307217	168.703989	168.1133781	166.8846984	173.9612375	155.3856883	153.5819479	155.635824	171.835858
Sc.chr01.1584	32.08481806	37.94628176	42.34167631	43.71065202	34.85681096	29.74043592	25.17176462	22.12142285	20.64839955	22.27136227	21.57157099	21.17094619	25.0860873	29.14762403	26.59133907
Sc.chrX1.631	21.7273258	22.88406575	25.56631795	28.75254747	20.38329904	16.61890169	14.14199164	14.55247491	11.9240923	17.36678207	15.45937139	14.77460804	24.43993397	20.1082071	26.44471841
Sc.chr06.0141	25.7107718	24.82591543	26.64956584	33.21472395	21.29021461	20.92298424	16.32607672	25.5999313	19.87307856	21.23540501	24.26390696	23.09828984	20.79943743	19.3538963	20.61850683
Sc.chr04.0502	35.2442545	47.33767883	48.51507987	55.51298238	46.08949287	39.59924661	37.25348583	35.96508024	49.23567575	57.26179345	55.61718798	31.64896946	64.86147351	73.74016221	69.24899825
Sc.chr09.642	27.72251404	41.9136474	43.9761298	33.10833762	38.95014694	32.16025237	27.9718788	19.54442875	24.10463351	29.17172412	25.23402255	24.68082802	33.06505731	40.03523667	38.94075431
Sc.chr09.516	0.318279622	0.350029361	0.111982747	0.094262446	0.494663132	0.09592981	0.370154395	0.618959964	0.258689232	0.179930196	0.177838097	0.102487133	0.155109079	0.044765766	0.100567884
Sc.chr02.0032	7.812547029	5.727921105	8.246244002	2.31378242	3.12225104	5.718580986	2.920459576	9.260555624	7.937288686	12.30337991	14.03114431	5.750096018	35.1725185	16.01149808	24.68556797
Sc.chr04.0009	53.12963314	76.65755744	62.31001334	46.39807074	53.77824631	54.81484946	42.38089003	32.85092634	45.812051	36.58146032	33.87257319	30.70653127	38.50601631	43.87780399	38.310048
Sc.chr07.310	3.724472106	3.31581273	1.684812117	2.206096949	2.646167758	3.207313642	1.70166261	2.621275985	3.459602415	1.05276139	1.486458056	2.741240743	2.938682963	1.496696947	5.211693407
Sc.chr09.199	6.0370639	6.419806025	8.478710659	8.422579721	6.141384565	6.225661354	6.788914523	6.714291961	5.200765772	5.457787099	5.603410357	4.916118451	1.264364032	1.178926895	1.087777252
Sc.chr06.0585	122.382399	113.8313865	126.3141777	134.2627013	91.70637368	108.1596544	105.6096074	150.3634131	114.0801577	154.0089021	189.4096089	144.5167496	216.9653643	170.3403305	164.2509719
Sc.chrX2.068	285.7471999	241.9510627	239.798407	238.7504338	190.3679628	258.1356381	276.2569105	356.4447185	274.4495298	314.1679213	393.4057295	294.5915722	360.2487842	191.4685789	304.4911631
Sc.chr06.0243	28.37152314	31.04411828	34.78634774	28.77246216	28.06006778	26.94925731	43.99420406	27.64285265	37.73392573	51.76229676	38.31028407	41.11077605	60.75263245	90.57069927	86.92989789
Sc.chr01.3387	0	0	0	0	0	0.259127474	0	0	0	0	0.08006329	0	0	0	0
Sc.chr04.1023	0.701481953	1.928644367	0.740423235	1.246515333	0.32706831	0.951423263	0	1.091340355	0	1.189687712	2.64567348	2.371735811	0.341857324	1.775931453	0.332474423
Sc.chr01.2972	0	0	0	0	0	0	0	0	0	0	0	0	0.075592214	0	0
Sc.chr07.535	0.526111465	0.385728873	0.370211618	0.311628833	0	0.317141088	0	0	0.5345118	0.148710964	0.44094558	0.847048504	0.512785987	1.627937165	0.831186057
Sc.chr01.1698	0	0	0	0	0	0	0	0	0	0.265696922	0	0	0	0	0
Sc.chr04.0791	28.55403844	32.48526684	27.43702414	36.56764151	33.97216506	23.32581559	27.65417798	28.79858194	23.76815713	27.720056	18.81532034	26.82257167	32.05342126	31.2425036	37.89372592
Sc.chr01.0673	64.76305807	65.70557201	82.52348864	83.72571539	66.2744691	60.54102294	48.52219623	44.54257869	38.24596744	47.00756398	56.85143583	40.6333952	56.83181668	58.02408894	58.91982041
Sc.chrX1.456	0	0	0	0	0	0	0	0	0	0.463424865	0	0	0	0	0
Sc.chr04.0117	33.95985346	45.26610648	50.0242805	51.17933535	40.18602565	40.90974998	32.15201419	27.41992642	32.75514386	23.87627069	25.31000742	25.95377276	34.67089886	31.2886094	27.81077593
Sc.chr03.0570	0.684455692	1.129099566	0.602043165	1.520325134	1.702025378	0.722034807	1.492521817	0.709901008	3.337844563	0.870608847	1.529752951	0.440794173	0.333559817	1.347753805	1.081348851
Sc.chr01.3307	0.222745454	0.61241314	0.117555348	0.197906463	1.03855814	0.100703568	0	0.346539354	0.339452992	0	0.37337572	0.96828483	0	0	0.211144894
Sc.chr03.0815	7.83559389	7.95798609	10.39470579	10.34762926	8.105295012	9.717634388	4.257562387	4.596355719	4.906925456	5.845655033	4.342236037	4.218934328	5.675682855	6.359484874	6.534591436
Sc.chr02.0302	149.3702159	176.8262361	167.5035205	127.9797797	132.1912119	145.5562035	106.0548539	97.09836291	132.1140049	114.400274	102.8634993	95.39892348	133.7174233	133.9210495	126.0791469
Sc.chrX2.267	39.1489352	36.34348136	41.06891681	38.77335496	31.45581257	34.77864935	32.65215344	26.58659532	26.58102621	25.8429501	29.16265905	24.30701755	23.55598938	26.09449098	27.62132514
Sc.chr04.0936	3.176228068	11.04103327	8.721317921	2.407612556	3.023990742	3.976553564	5.250253494	1.330393405	11.57637372	5.819968029	0.968024197	0.922626367	1.255630967	1.405805852	1.705424096
Sc.chr03.1004	28.36164103	34.45844602	69.28063619	50.39790443	50.62791869	36.87949868	28.03653626	29.41601302	25.68605672	22.44680896	33.27872044	22.17904014	26.85348225	32.59616714	36.61422352
Sc.chr03.0135	46.56627117	53.35442235	62.07197299	63.61402392	64.66912372	53.03830691	44.10333214	40.53718392	45.38084736	49.57102396	46.98461096	43.10114163	58.92496094	66.32430607	61.38076348
Sc.chr07.621	34.72706953	27.02933151	29.2503755	25.2848202	19.11445367	19.29905353	19.61491763	15.86756504	12.70742394	9.703469111	11.63386835	9.371931153	0.678889563	1.049641914	1.744962797
Sc.chr05.955	57.29949019	43.45675917	49.68657255	32.19517688	42.18601057	45.37805192	33.6423948	45.22072216	52.85030196	59.89962741	64.23379578	47.62088659	99.77921917	67.8186011	77.44282044
Sc.chr07.618	8.235391521	6.792680008	11.3564114	4.72067041	5.511940641	7.746727522	9.847972497	10.69415877	7.692135903	9.236190706	8.349511218	10.32928371	8.997787836	7.678414886	10.00993884
Sc.chr01.1123	0.255952571	1.724095155	1.046874786	0.568526394	0.537024345	1.128236436	1.534855656	0.671965521	1.540732993	1.627823214	0.804448029	0.679945266	1.372083584	0.944987351	1.304096409
Sc.chr01.1025	38.487213	39.53467879	47.2316366	48.2252514	41.98820518	39.70225114	30.06103813	29.35279276	21.76932649	31.54188136	33.91580629	30.81974479	42.90126862	44.57035169	50.96172418
Sc.chr01.0401	77.62672606	80.16591285	106.8123106	107.2698572	92.54057764	81.63981464	68.24032441	47.74625386	43.69950358	53.81703633	56.4310702	42.29756443	61.65189665	77.45005702	95.59138218
Sc.chrX1.534	92.41433596	122.5404288	91.78474999	111.6681658	144.7773385	114.1209042	222.1692326	189.8513257	217.663615	253.3076838	203.447116	225.223535	147.7207751	187.542574	212.9131338
Sc.chr09.209	63.21204172	76.48115201	90.09405286	84.70034164	79.33088621	67.96732921	40.85061419	34.39529154	33.44397155	35.51513302	39.84572763	33.11164878	47.61319517	45.82179384	52.5766678
Sc.chr06.0500	266.4196113	329.4902705	345.8288618	306.1470397	391.9183207	341.0774713	325.5939928	252.7585148	263.0500471	321.5928167	280.0516963	322.9153946	360.2663906	522.5844633	440.251708
Sc.chr04.0968	181.3396823	161.0353635	191.3873265	185.0989138	152.1921038	148.2905464	122.6375861	122.4932145	94.40697203	129.4622278	151.9394086	124.5455898	177.4676514	159.3502502	198.4554508
Sc.chr01.1579	11.50020584	12.35327446	15.80842932	13.70292036	10.72401897	12.6394439	7.464873913	7.115034017	7.96674022	5.926775051	7.113119088	6.493353007	5.213453886	4.288241159	5.932322461
Sc.chrX2.666	52.36162606	45.09662398	52.6048347	53.2487926	37.20895917	44.63601176	29.9893377	35.70111225	30.38035929	39.3195781	42.29920911	63.53204872	42.42701774	37.2667495	52.3256726
Sc.chrX2.061	104.3154992	121.6551234	125.9568278	118.2471808	143.5606515	115.0525985	106.7859317	88.90298094	90.35178882	95.45647966	98.86214999	104.0919313	87.70724868	116.5689641	110.4009703
Sc.chr03.0536	154.1039057	175.4047032	196.5585454	219.8021432	210.3933599	176.9205781	204.1893551	182.5007564	180.7535616	199.9414896	201.9449684	166.7934791	108.6298166	125.4116508	143.581794
Sc.chr01.0144	0	0	3.543454055	0	0	0	0	0	0	0	0	0	0	0	0
Sc.chr10.629	180.78236	202.6700706	197.6718953	214.5605521	172.1369121	148.7391702	117.1402693	129.3226354	130.1808178	119.3014141	131.3037949	112.508846	152.3948974	166.3040371	163.3557665
Sc.chr09.565	30.22346742	47.48340886	38.59482685	34.52549264	35.22948223	30.86617366	37.6601103	28.9680371	29.69164459	25.85777703	28.49732124	24.76461808	22.88252261	27.55497854	25.06825333
Sc.chr01.2348	0.066855321	0.073524423	0	0	0	0.483606324	0	0	0.122261021	0.056692089	0	0	0	0	0
Sc.chr04.0685	8.410399417	17.31990313	9.747606945	12.67399932	10.07255633	10.81061638	8.846202993	4.553952692	17.13963663	7.341625485	3.317148504	3.106438934	4.018322937	4.592496423	5.158603151
Sc.chr07.245	17.77993603	16.27642695	20.75897423	17.7388045	15.51471971	17.96276397	18.93058105	14.21702419	14.19877222	14.36111051	18.27338125	17.17560162	20.8148845	20.87204257	19.53741035
Sc.chr01.0525	13.33568836	19.14504919	23.73896827	21.42352638	21.3086007	17.95689806	15.31009956	10.17733465	13.99535529	13.41728707	13.50294394	8.982871434	14.22745169	19.04041845	16.33102127
Sc.chr08.412	0.643825902	4.248301564	0	1.716093027	4.202603759	0	1.684709558	0.500820574	1.962317294	3.275715481	2.158418547	3.731654779	1.882556773	3.803250462	0
Sc.chr05.690	0	0.729708269	0.350176636	0	0.154684071	0	0.723434104	0	0	0	0	1.281933171	0.646713621	0.419955555	1.572408447
Sc.chrX1.272	31.35352323	37.91701597	42.82990022	45.13990095	49.87347406	47.45170195	37.95595973	33.7342487	39.60795888	41.63122444	37.81175229	38.04840886	40.8183597	43.25102804	50.94462346
Sc.chr01.3590	10.30078292	7.690792576	9.376378425	9.65589877	7.138068564	8.715853327	5.605159681	7.057139239	9.332318092	5.849962399	5.227510334	5.660009896	1.381635165	1.196254095	0.985390012
Sc.chr04.0197	5.104619653	6.069002234	5.533613182	5.148279082	4.309813039	4.241374156	4.572783085	4.02445104	6.391547758	4.387118948	3.179813038	4.264748319	5.513201978	3.609207071	9.089043935
Sc.chr02.0344	98.58246317	121.657458	129.1348398	136.9516388	135.0255081	130.0615178	120.8075412	93.20518198	92.01548054	106.5493862	104.0947308	98.9030565	130.2725413	151.3294577	160.7706752
Sc.chr01.0426	0.875268961	1.531378456	1.21781237	0.600923095	1.446889661	0.755447253	1.561588854	0.773699955	5.674995037	2.732689847	1.067028582	1.345143617	1.938863494	3.827473035	2.677619915
Sc.chr07.010	5.595153674	5.537964538	2.362302704	8.451077171	3.130510963	9.106479806	8.78455698	0.870473855	0.341069434	1.89783516	0.468942125	4.323980934	3.81740679	8.971272774	10.07714144
Sc.chr04.0694	15.87752752	22.08789706	19.76694871	20.13560163	27.33397061	24.78645322	24.26533064	11.92859167	13.56661943	15.99551732	13.19356708	16.91096874	14.81403674	23.59134351	24.56982785
Sc.chr06.0434	5.257300272	7.387776618	7.553007194	6.552435987	5.379096518	6.734362073	8.024836101	12.77987249	6.810084472	7.120567442	4.467456928	9.381314409	0	0.492956633	0.276861146
Sc.chrX2.225	53.65816897	76.25421353	90.71709394	89.26086838	96.17424785	85.16883997	64.73364641	46.34735503	57.06366967	70.02448954	64.05115927	70.45880629	106.4094281	116.53709	146.095396
Sc.chr06.0423	30.04078385	34.1032043	37.52590906	47.03185882	43.94011007	36.36333173	33.59866639	27.32569987	26.98843757	31.73982564	28.22354767	30.07284163	37.78052081	45.48917204	47.30734005
Sc.chr01.0465	5.505420077	6.786038307	6.201044597	8.765295911	4.272458359	4.911199015	6.929118582	5.029860716	5.360581866	4.637163267	6.472286118	5.282599349	6.410362345	6.454505586	7.425262111
Sc.chr02.0468	5.51491027	6.267214106	5.821058813	7.186559067	3.942729584	6.150138904	6.093069509	4.432947687	2.913542288	0.623539062	1.078505747	0.532746021	1.970916674	3.723204401	2.788103635
Sc.chr01.1943	73.39615285	80.00967945	81.54798374	71.50387614	58.83645263	63.16320925	48.29500732	61.10011001	61.81299477	73.43062203	60.43571931	64.68201616	71.22339791	86.1164569	85.74652
Sc.chr01.2353	0	0	0	0	0	0	0	0	0.415214964	0	0	0.657997099	0	0	0
Sc.chr01.1630	7.219770584	13.17101446	11.8342827	1.660268315	2.61378807	3.072065477	0.814952876	0.462504783	2.433509869	0.86431529	0.213566413	0	0.16557427	0.250877064	0.281802116
Sc.chr08.053	2.62643096	0.912135336	2.480417839	3.316097409	2.706971245	1.249908993	2.170302313	1.397878602	1.769548478	1.172192304	0.463425159	2.136555285	2.290444074	3.616283948	3.144816894
Sc.chr10.223	182.7733179	178.3123497	158.3327997	219.6800442	166.923171	174.4894139	154.4913808	185.0398163	176.8856347	126.7732854	150.7211782	120.4449963	187.4610518	141.7920343	111.0885042
Sc.chrX2.246	62.55425469	49.6827996	64.72882907	86.25760225	76.74026944	74.64512733	60.00999631	46.29354573	55.43219829	29.17055837	34.52714204	29.66695526	8.074643327	6.171942634	15.46063298
Sc.chrX3.400	0.544243236	0.598533802	0.820651063	0.656250628	0.471259715	0.456955976	0.508617857	0.544316157	0.402851243	0.395578544	0.912284431	0.26287229	0.530458512	0.196836075	0.626448913
Sc.chr04.0388	25.65463475	22.79674485	23.39608092	23.88791502	17.03326053	19.2999048	14.14224166	16.92292402	13.76192827	16.88161668	16.94334996	18.83480778	13.5026179	10.13211547	14.20202972
Sc.chr06.0187	1305.29683	724.7902386	914.0791946	752.6206218	810.1053212	936.1517759	547.6547703	579.9665429	479.0234212	243.5795602	290.0703541	291.7479502	93.9277531	46.61647843	70.5083074
Sc.chr05.672	44.66267839	68.39071548	56.65499836	41.63963224	41.27471983	49.34832452	42.53771981	36.14444846	68.73518052	48.82747063	37.5167022	36.46976959	49.09488789	43.94421293	43.00112731
Sc.chr10.255	15.91451729	15.56899464	14.74210602	18.2762751	12.315312	17.39681284	8.411627674	13.45128466	12.13370601	11.27958633	9.15764338	8.48989181	6.760205555	7.336487716	6.259435917
Sc.chr09.127	3.943160843	3.942279841	5.927778225	6.26373955	3.899873827	5.72627798	3.647824508	5.298087477	4.078959203	2.938427827	2.303380131	2.77027931	1.397559096	1.613388574	0.906133681
Sc.chr05.346	11.18067091	10.57121326	17.67531334	19.37331716	15.70984081	14.18088352	17.16566104	13.53778929	14.15529937	19.43391375	17.93590051	16.07878594	30.52281769	52.59866732	32.61040841
Sc.chr06.0386	0	0.383038524	0.692008464	0.036406507	0.668679325	0.129676696	0.071481428	0.015937185	0.974144261	0.694935281	0	0.039583086	0.139782986	0.103737931	0.077683649
Sc.chrX3.407	33.67863623	43.67193425	56.24049003	50.46720636	51.32698724	41.13336868	43.51565748	35.19134941	40.98304916	48.59269916	50.55547185	39.57483085	93.82246848	93.53555549	88.98402349
Sc.chr08.460	617.8620225	1085.038027	797.505104	1377.6157	1593.240907	1533.616406	1060.745244	807.3110499	985.8781541	609.3937599	623.2707038	1111.237814	120.371096	5.72129184	177.2509938
Sc.chr08.419	64.13759259	74.98991656	79.11518609	73.45446515	74.73870108	74.62450907	80.92242452	57.49010595	71.86179682	69.01475313	65.3767763	85.66348372	72.73069455	65.50540268	71.54750704
Sc.chr10.622	1.97476012	3.366213739	3.647673292	3.860007566	6.353095779	4.463960689	2.92818566	3.072260663	3.671512148	1.507104391	2.482634778	2.00302058	2.694640087	2.416410933	2.714276486
Sc.chr01.0769	28.35165234	36.67514882	40.01536945	38.7019963	34.33914877	28.77872124	27.85611443	27.12417991	28.67190479	33.06882727	27.58593596	26.96824935	38.64462652	42.44311987	43.76213802
Sc.chrX2.004	9.471339983	7.821936225	6.526422602	5.715960046	7.165656274	6.528041798	8.011872246	5.977474454	6.40536179	9.061982484	6.350510538	7.49216012	10.6597093	17.07145058	14.63595391
Sc.chr08.232	65.74651497	51.77013838	62.45072756	54.36736044	57.0609609	57.36319469	34.92798722	43.13689262	32.77531695	47.88267631	65.47382291	51.12456357	99.10944281	69.00984852	105.6655968
Sc.chrX3.162	37.29786339	31.53823873	34.14328187	43.98267481	40.27216646	32.95310913	24.12030899	24.89702762	22.42387011	23.5942727	28.3272836	23.58035365	29.44856666	25.13717019	26.94129606
Sc.chr10.280	21.23622349	28.40625436	29.16071963	28.74577357	31.59776363	31.24064319	27.00069213	22.78520798	27.14835402	28.11269136	33.86745192	26.88095229	37.95778423	44.15679988	39.12461056
Sc.chr04.0089	50.88645025	45.62505521	53.03991228	47.53534676	29.59156679	41.98566479	20.8363527	23.47530542	20.42108361	19.89730336	24.40473542	18.91172714	29.55189497	25.16926611	23.44819614
Sc.chr03.0629	95.21075569	98.89129642	106.9516625	79.60016029	71.82926211	80.85870815	56.9502932	55.41846793	56.32563786	44.29320323	47.24165846	40.23887533	40.4385554	40.73191435	52.64711049
Sc.chr01.0246	9.002953759	5.828836002	7.970034662	6.966878182	6.093373554	6.433620131	7.536082352	4.29230568	3.629175486	3.69403548	3.407678303	4.558883091	0.566124179	0.735246595	0.344116164
Sc.chrX1.641	15.29913796	13.88902197	16.01423961	17.7726785	12.88336523	13.41200813	8.50203591	9.23063348	7.130165707	8.589030357	11.8279974	9.293244866	11.07013547	11.3372432	12.77493247
Sc.chr06.0603	28.46644746	43.86114501	39.59278948	49.39857689	41.3385454	50.27236486	37.63226618	32.86931242	31.72268519	37.21433234	31.18982889	32.51169892	37.71646077	41.2890057	34.01097977
Sc.chr01.1572	0	0	0	0	0	0	0	0	0	0	0.535933857	0	0	0	0
Sc.chr06.1085	4.646963693	5.209431239	5.917560738	4.714785883	5.507515992	5.123484067	5.151564565	4.477674567	5.391261271	7.779388944	7.362281676	7.066578239	7.4221492	10.52493333	13.64113643
Sc.chr02.0411	0.291921061	0.321041423	0.30812644	1.426524535	0.544436689	0.131977968	0.25462484	1.362480816	0.711797081	0.123771858	0.856329097	0.140999378	0	0	0
Sc.chr10.029	316.5789317	217.4510936	217.6114552	253.424926	199.4707485	217.8588	217.2418569	229.8239017	182.7683959	151.6337836	143.0632257	217.7324837	15.02910648	21.79472312	17.38353443
Sc.chr03.0074	108.0046663	99.90418294	100.4139771	99.9043454	104.9920162	105.5510765	93.94774894	107.6081058	126.0833132	118.3090126	116.1893917	96.47286948	151.7028646	120.4856748	140.3865401
Sc.chr10.575	53.13638834	62.96497863	71.99361529	73.64639229	69.61635455	78.95292905	46.07657435	37.34548656	46.92889918	43.34592766	38.1540614	42.70020511	45.05170988	35.2045387	49.77993905
Sc.chr02.0168	51.87267954	47.0548551	43.41821032	51.37220486	40.28400927	49.14404919	44.5969366	52.94439219	41.53973956	46.01833338	55.03682793	51.70538889	85.01613153	77.79141568	54.65201709
Sc.chr06.0656	312.0190493	319.2674321	347.7386487	483.0216755	319.1881649	333.1136691	339.463417	357.122526	283.939629	263.9026206	311.4724733	285.9534387	256.3523856	230.4890253	214.3885182
Sc.chr01.2856	144.9594986	181.0058601	198.0532864	174.072762	192.2685469	155.8219878	148.4287214	118.9247383	155.5433435	139.5672339	121.7955891	122.984952	108.6425197	162.297	154.1381997
Sc.chr01.3317	0	0	0	0	0	0	0.542974824	0	0	0	0	0	0	0.262665358	0
Sc.chr01.0885	142.1723397	136.1644906	124.0317662	127.0871839	104.1014983	105.8044401	90.31032932	78.61741288	66.99614491	64.00139148	83.09958718	69.44624267	71.75586739	57.95484855	80.91940621
Sc.chrX3.492	8.213468305	2.509110147	7.706152509	0	0.851012689	0	0	1.774752519	0	0.386937266	0.382438238	0	0	0	0
Sc.chr04.0989	126.8780097	128.4219019	130.5309587	110.6484984	155.0070944	132.331371	152.9855405	199.8908732	174.6320829	214.4995087	236.5150892	226.1901721	363.9490631	271.6888546	303.5934886
Sc.chr02.0427	54.58662032	80.73783876	69.18474869	86.69989273	103.8356327	91.09202222	144.36962	138.2062659	159.1371862	208.9831398	225.2183927	197.1483235	277.3183408	386.0124609	285.5562685
Sc.chr10.163	23.26227527	20.36180901	27.56019821	32.05684888	21.69222748	23.18013042	14.07895327	11.44805009	20.83624182	13.68741721	21.88396582	11.00649692	19.43407093	15.22397804	13.50047657
Sc.chr09.373	151.1239439	138.4430874	154.9788817	141.7009197	141.9255808	147.1900447	124.9242385	120.9579779	122.8451196	137.5176726	138.4262043	157.3994931	141.6885153	113.4199878	134.8909151
Sc.chr04.0190	157.0526723	105.2864787	124.1876427	206.2823134	128.8297335	156.0422099	223.1794211	191.1099745	222.0602773	137.2469732	190.5670456	138.0939617	47.17544895	35.39625394	37.96243251
Sc.chr06.0611	99.19225955	113.9280237	132.4036718	137.380135	140.4293233	133.7662762	117.4176331	83.01163056	85.72234322	98.56987161	92.54379957	99.55548273	108.9379694	120.0094333	151.802088
Sc.chr07.562	8.554809879	7.629811299	5.340744292	2.595408175	3.161781328	3.961975676	3.184930018	6.33001631	3.783940141	3.981030468	5.683516096	5.089435939	7.473813071	5.282459815	6.774212492
Sc.chr01.2967	0	0	0	0	0	0.215720334	0	0	0	0	0	0.230465989	0	0	0
Sc.chr06.0246	10.23236931	14.42232945	11.72614594	14.4719101	17.56461454	13.97262008	13.80653416	8.024551926	12.1184718	14.7329573	10.5361961	9.6828483	16.28277778	22.97979549	21.49718954
Sc.chr02.0276	30.16106995	37.27649704	38.67892544	31.82913054	39.37555961	38.77409766	35.32741803	23.17446633	36.37094568	28.88178128	26.41361556	32.06931552	32.67682436	41.90185182	42.94377435
Sc.scaffold.270	0	0	0	0	0	0	0.0971436	0	0	0	0	0	0	0	0
Sc.chr01.2048	7.785158608	11.23731148	11.07057655	9.6069625	10.2341781	8.457014605	5.658763698	6.560595891	6.854867898	5.776462997	6.207729262	5.065921681	7.904139825	3.239304417	5.12479747
Sc.chr09.485	0	0	0	1.711404249	4.310867556	0	0	0	0.234834693	1.960059263	0	1.1164377	0.75096527	0	0
Sc.chr01.1344	0	0.765743245	1.102407928	0.618640943	0.324645581	0	0.910991094	0.270814088	0.848883926	0	1.750717266	2.354167397	0.339325048	0	2.970104845
Sc.chr09.181	46.62254304	56.65962917	58.55575579	45.44035505	59.02173776	46.32929205	62.51881768	61.39718995	78.94492922	100.9541813	88.41297615	96.444705	73.53289391	98.8779791	100.7990492
Sc.chr08.592	0.954300322	0.874579848	0.41969845	1.130511368	1.408994782	0.575254224	1.387296082	0.371166517	0.630199361	1.281279575	1.266381779	1.305973937	0.852618775	1.342215537	2.261501151
Sc.chr08.153	33.78596709	34.21319017	36.72077655	23.03391768	30.25789244	27.37345175	43.03703479	39.94266861	63.72293705	59.00173649	47.80205773	50.41053929	93.90005598	111.3654382	66.74808574
Sc.chrX3.102	0	0	0	0	0	0	0.312935872	0	0.145800674	0.304233117	0	0	0.116562039	0	0
Sc.chr03.0256	67.41527241	52.62319244	70.48427162	51.58373747	62.6668801	55.76517046	44.5190218	67.99149175	61.18878252	80.25008853	92.15031038	73.75224494	103.8472833	104.4504843	136.2753988
Sc.chrX1.101	14.77403869	13.73976012	12.87305461	8.193077049	25.14975896	16.2277214	18.16216422	18.12568976	10.15437101	8.576293063	11.38520247	12.06883286	6.475095061	4.518509139	6.015402217
Sc.chr06.0277	266.3918733	319.0600493	319.3838646	279.1348167	288.8391924	292.145015	266.8039833	249.1412367	275.4502435	315.4487847	302.2084549	307.9966933	406.9490652	431.6941874	429.6316805
Sc.chr07.496	0.164141877	0.090257862	0	0	0	0	0.143170894	0	0.150086433	0	0.4814982	0.634250987	0.39996113	1.177407407	0.777966927
Sc.chr06.1076	28.19957451	39.30666923	38.24458203	43.62767431	52.05748522	36.46827494	36.60913048	23.27505382	28.78308753	28.84819782	25.76455278	28.2705393	35.6350485	45.17370755	44.13713943
Sc.chr03.0224	0.676789788	0.992403245	0.357180169	0	0.368148089	0.968929451	0.491935191	0.087743765	1.409571759	1.482588827	0.094538732	0.326892959	0.054970658	0	0
Sc.chr03.0006	1.209417063	3.103476911	1.914832928	3.402746289	3.195403614	1.275818472	3.340517736	2.273560732	2.76463716	4.358645009	4.223495906	2.823414284	1.768176983	2.381449182	3.343756348
Sc.chr01.0895	0	2.349439501	0	0	0	2.575570046	0.931695437	0.276968954	1.085220928	1.207713283	0.298417716	2.063718173	0.347036981	2.103312756	3.712631056
Sc.chr09.628	13.35315901	20.05397342	18.08532762	10.37578038	13.25525925	14.88689978	17.32460151	15.30154753	27.24943335	20.37370494	14.88198816	11.74343905	15.81386031	15.06527594	17.78433451
Sc.scaffold.072	20.89927483	23.51365271	25.31246073	24.13079991	28.29006834	21.3355367	14.95294808	11.16275693	12.035278	14.04709139	15.17527466	10.69919463	16.80284792	26.73965643	29.12285181
Sc.chrX1.315	19.7103658	19.66013419	22.30440748	21.95159699	15.98636743	17.53204597	12.99406185	14.44092354	10.81354211	12.43834747	14.32987125	16.47217444	15.90503427	10.56032581	16.38095861
Sc.chr03.0847	0	0	0	0	0.118132489	0	0.331492716	0	0.077223268	0	0	0	0.864318518	0	0
Sc.chrX2.605	0.40586607	0.80343527	1.884946199	1.226063009	0.075694566	0.440382443	0.21240725	0.063143181	0.346371032	1.170167793	0.272132217	0.235242486	1.028524109	0.616515064	1.077240099
Sc.chr01.1693	184.9683202	161.9546963	178.4798436	152.185672	195.0795299	175.7483147	154.5040896	204.0854968	152.1624437	249.9322383	270.0481382	229.3295355	321.985538	286.8918599	329.2856238
Sc.chr07.251	1.692563189	2.104195294	1.786522243	0.915369037	1.852818075	4.192022541	3.016825936	1.488346737	4.037293723	2.37130343	2.837148805	5.402719393	1.721419346	1.30414173	3.278586506
Sc.chr03.0095	18.13313986	27.21057576	25.22155639	18.3696208	28.60353888	21.759233	16.40769417	15.68736175	21.07415563	17.38845844	14.77167693	15.71600763	17.0131543	24.74137196	26.98797191
Sc.chr09.091	54.22995099	41.90065477	58.12103338	47.93552161	48.3654682	54.81849382	40.75202764	54.73168745	39.16042193	57.18772515	62.46642078	68.77432397	84.16365502	75.10053322	81.72181969
Sc.chr01.3256	1.298664616	1.63224218	3.328981836	2.142858267	8.996099927	3.858271707	3.236415729	1.587469424	7.350943864	8.652630036	4.820231419	13.9789752	19.34822494	27.86810329	28.13783537
Sc.chrX2.335	45.00726793	56.6852847	59.72714743	50.93955078	53.98576522	49.13880627	35.34766106	28.47314213	36.77044727	40.85750024	36.62593273	27.42148439	46.05157754	59.57250327	54.70107002
Sc.chr06.0198	1.024507703	0.563353341	0	0.22756547	0.35826011	0	0.670211432	1.095800874	0.936779264	1.194550196	0.965995222	2.474212524	1.872297608	1.188793352	0.971151448
Sc.chr01.0971	0	0	0	0	0	0	0	0.270369036	0.070624074	0	0	0	0	0	0
Sc.chr03.1148	17.2268988	56.61383167	43.45841359	24.32781681	32.17550609	24.89517769	25.16078413	19.49162809	49.45714545	30.37284238	23.54153314	22.64396465	36.58473551	34.27655876	32.89888616
Sc.chr07.224	7.692597764	16.04664698	18.12512296	15.16878849	12.03279821	11.89195357	13.15982911	7.064901844	14.55181566	12.66759878	7.279249455	6.999643899	10.10987986	11.81078806	12.32577829
Sc.chr05.259	70.05342636	79.00135783	89.82882981	84.83596009	72.19690784	63.56027391	54.82283724	47.69334426	41.6168788	50.1738347	51.22529947	40.89651446	63.16227159	62.26770556	79.87324651
Sc.chr02.0056	2.554309286	1.966378713	1.348053173	1.702103139	1.310050784	3.810863832	1.78237388	1.390865833	1.323497697	2.599209023	2.140822743	3.0843614	4.107861654	3.448910357	5.084690359
Sc.chr01.0178	64.61440969	78.16596756	82.85071135	95.39864258	83.09431556	84.98387538	52.30477625	39.8765355	43.84891361	37.4876801	36.22290102	34.90323072	35.89094268	44.45683351	46.15572095
Sc.chr01.0720	1.076319638	0.591843538	1.136069239	1.275061486	0.501837635	0.973211582	2.503486976	1.395416103	0.76545354	1.673282144	0.601391427	0.693157249	1.398744473	2.270752048	1.870485875
Sc.chr10.195	296.3832832	245.198154	243.9746667	229.9202357	275.7317046	267.4523774	348.3531216	281.9949364	282.7986457	224.6129982	175.6800423	316.3588464	31.18936863	16.16085124	53.9886053
Sc.chr04.0226	38.83586411	46.6909213	53.58645955	57.45566484	54.92632802	49.54155924	38.12302826	33.23416755	33.39907573	40.39772223	36.8940774	36.73876225	49.09027838	49.70694227	56.6390992
Sc.chr03.0209	17.91534559	30.9825213	28.94221785	16.95037182	28.69382018	26.95730007	25.22897499	16.06366203	28.88603383	28.12238278	23.43982877	23.31741319	44.38707332	47.37568449	45.50223668
Sc.chr07.514	16.02248552	22.31967526	22.43650681	16.22877974	14.54264638	18.15776883	14.44127928	13.79305389	17.64569229	16.12297233	14.05547441	10.52496268	17.59477493	16.85654937	20.85823629
Sc.chr01.2534	5.752080472	11.14935441	9.107092524	8.368688231	8.78331021	9.426901584	5.707050276	4.642231296	7.582490089	5.060571162	4.278588728	3.195027217	7.288307507	5.642952005	9.132958803
Sc.chr07.236	37.08518479	58.48510051	58.48097188	45.66829572	47.37759096	38.02590042	33.83510058	22.38596833	44.94150474	39.49813269	27.84938986	29.51952897	50.67652696	51.2628546	57.44129648
Sc.chr02.0274	92.89306756	91.5788516	119.9683339	113.0101262	95.8457775	92.72052166	99.84126489	68.30867874	58.2103399	81.0265821	88.47354879	68.92530066	88.32697872	93.57115248	117.2842101
Sc.chr03.0457	16.54742759	13.64857764	13.64533041	11.3329273	15.35021941	14.65052252	12.92983692	12.00040789	22.48556536	5.1158026	7.223313902	10.82316744	1.260024246	1.527344471	1.96070491
Sc.chr03.0275	50.47193236	41.55887844	43.16541737	40.35929476	36.74722782	34.11064166	23.64855954	28.08686359	26.11223834	24.30779324	21.09658495	22.87800651	23.46154737	19.43988848	19.75072015
Sc.chr01.3174	0	0	0	0	0	0	0	0	0	0	0.532312682	0	0	0	1.806144838
Sc.chr06.0944	46.35251163	53.34736482	68.49594215	54.2091221	58.90530262	53.80342197	50.02093301	47.2930841	47.83733499	42.23118513	46.25748372	42.90261817	50.85206109	74.23067613	55.38291832
Sc.chr06.0840	69.2511675	83.36351929	93.83881647	74.13939512	83.48490963	76.01492989	59.51926051	47.37823569	68.50289042	63.74962661	51.37406224	53.18640044	69.54943565	72.12953453	69.85824586
Sc.chrX3.055	5.807692692	3.784909402	6.470655232	7.931203397	4.713675547	4.765099273	2.626656244	3.68108852	2.819091069	3.100810764	3.695736105	3.532405477	3.878555182	1.542933581	4.485741871
Sc.chr06.0097	12.12884925	20.00812994	16.53611893	12.12336687	12.25275259	24.21866672	17.19128355	9.041696166	17.25151204	17.14173692	16.51886452	24.40956979	21.18045058	15.35321385	11.97622921
Sc.chrX1.233	106.9030113	98.04722573	107.867111	140.6424757	109.1878795	101.9025033	116.3883275	124.6136155	100.3848177	135.7665199	157.4127576	121.4651234	258.3921012	259.7547832	193.571862
Sc.chr02.0539	16.81006203	17.00098922	20.26000816	20.51427666	16.30547988	15.73870749	11.95868382	10.97415319	9.859482942	10.0422653	11.82400295	9.290221719	10.72919406	12.30788571	10.62306383
Sc.chr01.0308	101.2994424	120.2491038	122.0943538	95.17235336	148.8740323	139.4042916	101.043727	96.63527466	132.1577832	124.6421667	96.08760721	108.1047709	149.9351376	156.3875754	142.2514414
Sc.chr01.0813	1.97891751	1.84987447	0.208877292	1.494506279	0.645873841	1.878810571	0.431522097	1.000586789	1.507885921	1.426372951	0.912215838	1.816071992	0.771518004	0.584499545	1.406891768
Sc.chr01.3629	0	0	0.300656708	0	0.929666892	0	0	0.110787581	0	0	0.238734173	0	0	0	0
Sc.chr01.1976	5.861343433	5.849181945	10.08206789	9.258183169	7.490090896	7.655331754	4.544435943	3.208490235	2.845133481	6.627082589	5.822246796	4.403869727	7.511387032	5.862351092	9.157251657
Sc.chr07.143	26.79441741	34.69411687	35.55225178	32.74157948	30.50986503	27.21711942	20.90784641	20.41424908	25.36077014	23.71413176	20.20551803	16.90091424	26.0486263	26.62248781	30.23064701
Sc.chr01.3160	0	0	0	0	0	0.37691269	0	0	0.063525127	0	0	0	0	0	0
Sc.chr04.0670	144.6760779	106.521544	59.09865112	72.62306725	83.46214447	86.84150308	131.1827176	174.5337925	160.9373199	129.9604511	153.1116426	140.9429785	26.29031459	15.52009661	16.27100915
Sc.chr06.0023	49.87485525	48.00167642	76.64370518	72.78932346	54.02034073	47.36993021	24.66652345	32.93057614	26.11917468	34.39633982	35.67228302	32.94757839	39.92500164	27.2398238	33.90107515
Sc.chr07.376	9.536088	12.23524532	14.13957995	15.7349979	17.99665723	12.72854182	11.48640945	9.00751206	9.134729202	7.701360068	9.324472394	11.84394778	13.4992356	16.66973339	11.4069244
Sc.chr06.0177	111.7959435	110.3813444	127.1713753	117.9720425	137.7128093	139.9981005	135.6318944	97.72409794	102.6505847	103.1307011	98.23515198	106.7695406	105.8380555	111.2616847	112.9414039
Sc.chr03.0637	33.97370653	35.97892281	37.9994602	36.33403705	31.22440236	21.8699991	17.01164083	26.97131086	21.00798327	27.8013562	33.21979502	25.79596558	35.29350611	25.13070675	33.92722639
Sc.chr01.1967	8.635076811	8.303669905	11.18389582	12.00858943	10.77525578	10.78767608	9.751378044	8.469350053	7.603224778	9.480191962	9.439888216	5.964023407	9.229540913	11.79313061	10.08341807
Sc.chr02.0317	22.78614003	26.12226956	21.86460387	14.96917189	23.30866243	23.35040561	16.26132487	20.30309929	23.82341605	30.44714977	29.39867534	31.61672837	30.0158097	24.82303404	24.61027129
Sc.chrX3.118	8.77320096	13.09420949	4.630113299	10.85714855	12.563784	11.89913361	6.28583855	5.605851623	3.819977666	4.782544602	7.090404926	7.8696453	7.63481358	11.10549135	9.504335503
Sc.chr02.1022	8.587689123	22.95196068	13.17502393	9.049595384	34.87238452	10.15772358	15.46007372	16.27329911	30.28319759	32.38886881	26.73966447	26.28609868	52.3622767	68.55258913	37.62588556
Sc.chr05.547	23.2510493	30.05732838	32.9693373	29.27236093	32.68627471	25.58541153	18.59680326	17.43818594	19.41485226	19.60486158	17.86940881	15.34111842	29.24698967	25.65596555	29.19278533
Sc.chr01.1767	0	0.37591032	0	0.101232154	0	0.051511401	0	0	0	0	0	0	0	0	0
Sc.chr01.1081	0	1.15718662	0	0.311628833	0.981204929	0	0.917789535	0	0	0	0.58792744	0.338819402	1.709286622	0	1.329897692
Sc.scaffold.179	34.47103094	32.26954239	36.34595118	31.70112924	27.19128151	33.81866	18.91566855	25.13315157	22.06238075	15.25220447	18.88195648	21.51542812	15.78139175	11.59269362	13.92453674
Sc.chr04.0283	0.451916258	0	0	0	0	0	0	0	0.550958317	0.76643343	0	0	0	0.762739791	0
Sc.chr01.3620	70.77453807	85.29071577	105.3935164	111.6600952	91.64638155	86.57207816	61.107274	49.84466687	48.21639128	51.11134209	56.47654432	46.72409617	59.87568226	63.42428846	67.19310686
Sc.chr02.0248	203.2393768	245.8744659	258.3820648	194.3810359	296.0816767	256.4265435	249.1428698	180.6814295	214.4948731	239.8048576	220.4961146	214.1718403	337.6818429	352.7661925	411.1481722
Sc.chr02.0172	26.56481657	24.34564121	24.44469754	25.72066965	38.11056825	25.25178458	26.7356082	18.01502412	19.93031826	23.97048321	25.97531595	17.43692311	26.2239249	27.01646446	41.9688728
Sc.chr04.0683	0.29313487	1.504422799	0.515679384	0.173631034	0.911167432	0.618458088	0.596594999	0.38004056	0.476504491	0.331430672	0.327577035	0.094390436	0.19047352	0.247375067	0
Sc.chr06.0107	0	0	0	0	0	0	0	0.494052728	0	0	2.129250729	0	0	0	0
Sc.chrX1.625	32.48480398	30.0244548	27.53993336	3.684552677	7.734203557	4.5309201	0.602861753	1.881759656	5.16118306	2.051336533	2.606766517	2.503775725	1.347320043	0	0.655170186
Sc.chr07.355	1.105246482	13.11003027	7.249597491	0.631283941	4.196216823	3.569169017	9.089508006	2.087967521	21.51143638	13.18814791	1.058664416	1.830307719	2.231451673	2.598269253	3.816568095
Sc.chr03.1268	0.204344743	0.224728996	2.8039506	0.726230672	0.381105683	0.554307466	0.712949552	1.271648761	0.871951424	0.693122406	0.342531639	0.592197389	0.99584525	0.517336554	0.38740498
Sc.chr03.1013	302.3643018	371.6002685	468.7398311	452.5471295	468.4526462	385.7503143	433.3468365	462.2033038	411.9870022	552.1502522	547.0561756	478.4063422	836.8954981	831.1873961	661.9001533
Sc.chr07.583	53.47442536	65.36969906	64.81339492	64.12414483	55.42845882	56.11433532	48.8635316	44.14353479	47.63145526	44.85177923	44.39125203	38.65478312	62.54401465	71.89589988	54.68946924
Sc.chr05.142	116.5535178	141.0859081	159.0614681	135.1897556	143.1677837	144.1477959	145.4638763	119.0493288	139.5599567	152.383527	136.5823395	124.9975431	213.779576	229.6038413	233.4340097
Sc.chr03.1221	131.780094	205.5617346	130.8075073	80.38212982	123.3633558	131.1950481	115.3903671	104.5011239	198.1208756	148.9478933	117.3150129	113.2846361	195.9910256	206.4273059	165.8548256
Sc.chr03.0853	6.327808975	11.16812827	10.0186258	8.79598605	10.18350798	10.42812237	10.81616462	5.279551522	11.540812	8.005526161	6.287184969	9.021204522	7.212038886	8.354526609	11.80302251
Sc.chr01.2920	1.077585152	0.546959461	0	0	0.077296567	0.074950451	0.433805283	1.289590896	0.960047297	0.562321529	0.903147796	0.240221163	0.807916781	0.349757223	0.864316225
Sc.chr01.1299	5.814345261	1.598587702	4.602837227	4.304975636	3.614610597	3.066787014	5.916746282	4.145968256	5.61182286	4.108715294	6.497507378	2.808358751	8.972873691	6.133371511	8.267302145
Sc.chrX2.688	47.39324971	53.68065542	55.07650339	58.75209184	73.67590639	55.57013662	45.25556345	34.65989022	46.32483393	54.8208696	46.15994266	47.26658454	54.89002185	78.29431245	76.29410139
Sc.chr06.1092	0.562865759	0	0	0	0	0	0	0	0	0	0	0	0	0	0
Sc.chr01.1858	0.839273051	0	0	0	0	0	0	0	0	0.711688185	0	0	0	0.708258377	0
Sc.chr04.0063	117.8799903	133.650877	146.8102905	144.0057089	152.4061574	129.0632562	124.8707332	86.58229473	89.67294142	106.0030005	105.090438	102.8096712	115.7211726	142.6130658	154.8850703
Sc.chrX2.757	54.38782567	86.67277251	72.89612251	64.64325096	85.45338006	69.03427486	130.9499971	178.6486036	187.4749956	224.5080981	230.9283992	197.46809	260.1504383	229.7478833	215.2677518
Sc.chr05.633	141.5418458	144.8331559	184.3662426	175.7810243	150.7572919	127.2939724	104.6216335	101.2590801	98.35116109	113.4747272	123.3252657	111.2449192	141.2970708	157.0431792	144.122275
Sc.chr01.3380	0	0	0.159512401	0	0.140923323	0	0.131815432	0.352667864	0.092121648	0	0.126659609	0.437959484	0	0	0
Sc.chr01.1104	41.05300437	51.83924576	55.05342987	61.6139944	51.52949571	51.9683569	49.77056916	47.00558814	40.88632358	41.77463551	45.29898413	40.31383104	43.00699765	40.87543947	42.9184505
Sc.chrX3.336	2.024584837	2.067506761	2.594898662	1.413356616	1.07882224	2.092155361	2.144332883	1.687380087	1.454529957	0.490517395	0.606017515	0.977884919	1.057128034	0.305095916	0.342704405
Sc.chr06.0090	7.761350784	8.129122258	4.096102853	17.40383728	9.477693743	11.02803059	21.27635819	33.4932784	25.12023321	59.54675455	42.12735124	77.65314384	187.678327	227.6823259	167.6377
Sc.chr05.197	0	0	0	0	0.679490752	0.329433378	0.317787591	0	0	0.926849729	0	1.759759682	0	2.459688007	0.345361028
Sc.chr01.0183	0.262321623	0.721223289	0.692209629	0.699208136	0.122308335	0.830172113	0.572017664	0.816221065	0.479718126	0.222443935	0.549643793	0.253405394	0.127838739	0.221371921	0.870309792
Sc.chr06.0933	45.79418084	58.64562447	47.38234077	32.92478482	42.70338032	46.5831467	47.30146066	39.60656038	71.80823401	76.13238736	35.60352901	52.96876644	50.80087497	66.61260837	56.83181385
Sc.scaffold.162	0	0	0.143792338	0.363115336	0.381105683	0	0.475299701	0.31791219	0	0.462081604	0.342531639	0.13159942	0.132779367	0.919709429	0.258269986
Sc.chr04.0734	21.48935128	31.71396801	27.07240709	31.16472185	24.04675678	29.45950694	14.51136256	11.75524869	20.02952891	16.22397136	12.6655873	15.80357633	19.18838103	23.51668522	22.47291719
Sc.chr01.2510	1.468727839	0	0	0	0	0	0	0	0	0	0	0	0	0	0
Sc.scaffold.315	0.211708517	0	0	0	0.789678441	0.191427503	0.184660357	0	0	0.359049895	0	0	0	0	0
Sc.chr01.0034	6.832947544	9.581067798	8.582594315	6.647729399	6.594781274	6.271048124	4.410371229	5.501259771	7.03923677	5.591416938	6.671772667	5.676600121	7.958557795	6.602402781	6.056077603
Sc.chr03.0551	70.72496686	77.48178792	97.33989852	83.78429434	82.32872468	84.69405778	58.96834546	48.38707118	41.84492207	53.97421289	48.66744217	54.56513196	66.20183817	66.24611504	82.85392666
Sc.chr04.0017	19.00378382	17.88379322	22.21269706	32.29607909	25.92759691	20.12404357	16.63145885	13.79057358	17.84297573	18.33200611	15.76714498	15.33927836	20.44928359	21.95697069	24.90535677
Sc.chr01.0845	0.482044009	0	0	1.070724709	1.123773166	1.08966425	1.261372284	0.749946705	0.293844436	0	2.020058384	2.095467683	0.234917341	0.610191832	0.456939207
Sc.chr01.0590	0.150638753	0.662662423	0.636004574	0	0	0.272416063	0	0.117179173	0.091826386	0.127738905	0.126253649	0	0	0.127123298	0.428380506
Sc.chr09.604	16.04853834	15.41902322	12.09959921	6.502693967	6.824866303	10.60429356	8.229685025	11.24920058	13.27675164	7.701721295	9.311976451	8.773706154	5.070776749	6.2507456	5.516705058
Sc.chr01.3518	0	0	0	0	0	0	0	0	0	0	0.089729245	0	0	0	0
Sc.chr01.2848	11.09328156	14.98842811	22.89248834	15.08607791	17.64908493	16.74492722	13.03296508	8.629263934	16.00857692	17.96909822	12.75088876	12.72825024	27.22936404	37.90478743	35.79577226
Sc.chr01.3485	0.618411722	1.020151362	0.326370768	0.274725419	0	0.838754719	0.809103932	0.24052567	3.769714802	3.408611833	2.073217815	2.09087236	6.630232845	2.609372968	2.637922066
Sc.chr03.1203	5.135468849	14.44109148	8.851283574	6.006721192	7.880401042	6.935871203	11.45353948	6.67483686	15.37501384	13.83608454	4.957944124	7.284382818	6.399304328	11.95908474	6.901488436
Sc.chrX3.342	3.494116376	0.452078738	1.301677	2.374012074	2.874959048	1.858465267	1.972043404	0.959297717	2.505816253	0	0.516793362	0.595650435	0	0.520353093	0
Sc.chr01.0649	10.2313591	8.680099221	9.050868133	7.099193409	6.178810858	6.696126133	7.394326469	17.28194395	10.51351835	14.21212287	13.55686729	10.35424598	3.893913215	3.53590775	2.401536053
Sc.chr06.0101	304.5333189	288.8731634	379.877449	393.9756154	323.5314542	289.5205716	218.4286817	229.5894159	202.2215126	272.7106022	291.1214079	233.6681452	368.9335442	336.248501	370.8454511
Sc.chr03.1261	240.379633	271.1894881	308.7956305	342.7120935	310.4584265	300.473717	221.0457686	186.6648735	176.1901593	191.3720123	190.8821688	174.6069217	225.6137863	284.1020915	250.0383418
Sc.chr03.1029	5.716129969	8.148956828	9.832286929	8.652613193	10.26581974	6.12568011	6.463112492	6.58736971	11.22763706	6.821948006	4.435939018	3.885739623	3.714233633	3.394535644	4.214337955
Sc.chr01.2207	43.28164013	54.27580339	59.14842539	57.81913431	58.42560302	55.63455587	34.15224958	31.2536752	28.46271458	32.01667195	32.0446054	32.45339101	29.85223191	29.04167731	37.85913759
Sc.chr01.0483	137.1701133	148.9504452	176.7193937	185.0936202	158.9121408	163.3341469	121.6117211	104.8258994	107.3649543	112.3604519	117.5142108	117.362555	127.3074642	108.5002316	142.1541441
Sc.chr05.879	35.84381715	52.6932657	43.62446938	32.0092527	53.03597173	53.24515041	43.22776807	38.83600473	39.01728161	49.77940393	36.78549897	40.98528232	53.11691315	70.37387515	52.00572685
Sc.chr05.743	52.75850374	78.09701414	66.43394824	146.656484	115.0342902	120.4233982	78.4459016	56.03984962	67.98849747	39.98535193	41.63220982	64.12880039	12.27918595	6.292186018	16.23159048
Sc.chr03.0707	218.3858031	209.4879579	277.1219762	265.3033049	208.6718282	205.1914082	159.527399	154.2879706	125.6580511	177.4511619	210.0700699	170.3548365	220.8479368	220.3758573	256.3813193
Sc.chr01.3310	0.186135805	0	0	0	0.173572885	0.084152289	0.162354848	0	0	0	0.234006763	0.269713662	0.634974595	0.706855885	0.088220936
Sc.chr01.0656	110.0968262	127.9595571	135.6684339	149.5296749	143.9445771	122.8196288	113.8065194	94.04804342	100.6548065	104.8944656	99.22594681	101.7763371	106.5229721	122.6270221	131.2287164
Sc.chr02.0558	99.41912408	113.6848188	139.5361243	155.5877775	145.6345982	142.4828414	139.6708802	116.9718435	138.23447	128.5403496	144.6835982	131.2771172	96.83885664	126.037317	121.5042891
Sc.chr08.096	1.734127099	4.841134563	3.097588976	2.844460723	3.980517252	3.136006291	4.305014679	2.697892476	2.846009851	0.452464012	1.565210801	0.902022513	1.300157469	1.350850414	0.126447226
Sc.chr01.1637	3.460070493	3.488124903	4.565186206	4.098970667	10.21737321	3.650040986	2.515006088	1.34576326	1.054595061	2.445063702	2.658297689	1.949770544	1.124144331	1.946624251	3.279870381
Sc.chr04.0982	116.3512524	114.9331937	128.7227056	104.7985482	97.15599406	109.9806415	87.38689826	79.55202261	96.58343077	102.735138	110.1252827	90.28825569	146.0060604	126.685798	128.0415233
Sc.chr07.597	12.59058472	16.4141208	20.68237228	21.92864467	16.95030064	15.98346071	15.41842999	10.5074585	10.87710968	17.46434827	13.13814435	16.43163896	19.17959083	22.93902708	28.21687423
Sc.chr01.1015	0	1.060259877	0.763205489	1.713159535	0.6742639	4.358657001	1.471600998	0	0.440766654	0.204382248	0.808023353	1.629808198	0.234917341	3.864548272	3.427044051
Sc.chr01.1790	1.967412175	1.586691235	3.184164295	2.097624408	1.345391688	2.609112354	2.173667122	2.040552664	0.799530209	1.77955148	1.758860137	1.900540457	2.173258563	4.095380531	2.113609494
Sc.chr08.217	125.5816433	157.3489482	168.0224074	186.3731842	148.1185494	135.9483324	109.688252	94.72338217	85.94949749	100.909341	118.7541202	108.5961968	113.115297	138.8673673	145.312562
Sc.chr01.2955	0	0.24380976	0.234001683	0.590918825	0.826927424	0.200457103	0.773483004	1.034714204	0.270281439	0.187993105	0.185807257	0	0.21607963	0	0
Sc.chr04.0990	42.41399419	65.66969922	48.2884005	48.05440985	43.14690942	44.19301287	36.90422903	29.10200616	49.9307502	48.60309555	40.35189796	38.95897234	44.08216089	51.79865699	49.29320346
Sc.chr06.0769	11.81620589	13.43295353	17.09666533	8.729128563	14.11382909	12.36491891	8.569492496	11.05059181	8.740626863	11.48351105	9.680873016	15.39044061	13.32857286	16.80613098	13.96956092
Sc.chr03.0617	38.59695768	50.78579608	50.23271825	38.98712031	44.07788091	39.05679583	34.22861418	24.25126215	38.15606982	38.06473214	29.00251443	28.24625703	40.7641391	45.43712494	40.67752287
Sc.chr08.368	54.65227273	54.34066442	70.3297235	53.6575211	54.22155803	45.80639931	78.36135783	71.82564796	79.5603313	90.78370063	115.6635376	80.75895364	96.0770346	108.6681454	126.0848933
Sc.chr01.1285	76.53847687	98.82318145	120.7044005	105.5156767	107.1642328	96.46015039	91.27780663	62.87483528	76.79714908	95.91892897	82.12531994	81.89772215	108.2688696	153.3784834	125.4149956
Sc.chr02.0264	15.5061599	27.36406007	16.74757825	17.94216956	14.12332823	13.69465505	10.69424328	9.256854954	13.84864026	8.256311014	9.671481571	5.921973888	10.89571861	3.651787437	4.785590926
Sc.chr06.0236	79.37898663	65.26461434	91.10106072	76.78132352	66.34663558	61.2973802	33.34353348	57.95671083	43.76691001	55.92491672	66.16622109	69.77649878	72.30203643	61.32146721	85.81823675
Sc.chr01.2735	19.02352249	18.45988179	15.35496757	2.982733119	6.782773754	6.576902082	9.272587923	15.23329245	26.94448532	26.56969223	16.88191649	28.10587607	16.36031481	14.63733979	22.27578633
Sc.chrX3.270	1.937885452	2.131197727	1.974929843	2.137389799	1.308583256	2.416885636	3.089166483	2.339140642	2.769936412	2.436604477	2.352267037	2.194778948	3.647342222	3.38352817	2.850456071
Sc.chr01.2648	0	0.712933366	0	0	0.604512462	0.390776145	0.848164122	1.260686272	0.263446736	1.374294426	0.905543413	0.417487814	0.315923321	1.458849438	0.409669634
Sc.chr02.0992	11.72341862	19.10701473	16.72191801	15.71799812	17.03842147	12.60582373	11.28503013	6.120702676	14.35710707	9.403879835	6.373397687	7.14185615	8.441187149	6.105346368	10.56222678
Sc.chr06.0408	382.3838999	319.2247526	298.1421244	289.2191146	286.1623357	344.5937115	386.738306	485.3100365	473.4680789	532.9968096	584.6654145	505.3670584	602.4625086	369.3526462	509.8761804
Sc.chr04.0558	7.819723556	9.561239499	11.40667521	11.0688887	7.495756702	8.607709469	4.871903802	3.494789106	3.064337923	4.077436407	4.477807681	4.92647845	4.828631668	5.225936767	5.778045852
Sc.chr02.0487	6.914838195	11.64457831	16.65016112	16.22332543	13.40002624	14.75179947	9.424045802	7.816254887	7.508231964	7.146331014	5.614369163	6.262317215	8.845852975	16.59441236	13.00701087
Sc.chr01.0369	0.303221231	0.555781387	2.027008126	0.35921087	0.659763601	0.456955976	0.088160428	0.393117225	0.739350516	0.514252108	0.338848503	0.292914837	0.098513724	0.170591265	0.383239335
Sc.chr03.0880	34.71758316	35.94739121	45.83158887	33.93932952	31.47258553	34.10245524	34.077815	36.48467575	29.82883795	48.87511287	45.8752765	44.00050969	70.3156905	67.40987548	62.61054348
Sc.chr01.3573	0.323019181	0.532862567	2.38665634	0	0	0	0.140874911	0	0	0	0.135364737	0.156019931	0	0	0
Sc.chrX2.405	18.23750747	25.33487497	33.14460599	29.45312981	28.51482196	26.16147955	15.63834821	13.35996415	15.56828972	15.23251502	14.62442705	12.31908791	17.60851972	16.22950049	19.52990166
Sc.chr01.0784	74.65539697	75.82103293	95.669216	87.41597722	73.26753122	67.3339144	51.87867313	44.91068967	41.43818489	49.48087226	55.13111222	46.2393758	61.00300268	59.96892914	77.70682255
Sc.chr01.1031	77.90729908	83.44492329	115.9069827	106.3774073	91.92559736	83.30113816	68.99599499	55.76934187	51.49685993	65.35468789	78.51521839	63.13928261	85.13464159	100.3326019	99.44817153
Sc.chr02.0369	190.4748855	180.3533492	167.622306	190.0104189	211.626667	216.1951318	176.5401687	161.2369973	227.5938918	146.352168	131.8013217	128.650899	90.03294168	94.87628525	97.39693069
Sc.chr01.1116	41.05924745	45.61350836	46.74845151	41.5730829	33.13760386	40.04697328	41.44908482	33.07414628	34.55766935	35.61281365	31.18101206	31.81146062	47.73874566	56.63554347	47.81144384
Sc.chr01.1088	29.60474922	26.2180638	34.98783595	35.64035792	29.73452108	25.46556491	19.11800944	20.13285909	24.23277996	24.18769896	22.4972388	20.41920809	26.57227282	28.88535868	27.20909506
Sc.chr08.358	58.88503095	50.90421014	63.04436565	56.31619045	50.55768962	48.412909	39.39209795	44.36187537	32.53533032	42.15964727	59.15741379	47.86476143	59.47662912	36.49833117	54.80536502
Sc.chr10.608	60.57600908	75.24743305	84.6427364	74.01669321	75.42430752	70.73543889	46.09376379	50.08287706	52.0479772	44.51836731	31.52580477	50.38039324	20.46779811	17.72152875	24.39034543
Sc.scaffold.015	24.0142362	27.91888692	20.63997326	21.3363391	23.67306101	23.57492582	11.6699954	19.21396304	13.17474049	12.50908868	15.8139607	8.284999965	30.76216858	22.29204468	24.38954708
Sc.chrX1.587	0.443389536	0	0	2.363675302	0	0	0	0.68980947	0	0	0	0	0	0	0
Sc.chrX2.202	53.19243598	53.61379422	56.96480154	53.38897483	48.49104958	50.17018494	41.86079323	37.90825017	38.54464595	39.97702637	46.88196197	39.69823141	61.91150405	49.04859318	58.7745296
Sc.chrX1.674	1.783528957	2.942165278	4.288002729	4.401784645	4.712265976	2.553398062	1.901365811	1.772757014	2.053607108	2.016533212	2.906584357	1.579331757	2.366094721	3.637352227	3.052549779
Sc.chrX1.217	2.623216234	2.884893155	1.845892345	0	0	1.581280214	0	0	0.799530209	0.556109837	2.381789769	1.267026971	0.42612913	1.660289405	0.414433234
Sc.chr03.0048	35.47036902	65.10702803	64.35318618	38.13198652	50.61506535	42.0023133	42.71952866	23.66410839	54.47828489	41.21037761	35.01826366	29.75301474	52.28856212	76.37777175	63.29753431
Sc.chr01.1794	88.06511642	99.7692216	70.70426929	50.35963359	120.9978889	133.7028896	168.0642374	137.9802277	155.1469334	146.3098501	82.18483377	194.8808151	56.46210973	54.94767315	54.76439165
Sc.chr09.587	155.9699458	189.9987169	166.0024792	143.4355871	173.9731605	166.1028643	153.7581368	133.7829097	154.6773505	151.248525	145.0161303	160.3526171	161.5365821	223.4721944	200.7906059
Sc.chrX1.039	2.686621425	6.7846905	5.041357358	0.442042311	0.927886101	1.889417829	5.033916914	3.096110252	34.9984898	5.147057529	3.252479324	3.748772461	2.909526699	2.938997358	3.018314027
Sc.chr01.3100	0	0	0.106000762	0	0	0	0	0	0	0	0	0	0	0	0
Sc.chr01.3431	0	0	0.235855896	0	0	0	0	0.173818868	0.045403855	0	0	0.215856417	0	0	0.070604711
Sc.chr08.364	37.33444801	44.80552029	43.2652797	42.63063615	42.26071609	38.44295981	30.55248133	26.64004933	31.56313034	30.18432064	30.7256829	31.9515309	38.0145689	43.51590809	42.69011758
Sc.chr01.1562	68.34603615	76.5919555	76.61280886	86.16816696	79.22028859	68.72015396	72.66953437	56.40822478	63.61845985	62.65063881	60.94838295	52.95042673	68.14709513	76.76792978	76.96645904
Sc.chrX1.657	157.2668579	90.60634289	80.79704262	91.54696266	84.21815441	100.5215271	77.13776661	180.4198709	145.9615727	157.4136352	238.0949583	143.4589414	191.2995154	107.7223273	90.15762043
Sc.chr03.0829	42.25397176	60.26446397	43.11876489	40.87837049	68.41499465	45.59369521	80.6934956	118.2820355	102.8778006	206.410818	207.0542108	203.331502	588.9196238	704.9751423	654.8181546
Sc.chr02.0610	55.66463509	60.74225047	59.59083511	62.31749052	55.60094447	54.75980247	46.10322141	55.40001476	44.55502551	56.05689408	63.79433101	51.54657864	71.38043789	58.27830624	60.13779702
Sc.chr04.0612	1.664250999	2.641144899	2.512659935	1.665838398	1.217966614	1.485772591	1.78237388	1.294590878	0.950285793	1.53630224	1.606720574	1.485581078	2.669275927	2.720016931	2.536104764
Sc.chr02.0974	0	0	0	0	0	0	0	0	0	0.458098142	0	0	0	0.227945225	0
Sc.chr09.301	7.902535631	10.520499	4.829132076	3.695421564	3.878509158	2.632551684	7.255681281	10.0297076	8.113226901	9.87546083	8.714853646	10.04464598	17.43169826	7.72189664	5.913925575
Sc.chr01.2608	8.435770154	5.301299387	11.13008005	16.06087064	15.73282433	4.631073064	2.10228714	5.390241945	3.489402676	7.664334298	6.817697045	4.656594852	9.396693636	3.050959162	9.99554515
Sc.chr01.0995	11.28274148	17.13138023	16.82637605	20.43718841	10.45335308	11.84735628	11.87298408	10.36209919	13.93295932	13.27112919	12.81177968	10.26638529	11.20981405	14.31288896	10.83313925
Sc.chr05.460	117.1084226	99.11906672	107.3868102	171.3622585	125.9511384	137.9135366	119.996632	161.6606088	127.3457898	125.2301371	149.2569441	123.6176966	171.45765	115.4628988	104.9126193
Sc.chr04.0783	14.89464576	18.50675808	17.1575881	22.45911692	20.63370812	18.51820475	12.67938595	11.47487017	11.74221169	14.75569246	14.52410693	9.615312605	18.28632851	21.99665631	23.07902698
Sc.chr01.0736	97.04718437	92.19962582	125.2275817	117.8260196	94.05070235	89.1286456	71.79594677	78.45557325	74.95415637	71.52273909	74.5237755	61.10836839	87.90352932	79.53932994	65.26203348
Sc.chr05.088	37.33390581	33.26917892	31.66908509	38.07263103	33.23888317	34.72433474	50.01539366	73.85116256	54.20732211	80.12523202	95.40379604	65.85706222	144.8281674	81.66161479	79.96071995
Sc.chr04.0858	7.9427706	8.433885388	10.34952898	8.90648281	9.143427126	6.290334536	7.644680511	7.243803405	7.846982094	7.478532254	7.345666849	6.508649623	9.022961503	12.2500633	11.94272927
Sc.chr10.664	53.8001099	68.59930267	70.64047117	54.84380251	85.55383511	67.32919908	47.60663137	41.14252554	58.14463701	50.02938362	41.27900871	41.17545715	58.89713333	79.50771457	71.4467617
Sc.chr05.295	2.987518258	3.35696054	5.141354341	5.366446598	7.933703971	7.046930481	5.268306397	4.344751123	5.027907039	5.397159961	3.755857055	3.32514333	6.266806909	7.015379151	6.772003215
Sc.chr06.0329	79.31130332	62.30210105	63.33924124	42.87678859	49.30554767	53.50056886	55.26950433	49.61700971	47.32338403	58.00258706	60.84524069	46.61791945	64.21423564	72.59648363	82.73863496
Sc.chr02.0103	30.11682604	36.98670027	43.67783934	53.48133429	46.89381267	44.49534382	37.80096899	32.96605318	25.17614176	33.43039322	36.85805394	31.44685567	50.3767926	49.31404445	56.3394392
Sc.chr07.292	0.654586224	0.935849161	1.796402892	0.523432274	0.48832483	0.295939455	1.0848153	0.458271751	0.478827284	1.276677412	0.438898479	0.822038158	0.446604694	1.381005192	0.930743162
Sc.chr03.0268	10.59138949	9.463939399	16.76902201	14.11546941	23.45678637	13.16805531	6.351275938	12.3582767	7.666856583	7.858641365	11.09609535	8.952467568	5.16156411	4.469010604	9.412304085
Sc.chr02.0224	13.59810943	16.47907425	19.23020572	19.29560217	13.78831795	14.1457397	10.30622649	12.11816973	12.59465951	9.795708162	13.55453501	9.756285633	13.57538482	16.93453737	11.82618994
Sc.chrX2.040	8.209483119	9.592689666	11.04814933	6.473442621	5.454471067	8.44370835	7.339644405	7.423735537	5.44221709	7.744659199	9.030719521	10.70610126	9.901919795	8.573328475	8.365579147
Sc.chrX2.143	36.6176948	42.75246573	44.12940261	43.48774758	45.58971008	43.54274798	34.64609587	28.2647981	35.04703399	35.52460351	34.96968416	30.76748618	48.88847015	50.66130508	58.29677576
Sc.chr01.1463	6.622891419	16.48383017	14.16505614	11.61385578	9.263835904	11.97687826	9.729249757	5.558551214	8.393090607	7.094009298	5.842937723	5.050880078	9.173101112	12.64884676	12.88636342
Sc.chr03.1304	76.10818193	81.03750741	98.56359838	77.23008009	88.73305203	89.6156845	57.09207782	56.25244206	53.72458572	66.93372382	70.48465878	68.06371706	79.45100794	82.54879088	101.3694913
Sc.chr02.0551	0.558116579	0.662248259	0.868146244	0.456731009	0.780671172	0.557771888	0.640540613	0.468423743	0.564043577	0.610272618	0.62779627	0.595898622	0.343566611	0.718882253	1.211245882
Sc.chr01.3395	0	0	0	0	0	0	0	0	0.511604152	0	0	0	0	1.770645942	0
Sc.chr08.340	495.456392	448.9127266	509.9827198	365.9116322	431.1233032	397.3469267	332.9549243	313.9398923	252.2272496	291.4031264	289.4461492	343.235407	171.7694353	187.2478457	230.8336228
Sc.chr01.2566	18.67521491	26.35728818	45.00890648	41.75826367	35.99051015	37.71248591	25.51981674	13.80075767	18.02472905	13.98867902	17.21731881	36.08090051	11.52806289	8.142626108	15.93235049
Sc.chr06.0731	57.12454001	65.66111009	86.43118109	84.62168049	72.48878936	64.70713625	53.02022246	40.47541946	41.3271885	47.84910442	51.20945433	47.90602968	54.31802567	62.74577106	71.10840921
Sc.chrX3.289	343.8507036	189.6929223	199.4208546	197.2379771	220.2523828	235.137139	300.6542603	307.9065623	223.1196947	196.5279325	201.393468	293.7200035	50.11258213	29.36791104	56.23926629
Sc.chr10.034	97.72552306	79.69037107	80.44841877	83.64291433	76.56486984	72.3887971	61.19411726	61.4790602	61.96480115	64.19668677	65.31012609	63.15577237	77.36487852	74.04301134	72.00526575
Sc.chr01.0854	8.320448621	16.07511238	13.29219129	12.28771873	11.32376215	12.20006864	9.905393596	8.571460252	14.59907732	15.25532568	9.14100582	11.29614158	12.27415006	16.98464586	13.74916956
Sc.chr10.002	2.364413738	3.380356219	4.159448584	2.170776144	3.968696962	5.772357798	2.406055293	2.023158349	2.017819393	1.871314266	1.056889126	1.82723845	1.459533954	1.662764216	1.718311076
Sc.chr06.0657	2.076273893	4.359201002	3.785376621	0	0.352025329	1.706703043	2.469554171	0.880961491	0.69035741	0.960350322	0.632789373	0.364673091	1.655742704	0.637148098	0.894609893
Sc.chr06.0445	11.27691963	19.28286104	22.57717785	16.41888386	14.04368541	14.6699845	11.93031681	6.84790732	12.41788405	9.87109309	7.744078308	9.628555068	8.934859236	15.41064976	15.65511919
Sc.chr07.436	33.67066713	34.82900802	38.08073862	42.99897483	35.04228725	32.6783302	24.3240682	23.8328407	19.40057393	23.93923379	26.3335438	24.40220903	27.42438581	23.58641733	32.65798209
Sc.chr06.0685	4.966009078	4.085928441	4.814586152	3.497104784	5.042466655	4.922678361	7.732610292	5.322312876	6.547678911	7.330406871	5.27202036	10.69601493	7.99534091	23.59259837	13.38988044
Sc.chr07.003	21.2136877	22.32424615	29.62989403	27.62219776	17.82076864	17.85862188	15.55242578	12.16292456	14.04622138	15.27498843	11.1889226	12.89623107	14.52694101	17.51630445	16.29512775
Sc.chr10.322	19.82782583	28.28425095	24.61882108	20.5528954	26.70717166	24.51078328	18.46427941	15.38645328	16.4366736	19.04732862	17.70192806	14.34228051	19.46566261	34.23312976	26.37683124
Sc.chr01.1761	1.27390275	6.622814265	2.689241517	1.131846161	1.241919339	3.141455046	2.979894893	0.945903006	8.85968126	3.289840743	0.533842944	1.11873018	0.677256564	0.48865465	0.603779014
Sc.chr02.0778	60.14279692	81.59907785	80.82857948	78.0967162	70.05946434	62.49487944	59.27572184	49.2107621	72.36304636	62.78180699	57.92761628	49.80320604	64.54412885	69.97024089	78.80872401
Sc.chr03.1254	1.382332084	0	0	0	0	0.833272662	0	0	0	1.172192304	0.772375264	0	0.449106681	0	1.310340373
Sc.chr01.2028	7.447975054	9.132429682	7.771072282	10.87692478	9.180551277	8.669678407	8.811225337	4.594960347	5.896960058	5.372014277	4.376793164	2.315574489	3.00386108	2.311837908	4.219821091
Sc.chr02.0604	41.13789747	40.88868065	51.91412946	51.88555541	39.72276981	38.63443964	27.93028264	26.95304318	23.25738818	29.16185733	32.711141	27.10945018	38.64136206	37.20752107	42.71661374
Sc.chrX3.363	2.564763485	3.737307583	3.857675766	3.133294	5.142067121	3.594554103	5.760496209	3.09237915	5.002972114	5.926527531	3.654293884	5.636512664	5.31208039	15.96238525	10.87957914
Sc.chr05.033	0.096310022	0.635504127	0.203312938	0.598991487	0.718477926	0.174167647	0.756047937	0.299671327	0.058708673	0.653353088	0.242158638	0.279109425	0.187741318	0.650204412	0.456471031
Sc.chr01.0755	486.935375	408.232089	449.2906091	459.1653533	381.0405961	371.0160758	173.0691594	271.0581481	217.2449201	220.0272096	269.9421108	263.0345995	221.6302532	174.9483792	225.8715571
Sc.chr10.536	0.113983729	45.25282583	31.76218154	0.810184582	37.30799727	0.103064444	0.5965261	0.443329449	102.4862642	100.329048	0.191064536	0.110109458	0.666580329	0	0.648284808
Sc.chr04.0381	25.04453841	26.27649977	26.92099067	31.56167662	22.3341313	26.70589545	13.7095046	14.51050414	16.84596112	13.47470713	13.80057036	13.34801791	16.32958494	21.96092614	16.15426563
Sc.chr04.0490	0.60862391	17.40275475	4.496872629	0.360502996	5.675458725	4.952876787	7.786024603	0.631250105	18.30291457	11.35424258	0.850168456	5.683390767	0.395472358	0.513614708	3.461561042
Sc.chr04.0109	68.11521535	65.41774155	78.01393742	78.09948849	64.47676481	59.78680709	49.84580884	45.13228994	44.31385141	51.52465179	56.46208269	45.57237011	61.10550466	63.05675199	63.03186038
Sc.chr01.1166	363.7840612	328.9556294	380.8107387	438.431465	293.750065	308.2105052	300.9443874	362.627532	259.4701811	165.780997	152.8764939	169.1530045	2.659441595	1.324001146	8.211973482
Sc.chr01.1250	99.97509378	128.7196478	137.0916594	130.3087221	165.5890621	137.8015128	129.8023297	90.93485262	114.1912957	144.8629354	117.8127641	112.7886014	137.3567428	171.8841489	177.2318667
Sc.chr06.1044	4.845287717	10.8348722	7.415682198	3.372230915	10.7685274	6.49866772	6.26893356	4.899780666	6.793259252	6.300030117	2.504247635	5.14865771	1.259350694	12.88008017	5.0522402
Sc.chr05.166	284.4493044	332.0722866	397.6150081	349.0835824	352.3459091	329.3756698	262.8029645	227.3754455	301.521207	308.2022652	271.9907845	233.8561382	322.0438767	348.8180723	337.8580401
Sc.chr04.0275	2.057528744	12.94810679	8.204381664	2.234329471	13.0042466	10.23233159	12.06407744	3.423322796	8.222165143	12.06783143	6.418823538	11.4838764	11.97678498	12.05790508	21.61663254
Sc.chr03.1192	6.72496159	7.538031988	7.405420835	7.61243284	7.718242119	6.811588426	7.952632643	4.979725229	5.222796798	6.388058314	5.311164739	5.746799701	5.388662279	6.057143872	7.539339745
Sc.chrX3.113	0.120356699	0.397088366	0	0.106935374	0	0.054413452	0.157469651	0.140434962	0.220101146	0.306180832	0.050436797	0	0	0	0
Sc.chr03.1160	44.91389186	67.98126535	64.95080884	55.50253986	76.36373565	54.96454103	61.73623753	49.61009204	65.17362558	61.84051878	55.64324396	61.33753087	60.52233016	85.81277257	72.1381425
Sc.chr04.0038	111.1549192	90.19932517	93.59431488	94.99743715	95.4263013	98.36430744	148.7941264	177.0090066	155.0594081	178.4263601	201.9130327	189.0902989	207.3437395	157.2743814	161.5133882
Sc.chr01.0803	0	0	0	0	0.429677975	0	0	0	0	0	0	0	0.449106681	0	0
Sc.chrX2.183	54.79484631	57.40313242	61.77194425	67.15451537	52.88757464	52.91682016	51.34179376	41.12988963	42.56153001	42.53705535	44.69379174	38.41690753	47.24040902	56.25205955	53.86884868
Sc.chr03.1008	59.55603903	72.04398997	82.23445547	78.46134861	74.1713915	74.06433401	57.20427171	45.7319025	47.74804775	53.24644524	48.23827225	47.41417811	53.40089302	59.16017204	70.52698154
Sc.chr01.1457	25.72789866	24.71123619	31.89955691	33.9389872	23.67713949	21.63786676	25.67470518	17.30404918	19.31295481	26.48500796	19.39738931	18.77572438	27.81383879	35.9332489	27.79592143
Sc.chr01.3095	10.27567522	10.82389379	12.44785336	9.206849646	11.36109791	13.32928779	11.72354775	9.544697634	11.97266985	9.632738974	12.64586364	9.046853098	12.25514357	11.37917702	11.79548096
Sc.chr01.2231	105.1894524	73.41392305	74.31888737	62.27478284	61.02487116	69.21658122	42.22247674	66.64153272	50.42745498	61.63259089	76.59112629	73.26225486	100.3114193	53.09959053	77.37373557
Sc.chr07.021	57.76502146	74.79325669	55.5653643	50.94423893	63.55158382	50.55888183	51.998195	54.67383915	63.92006019	62.85836876	51.15680648	61.43674424	52.00301883	64.47652647	68.78295276
Sc.chr02.0372	8.32237229	11.27489786	11.96711429	9.430437646	18.78306578	9.051949987	10.09961042	5.254117637	12.05792779	21.58077226	9.300217468	18.17625518	20.57285096	42.4446098	47.21933151
Sc.chr01.0984	44.99057906	59.94665062	66.9315275	73.74115915	67.94379501	60.37078648	54.11526019	37.98039346	46.08462614	45.06137216	37.76498658	35.25860995	42.64964827	56.05526231	58.9404973
Sc.chr02.0964	29.26901946	35.12904452	50.35099685	41.38318944	40.15302086	37.40745597	32.89387005	28.02196073	27.27738543	34.24626499	29.48438509	26.09923821	57.19252568	60.79995264	45.48528826
Sc.chr04.0396	61.69265094	79.8323004	104.2494454	101.0671019	94.18754725	88.68919463	80.37657449	56.99711413	64.77353434	69.22972604	64.10234958	58.09174385	75.58939656	97.39065913	85.50581338
Sc.chr02.0494	19.62138227	32.74757212	32.78314486	22.68962998	38.89276768	27.10292172	27.60685249	19.86506557	34.13938082	41.13657245	24.2957931	37.24217565	37.67219903	59.74332759	46.91934856
Sc.chr01.2827	52.92637727	66.37688224	69.34596231	65.19629443	47.71944065	43.85559902	38.51890408	37.59890443	42.64397803	39.35901123	42.18979841	29.43455938	51.58584522	47.34134856	43.99764548
Sc.chr02.0480	0.121132193	0.177620856	0.554045222	0.502247158	0.376521937	0.730187384	0.422624734	0.282679654	0.344585614	0.376632235	0.372253027	0.624079722	0.354192383	1.260748588	1.301334597
Sc.chr02.0619	47.09695172	81.518838	55.89637706	38.59114341	61.47185165	56.6919761	47.59632691	35.21145876	68.31310709	52.35954675	35.85105175	45.28387306	43.90513575	66.69475974	55.68367992
Sc.chr01.2639	0	1.513864783	3.113495195	0	2.93403538	1.244679248	12.17831191	1.682673309	2.876970627	1.834309296	3.461146059	8.548456031	0.38333792	0	0.186408254
Sc.chrX2.631	171.5474116	194.4748547	226.9582323	217.1429711	168.1867015	208.2348382	138.3567724	144.8686112	147.9047603	195.2872379	170.8590632	122.017337	211.2934658	195.3376604	219.4164954
Sc.chr01.0124	0	0	0	0	0	0	0.183011604	0.163213848	0	0	0	0	0	0.177064594	0
Sc.chr08.369	0.19183384	0.105485039	0.101241544	0.596546624	0.715545363	0.260185137	0.33464979	1.193792715	0.643159505	0.813357926	0	0.092656734	0.467437566	0.404719073	0.272764731
Sc.chrX2.275	1.355328388	1.346283472	1.707450419	1.340148927	2.405397261	2.51028234	1.811389269	1.105299359	1.225946321	1.872236453	1.52068116	1.351495436	1.853661716	1.309783864	2.092887832
Sc.chr01.0042	8.616165591	12.92803849	14.66395766	13.05563904	13.76475735	13.52814812	9.845694843	6.23475352	13.43597071	10.87456849	7.165417895	8.129739615	9.244236622	12.34402757	11.20648275
Sc.chr01.0152	0	0	0	0	0	0.302110704	0	0	0	0.094442034	0	0	0.108551852	0	0.211144894
Sc.chr02.0299	18.30498697	41.35013522	15.14360365	12.30769877	15.22416911	15.65675475	12.08261872	18.08753041	16.88832231	36.4983667	7.878227696	12.42575574	23.62773887	16.28248732	19.69648476
Sc.chr06.0723	17.87566249	25.65110083	28.65513219	29.64128953	23.265533	22.04076807	20.51119609	16.58208431	22.667359	24.39908348	18.98786404	17.36041701	23.66533402	41.86743349	34.43307989
Sc.chr07.263	1.991495375	1.752124374	2.102049016	0	0.371416555	0.360143269	1.042235574	1.239318708	1.213975953	0.67550065	0.667646415	4.617132184	1.16463258	0.672245239	1.510222802
Sc.chr04.0485	5.542369205	6.095243989	2.106015146	9.060755324	3.100977841	5.011427566	0.773483004	1.896976041	1.351407193	2.06792416	1.486458056	2.998232063	1.080398148	1.683784066	0.420297855
Sc.chr05.202	153.6335283	138.9060152	147.5019456	182.8780288	138.2612655	152.5173446	177.8279237	184.1386524	136.9934736	121.6470493	134.9412649	120.8023706	64.55924513	69.73372947	65.73416607
Sc.chr01.1179	0	0	0	0.190677003	0	0.388099596	0	0	0	0	0	0	0	0	0
Sc.scaffold.262	0.667445551	1.101039103	1.467702863	0.395344508	2.282123969	1.559058081	1.309886603	0.562460029	0.61029229	0.660311878	1.165418298	0.805949109	0.758963717	0.985694499	0.79085632
Sc.chrX3.147	21.72876032	28.68724057	26.1873805	28.17974764	32.84559468	23.63430027	26.22789356	27.39926332	36.23869167	37.21158479	37.35776019	33.71776467	48.00094174	49.67522506	49.3525334
Sc.chr05.535	90.2813063	100.6736442	126.9209678	122.2592355	119.0929047	105.57003	79.59267789	67.1354457	57.45729818	86.342363	81.59979993	91.70913758	103.0227252	121.6061123	126.5767171
Sc.chr01.3006	0	0	0	0	0	0	0	0	0	0.143361649	0	0	0	0	0.320514911
Sc.chrX1.565	2.585535561	3.728083707	4.305859818	6.330103539	4.179117325	3.428845697	2.205088468	2.905126678	2.101454706	2.04632104	2.552237579	1.60959926	5.040096984	2.230407798	1.797312834
Sc.chr05.901	1.630890219	2.527315047	1.956165488	2.305266922	1.106048038	1.273566576	2.521749795	1.037978287	1.220103277	0.942930718	0.869835865	2.64963185	0.722537563	0.312795498	0.772976813
Sc.chr03.0978	56.801282	53.8989062	56.24049003	62.22800076	49.92076841	44.99672375	28.86429002	33.49695111	25.99423305	38.0784894	36.51228522	35.60925475	47.6053082	38.60197528	39.38962575
Sc.chr09.188	79.18291122	110.7006103	115.7090282	115.4851054	111.1061878	93.38061809	81.2833312	74.81463367	103.8224393	91.85019434	84.52138323	83.70768918	78.45150166	110.3194505	87.45090158
Sc.chr03.0800	43.44342346	30.26449041	22.68276839	16.48352513	18.74187485	20.40969816	30.34139746	44.73777468	38.73381959	43.787552	52.86705428	37.93439852	51.83636588	30.66013237	41.47399693
Sc.chr01.2895	150.7229779	179.1894465	199.5019847	215.6138761	211.4730456	228.5133801	161.2823727	126.0663161	129.0424169	128.1390989	120.9896472	127.9344483	163.7845962	156.2050542	183.0555109
Sc.chrX2.730	22.9163209	19.7952775	27.35496269	26.06189506	22.61294621	25.84474943	28.85612748	21.32660944	20.36982771	27.98297373	25.35280721	30.83136405	24.61009058	36.14629277	34.203601
Sc.chrX1.210	13.94943408	16.44329281	18.95579983	27.83059634	19.62874884	16.91819945	14.35296691	13.32010644	13.13683078	14.87462036	14.91169283	11.13527555	17.91105555	17.69303272	17.10273643
Sc.chrX1.168	0	0.163914384	0	0	0	0	1.820056203	0	0.545134234	1.011108795	0	0	0	0	0.423852171
Sc.chrX1.710	0.778993771	1.713403393	1.096317277	0.11535432	1.876577014	1.232645057	0.962580369	0.151491306	0.751860245	0.440381639	0.652891798	0.627096682	0.569447422	0.766953823	1.046100463
Sc.chr07.093	97.16577446	117.6129645	140.6993533	142.8366776	123.2032377	121.2823646	77.85545876	76.71644932	66.7133827	73.74951956	83.00621606	82.27261706	85.3086204	95.6347386	105.3853974
Sc.chr02.0292	394.2185417	459.3873441	372.1892278	691.6745051	767.6460098	765.1611247	565.7673007	433.2161844	570.6578881	231.9086785	307.8940008	373.8699229	44.64028756	48.86982801	92.28540053
Sc.chr07.425	2196.880508	1784.206914	1979.561998	1672.250917	1819.022251	1873.772532	1974.319906	1871.554734	2326.162045	1441.383984	1317.708446	1358.219023	538.4854439	295.821344	448.5053442
Sc.chr09.344	29.80012988	28.78193535	32.16468198	30.98239675	26.13045558	27.98841723	23.16296173	20.39552734	22.42861439	23.51737034	26.82921244	22.26367446	20.51913082	21.03118142	29.9566992
Sc.chr07.604	4.814561503	13.76656941	8.711711434	8.066474348	11.5447136	10.0748762	8.518877695	4.81520659	18.36384385	13.99769152	3.574025247	6.378399193	6.301514428	6.6168607	8.214875351
Sc.chr10.135	0	0.193828759	0.186031338	0	0.986110953	0	0	0	0	0.149454519	0.147716769	0	0	0.148734259	0
Sc.chr03.0010	41.94413457	49.73435595	54.0788773	49.16307205	49.81516574	53.98589482	42.90132478	28.27015669	34.31317148	40.31796321	34.00920968	30.88378243	49.27118066	58.80191641	62.16498512
Sc.chr01.3544	60.03202316	79.32310385	84.29981598	68.17380308	92.17374482	84.03634224	85.25739876	70.68036492	98.23863708	104.2296332	73.86691826	72.6271425	123.8507021	168.307722	160.0613694
Sc.chr05.310	62.69881632	50.28185178	61.77792727	67.25208611	57.66852544	66.1187665	60.69625506	71.50757679	72.55889714	65.82786833	77.23242757	73.76743444	66.73556882	46.03024867	52.97484334
Sc.chrX3.227	2868.918315	1684.854059	1520.922651	1569.385696	1492.720654	1771.354749	1973.797561	2571.247524	1976.981931	1374.382757	1408.21676	1753.388706	129.2819936	73.99467317	133.654718
Sc.chr01.0930	73.57573996	75.81511984	86.41455696	75.35504506	86.15736435	80.55865058	65.34243522	45.50909989	41.53410252	53.54271945	53.51813122	53.3277307	54.6751166	55.54250892	70.9274563
Sc.chr01.0612	49.08814823	56.66500011	82.12939066	55.67768489	48.04754605	50.52409907	48.88985539	35.61205258	45.09695856	56.23918189	52.22973176	43.04763241	50.72909467	62.7254604	63.03222503
Sc.chr04.0971	0.289523352	0.742943908	0.509326045	0.085745921	0.17998831	0	0.252533466	0	0.882438373	0.163673669	0.647082357	0.279682545	0	0	0
Sc.chr01.0076	2.180941571	0.839474903	0.345301787	1.162643072	1.830368359	1.281809223	1.71207143	1.017909101	2.326552523	0.554819559	1.370921293	2.738855673	0.956565971	0.552145742	2.480830033
Sc.chrX1.428	8.299298961	11.50819502	14.94915934	13.62553709	14.3006067	7.830523902	11.25187657	7.368118423	7.698611419	7.955608423	9.29963538	7.407203424	12.48533814	11.3430094	12.14265512
Sc.chr05.506	36.04012666	50.33719012	54.62177218	51.25860317	51.49717542	48.80283065	48.5629884	29.60297701	41.37524491	42.5265705	33.84705663	31.28997591	43.46028711	68.60033171	63.61529713
Sc.chr01.3233	0	0	0.432316835	0.181953219	0.477419973	0.277757554	0.178625705	0	0.187253807	0	0.257458421	0.29674379	0	0.172821216	0.1941245
Sc.chr01.0280	0.522214343	0.287153717	0	0	0.730452558	0.236093921	0.683243321	1.421773962	0.318331472	0.442828204	0	0	0	0.881388202	0
Sc.chr10.470	176.8417191	162.3841126	174.0156315	170.8420628	132.7272299	136.1511595	107.4997288	108.2353929	110.7253684	104.4333551	119.7485549	95.78343409	123.2801085	104.5988546	110.7529059
Sc.chr04.0704	0	0	0	0	0	0	0.598461303	0	0	0	0	0	0	0	0
Sc.chr01.3504	2.414642466	2.228734352	2.184588188	1.647344347	1.166043533	0.623807791	1.730047307	1.140400609	1.81361325	0.585020746	1.337130389	1.874386231	0.882556432	1.819379317	1.594047095
Sc.chr03.0229	31.65618277	47.22681954	62.91791591	50.14125469	47.4451549	38.27113465	35.99525787	26.54536967	29.72487311	32.22759105	29.56183	28.28029557	32.91707618	37.95095543	35.69141
Sc.chr01.1265	46.77609205	75.53272664	54.01724059	55.1583035	57.71268991	56.7394237	48.14223289	39.9579389	58.13544708	44.36994398	38.96355489	42.50643401	42.6078538	47.22363181	48.78306532
Sc.chr09.549	0.408689486	2.247289958	0	1.089346009	0	0	0.356474776	0	0	0	0.685063278	0.394798259	0	0	0
Sc.chr01.2883	0.32969105	0	0	0	0	0	0	0	0.267964139	0.186381317	0.092107105	0	0	0	0
Sc.chr01.1620	1.684274928	1.3230632	0.507935394	2.672243835	5.497091777	3.263414265	3.777659315	4.398418231	4.54681642	8.569405857	7.058139147	5.462161922	3.6350051	3.24880293	5.017753918
Sc.chrX2.616	0	2.664312836	3.068558151	3.874478072	4.518263246	4.819236736	2.535748406	0.75381241	0	0.821743059	0	0	1.41676953	0.408891434	0.918589127
Sc.chr10.140	4.220955421	6.024741039	2.98598071	2.872542978	2.177399982	2.233117659	3.211678794	1.851281656	4.434337131	2.58927574	1.957011975	2.125498271	1.400526313	1.098928284	1.234390708
Sc.chr08.187	2.537236782	2.923210073	2.42303028	1.717563544	1.013995839	1.092465444	1.89692233	1.785702149	0.810149505	0.409815304	2.734089303	0.70028483	0.471042483	2.141161571	0.343585393
Sc.chr03.0872	21.01800184	28.74012631	32.02091132	31.45369214	27.86424629	27.93438849	19.17204318	17.49202203	22.4135543	22.07460422	20.16249006	18.1020107	22.26272149	28.76383805	29.57302669
Sc.chr01.3074	99.07624981	113.7110617	139.1570435	131.3509803	109.5640466	105.9706592	64.90512455	61.07187253	60.60560784	52.59040466	57.93828808	48.48635563	67.76281399	74.00512534	80.08517685
Sc.chr01.2093	0	0	0	0	0.198312912	0	0	0	0.648186256	0	0	0	0	0	0
Sc.chr05.993	1.196345585	3.195237721	0	0.759241158	0.478114402	0.309068406	0.14907127	0.797670587	0.520906045	0.869553564	1.289164532	0.495292362	0.166577751	0.721135802	1.134040032
Sc.chr03.0725	130.2272018	166.9080979	182.4140619	169.6429462	198.5917892	174.4143841	151.1675847	126.0554951	135.1913971	112.5060405	114.0701718	108.30221	120.2483139	133.8608332	141.544059
Sc.chr01.0965	83.70117972	91.82117369	119.7430433	118.7838692	99.75462397	92.66904839	64.26836505	64.46016751	59.48392313	72.30456957	80.03602896	79.74720277	91.95683684	90.45156722	97.94091105
Sc.chr10.250	0.65989644	10.03918064	5.107880729	0.390872983	3.179348888	1.591147798	4.604697574	0.769982333	8.91675754	4.849694214	0.460894756	0.424977845	0.428788282	0.742511122	0.10425485
Sc.chr02.0129	18.29096113	13.32156418	20.45705434	19.26476597	16.49166085	18.40072208	12.67874203	14.13398269	11.66668437	15.0995287	15.93919779	18.60537673	13.69543879	15.33342878	18.60142983
Sc.chrX1.516	12.68259717	19.1716771	22.25591723	20.28019743	19.79385118	16.72660067	18.09067872	11.51185703	13.23549633	14.88895362	14.03260037	13.2358816	19.31368452	25.94332953	29.75058322
Sc.chr01.0715	60.48800285	67.45101446	84.53335331	78.58760107	78.5422505	62.71412756	57.0338283	49.41829758	51.80658746	52.29564948	50.27149488	45.04816086	57.39147464	72.21943896	62.62312132
Sc.chr09.431	19.40652814	34.1856325	26.46584685	38.7573653	33.63106784	37.89005483	29.36032199	16.29832411	23.554978	21.99038474	25.62103282	17.75149542	20.25410959	35.94260294	34.51254594
Sc.chr01.1449	32.46766119	31.29230921	26.09052811	37.32115392	22.01239783	23.60806123	41.80339911	56.07637714	42.75672578	39.86577131	54.72348409	41.57566166	39.85682557	30.14928951	22.41391128
Sc.chr03.0204	0.38056106	1.883356361	4.619401643	0.338123592	1.774378684	0	5.311041197	2.220236957	3.247754291	1.613544063	1.594782934	2.205755456	0.185461059	0.160576798	1.442965916
Sc.chr01.0287	37.77981376	38.7381997	34.69411732	37.88516245	38.96785289	44.98872859	41.69386745	37.57328936	41.53920277	31.65419091	33.97380707	36.64089814	14.45568115	11.03614546	14.43888922
Sc.chr05.784	51.73588086	62.84768992	76.57177565	59.09999501	57.9667094	58.9520259	37.10618795	34.18721559	35.29158774	37.49186681	32.44699082	34.25321433	38.20503594	43.17702175	42.78619054
Sc.chr01.2882	7.442113103	6.525476046	6.687574487	6.433512805	4.126379644	5.819833029	6.491298881	4.928545975	7.785724808	7.675267728	11.37903786	4.663237641	3.528786876	5.601404339	5.719888074
Sc.chrX2.537	30.5113254	33.46242574	33.58166774	31.70650201	48.74405927	41.663198	52.81349571	50.02101451	50.06561434	73.65924934	76.58441245	70.56142764	122.4907485	139.8985167	118.6003674
Sc.chr10.183	4.579977299	7.555274126	3.867380018	3.022871987	3.843773554	4.732834052	4.051902384	4.987754597	4.267562056	2.219278238	3.564395361	3.476239892	1.147879165	1.601222651	2.356788531
Sc.chr03.1185	1.468727839	3.58942146	2.411517343	1.884921624	4.717506105	6.049906723	1.138738868	1.523329245	4.675493498	2.214141019	1.50452265	1.103515968	0.636234465	1.23945216	2.011008489
Sc.chr01.1602	0.26207783	0	0	0.543323133	0.570241774	0.552933718	0.609585119	0.33977604	0.532524768	0	0.07321773	0.590729737	0.510879719	0.516054431	0.165619229
Sc.chr02.0259	2.288926503	7.237112749	4.167585167	2.186207798	3.89535171	2.897516302	2.844998567	1.290873159	5.406725694	3.784887165	0.38367992	0.71861615	0.892380808	0.531193783	1.464560627
Sc.chr03.0771	0.247364689	2.992443996	2.610966146	1.538462346	2.07602306	3.355018876	0.647283146	0	0.603154368	1.468325097	0.207321781	0	0	3.548747236	0.937927846
Sc.chrX2.505	10.15184683	21.46072018	15.71592743	9.921763448	11.99110919	11.72914599	13.08547608	8.686632689	22.69066734	14.34763381	7.090404926	8.608181244	8.575422613	11.51798103	12.29623406
Sc.chr08.533	101.974219	91.15825264	117.256116	102.8771769	83.40440118	95.0385347	66.33671513	85.63880049	56.69194127	81.88296061	92.86759314	95.20619839	96.47628069	79.80569542	88.42812151
Sc.chrX3.021	35.84516085	28.36935251	38.43645277	41.88099185	36.03422833	35.5962326	34.11196446	41.66378239	31.57586241	32.4165863	42.98004456	37.3288861	49.27568147	45.06833834	42.12922412
Sc.chr07.480	2.435476841	4.178344502	4.592943211	4.241223924	3.815445421	3.49410303	2.719125882	1.995554295	2.672312796	3.001481815	2.231741148	3.356512607	3.671462633	4.247592845	1.908473633
Sc.chr05.717	23.30828024	32.76779343	38.84237381	31.1656748	30.78250805	32.54750804	17.67641718	17.86314425	19.4576224	20.93336908	19.39083323	18.35667232	25.79547357	21.89833392	26.28470228
Sc.chr04.0524	1.080443468	5.644055813	4.276582481	0.479980042	2.770682117	1.221175453	3.534017176	0.630343136	10.70252363	14.43009147	1.131929267	2.348368956	1.316347169	1.595616573	1.536261127
Sc.chr07.108	6.121165127	2.553432751	5.124216493	1.875371123	0.787314135	2.671961141	2.945719706	1.149338233	2.187337511	3.579748954	3.18431359	1.42730209	3.085927644	4.987496115	1.000409566
Sc.chrX1.400	2.822411723	3.103959236	2.72004045	2.071558772	4.348385986	3.550655312	5.137704343	2.004589921	1.570878544	3.746118487	1.542733883	1.185425582	3.468557605	4.245851784	5.001873694
Sc.chr06.0379	2.354324403	4.123506063	3.497435172	4.261047313	3.089854977	4.336418955	4.183122371	2.509677866	2.391915514	1.626715851	2.484784245	1.347734317	3.65451188	5.960408159	6.033886465
Sc.chr02.0443	0.971059728	0.427170818	1.229959259	0.862774043	1.99214334	2.45849868	1.355193363	1.963961672	0.947101901	3.787828025	2.604372792	0.938053715	3.217979277	3.113995508	3.497850747
Sc.chr05.852	20.50049844	23.67278541	23.5619659	23.77994821	25.17052191	21.5230694	17.6826462	15.76977998	15.6208699	19.79849845	22.81376922	17.27322109	19.31521497	21.14477351	21.91591903
Sc.chr02.0677	18.27920302	21.01179509	22.54190805	26.23833571	29.20858503	22.96494028	32.36837412	26.29454833	27.96858241	27.7294117	29.52410738	27.77347884	35.4533884	35.57994786	29.34308793
Sc.chr01.1257	34.31198229	30.51771948	47.39841003	36.81612874	40.82569284	39.67131362	23.38654664	26.03434503	18.91574712	26.15454079	32.52911835	25.44795029	29.51383388	28.87659819	35.10213671
Sc.chr07.394	52.9384479	66.98043622	76.67294024	79.15296637	72.21096006	59.17552127	55.29040723	42.04610831	38.90180779	46.05305707	37.76380105	35.16846583	58.2769124	71.56593758	61.54937804
Sc.chr08.420	77.50925553	69.51100317	69.1612897	63.24016114	52.9827056	60.78045824	79.68797799	118.4312139	84.12298451	85.28615524	86.28459884	84.15898978	47.27829227	56.05862213	58.46724031
Sc.chr01.1883	28.54839738	29.78098118	37.73916985	34.21404611	31.67196639	27.80559264	24.90101633	21.17189631	16.73105452	20.43323499	24.00397501	20.26232667	26.12537772	27.57781055	27.84473292
Sc.chr01.2418	1356.062703	1256.054607	1595.577059	1630.564014	1261.535937	1354.998162	776.607838	816.6286769	612.8938484	677.8520972	856.5525179	753.4329657	826.2966077	690.8351631	858.2125819
Sc.chr01.0389	28.66869867	39.12403043	41.26388272	45.2702803	34.87539663	33.10988129	27.73386935	29.09249125	28.91461838	35.02926615	28.5057869	31.21898249	32.64200334	43.21816181	43.48101732
Sc.chr01.0629	26.41549158	27.22538329	27.29797759	33.05435878	28.11472132	28.82453196	16.46619754	20.01022585	17.53555221	19.7024888	26.48614559	19.63922875	23.18527008	18.79055672	22.6800061
Sc.chr03.1208	28.05103543	35.05881602	35.33690892	36.14086353	38.41091288	38.89809972	28.95202045	26.17558616	28.94004555	32.84608225	28.87300223	33.55465269	39.25680078	47.77816882	46.68167217
Sc.chr01.2436	0.415922928	0.457413	0.878024014	0	1.163552747	0	0	0	0.760615022	0	0	0	0.405388332	0	0
Sc.chr01.3584	100.97267	118.1908819	101.228481	67.54447257	84.94792976	82.60458456	58.71484536	67.3241327	80.00828798	80.11313193	79.83512767	58.7503474	112.0945441	112.4074585	112.2206895
Sc.chr04.0943	6.906018249	8.417706098	6.3782173	5.113256776	5.04459481	4.319073279	3.865205071	6.177877299	5.823516973	6.539397721	5.305745183	5.281433855	6.170175872	8.790498255	3.818706229
Sc.chr04.0750	30.30868397	37.88520006	41.88539375	39.76867327	42.540262	31.50186145	21.59881655	19.08001528	26.38006737	24.773846	23.56921305	26.7128595	22.07962708	34.27892067	36.57918598
Sc.chr01.1382	73.94604516	94.5908801	79.57681205	77.20997569	98.24817334	81.5417758	75.26453235	63.70591737	70.93544883	88.30546175	87.23211108	88.35089986	98.13866446	146.9513248	126.4344119
Sc.chr01.3246	13.27761468	22.60469439	21.84496676	15.70133104	19.21109811	16.44903692	18.13434015	12.42350554	28.54421984	19.99404957	12.31633117	10.72663166	19.75738286	14.35504914	18.0505534
Sc.chr01.0824	39.99988475	41.26432561	46.79850844	50.15885187	38.64835898	41.83289161	25.76174278	25.27774467	21.78114707	21.48408708	30.17807435	25.13947314	28.31740427	25.27320419	31.65163
Sc.chr03.0061	93.84854408	89.1643229	68.88949784	71.8855345	72.19412993	78.5497476	82.83984459	130.9503908	114.6907899	123.7621777	116.2871678	102.9965012	148.7783266	122.88085	113.0145042
Sc.chr01.1833	36.45457817	64.27825507	54.48439184	57.90836137	64.24236601	52.93952149	42.57131459	36.16930465	48.72920228	45.98600579	35.09851441	38.02885796	42.38300359	60.34119232	48.6449864
Sc.chrX1.667	3.197230671	1.230658786	0.168735907	0	0.298143901	0.867283791	0.836624474	0	0.09744841	0	0.267966928	0	0.155812522	0	0
Sc.chr01.1677	0.068412359	0.075236782	0.072210126	0	0	0	0	0	0	0.058012428	0	0	0	0	0
Sc.chr07.401	0.854532561	0	0	0	0.796857336	0	1.863390874	0	0.781359068	0.72462797	0	1.238230904	0	0	0
Sc.chr03.1277	28.72396294	36.32339105	42.33852264	41.68872451	38.24384418	44.23075121	25.29308746	19.33017294	21.68417797	24.29102587	23.5822053	22.30396493	39.74425853	36.9874816	40.10012494
Sc.chr06.0826	17.22598443	19.99681313	13.01938775	11.05365803	15.46840711	18.84478174	22.07401497	23.07740413	25.99226885	30.29666264	38.58905647	29.48035417	29.84832096	27.45863246	30.3394194
Sc.chr01.2754	0.615711234	0.45142069	1.516412653	1.641154467	3.444929095	4.082672169	3.580314344	2.075452946	2.377060338	1.044223712	1.892150757	0.198261135	1.000193919	1.212389885	0.972741761
Sc.chr01.0903	4.886356336	5.50328	6.835389451	7.950633918	7.685763869	7.558948582	6.572829272	5.403843536	4.127011362	3.594396778	5.822322765	4.435916975	2.409987084	4.819114201	4.687681133
Sc.chrX2.733	3.999939647	4.948819375	2.110993905	3.776013204	4.196216823	2.486521082	9.376424294	4.472753955	5.79092359	4.451836731	2.933382653	1.207494676	3.654963948	4.641352768	0.710929351
Sc.chr05.108	4.141286758	5.550672121	6.283573414	5.001792941	4.404840117	4.212634991	4.458797622	4.983153218	3.155557503	3.786089692	4.067464965	4.500591445	2.648884381	3.440204985	1.840129206
Sc.chr01.1971	180.6184352	191.3149388	179.9784411	159.1944728	124.6755373	148.1590076	132.7077726	119.0380423	143.6402865	113.918689	104.393239	83.75314948	133.2053482	94.48601856	97.16196224
Sc.chr01.1953	0.166664152	0	0	0	0.77707719	0.452094742	0.436112758	0	0.101595151	0	0	0	0	0	0.1579843
Sc.chr01.1740	260.4750172	317.3078797	310.966068	356.1760111	389.7387291	367.575868	350.1801819	283.7818069	283.0000296	327.4784488	316.7047534	326.4628363	335.8996509	450.2733993	383.3780069
Sc.chr05.240	30.64599283	38.91040009	43.73124734	61.11820494	51.14530692	50.30650505	31.2048442	27.62455273	30.06628877	23.42197683	21.60633342	26.17379877	14.61440062	15.09541735	22.19266773
Sc.chrX2.429	187.9971634	161.2220517	140.4797393	153.3738095	155.5454349	140.7958233	151.1436392	151.4502478	153.2230528	179.5316587	189.1326859	173.8634343	172.1043958	182.0025452	211.9322476
Sc.chr01.1599	3.438972502	2.3207878	1.897437149	1.18052741	2.113615495	1.625435974	1.840666595	1.155163197	0.905233067	1.192985073	0.786075934	0.679516959	2.742438581	2.242556457	2.222639435
Sc.chr09.131	1.403501029	8.904843438	4.729127426	1.726605083	2.516873286	3.172625047	4.425910025	1.21773027	8.127689847	4.257050612	1.266790058	1.512234527	1.420566386	3.279897905	3.530695077
Sc.chr07.473	155.9338022	143.1236746	131.4229997	140.4922931	149.1820971	157.275134	133.8941251	182.4323368	153.2170023	200.1303934	222.7831677	196.4914335	332.9523581	244.8318125	236.0210647
Sc.chr02.0620	0.999984912	0.824803229	0.791622715	1.406750017	1.554154379	1.959077216	0.508798217	0.518580169	0.101595151	1.130625201	1.327006438	0.402498225	1.543207	2.109705804	1.421858702
Sc.chr01.3413	52.40732184	45.18392259	51.8670154	46.77063803	39.94511258	45.59270684	35.02187617	45.760407	36.71352707	47.1128152	49.01066319	56.48915986	58.58834593	52.5002385	41.49049607
Sc.chr01.1785	4.951866135	5.35029476	5.318455994	5.017166614	4.53663696	3.613415277	3.485677569	2.500399944	3.65404518	2.357384893	4.44151469	2.853347862	3.9796995	3.885602334	2.799913994
Sc.chr01.2764	24.22695569	23.74764302	32.00453754	30.88418007	20.4869725	19.59302379	12.86276646	14.1635479	18.25394877	12.82405903	11.35070159	8.867160475	15.91333076	10.920936	8.344504806
Sc.chr08.283	27.52114626	25.76171611	30.19737015	29.79754448	26.85731149	24.13237817	16.97098253	20.21332751	20.28767076	17.36738848	15.23433953	13.78747348	14.65967383	14.47509086	15.04601456
Sc.chr05.004	69.81592216	62.70450159	56.79676231	63.66640074	54.30394776	65.27589169	70.40226668	82.79108364	75.43208846	92.2412641	104.5093032	84.1099897	141.3340996	103.3245746	102.9997079
Sc.chr04.0102	42.16758806	44.29077714	45.2038765	45.66090513	46.9247502	40.28766241	36.70836485	32.9295378	45.28413945	38.0620153	35.1345026	40.17741046	48.88599676	62.7602972	59.33270192
Sc.chr01.3143	72.99447385	92.48890864	114.7138374	135.3632919	124.9655651	115.6442347	212.3375127	251.4868296	160.4897696	322.3985266	363.7231318	373.1786873	394.1590749	585.0389691	421.544615
Sc.chr04.0409	100.3563142	174.0854335	126.7736052	305.4841184	271.7967083	250.5456448	178.0203383	127.7732384	161.5097786	61.61076504	96.12666547	150.5449601	16.73521825	10.31414539	33.03283972
Sc.chr04.0171	52.77150318	66.16763009	64.03947446	75.18733535	73.19586459	67.77408817	54.18784095	54.47114024	67.57302492	73.52813978	74.31524064	60.13550804	129.6652114	113.2807051	103.6408167
Sc.chr05.605	24.63215846	26.46657751	38.40164967	33.33114419	29.04208966	35.45675571	17.16340149	15.30670591	12.59902272	15.24556136	19.93286525	22.56414749	23.31837641	17.08353338	26.30153085
Sc.chr04.1031	76.83362332	86.97012136	107.6285654	104.9403322	76.2211365	69.65797162	47.94585737	54.99880893	46.58711893	47.13232361	51.46537875	50.73157631	61.74240547	50.26786846	57.62649073
Sc.chr03.0243	0.737519229	0.289674962	0.417032702	0.304235435	0.859677025	0.428700338	0.896014966	0.368809023	0.610140277	0.402044661	0.640207182	0.381670277	0.821530473	0.911355072	0.599236546
Sc.chr01.1500	2.032401767	2.51453525	0	0.902881377	0.947614129	1.378278025	1.551146998	0.988105456	0.929183757	1.938869433	3.193876093	0.981660536	1.485693453	0.214391725	0
Sc.chr06.0467	51.88968804	63.09518853	62.59455313	59.00127068	60.5563572	59.55617845	43.7784603	41.92575825	45.32823991	49.89456444	52.80914951	44.75533387	77.1425578	74.54632748	80.00252288
Sc.chr03.0856	40.32300401	65.20523439	71.40243261	68.94238263	115.1545058	94.02890155	78.90399816	39.93042906	68.80811135	79.97152427	58.47527424	60.86318413	71.75144653	94.02579694	107.5021485
Sc.chr10.601	18.47604834	14.83146887	14.05688732	17.94347198	18.01503511	19.26688984	20.17381282	19.53882849	18.66144039	12.43667445	10.51183896	13.32090109	11.20575939	16.70148448	12.4642133
Sc.chrX2.236	37.41390917	46.5018996	42.02023641	44.4368365	48.22428566	40.19033028	34.65661843	32.23043982	48.95917099	46.14736019	39.84465488	36.66494031	58.54194228	72.14916255	62.43082223
Sc.chr06.0910	1.416273274	5.624495234	4.567733743	1.957418609	2.05439782	2.347764325	3.843243679	1.652540208	9.25683762	5.871427525	1.582679671	1.672164502	2.147291319	1.859178239	0.969593378
Sc.chr01.2629	20.01954527	26.04111569	22.83499171	21.80355141	23.58636886	19.65887396	17.93122547	18.00086772	29.45902624	28.2936799	21.19904781	22.56226845	30.00306894	26.79487417	27.44512912
Sc.chr01.1432	12.13054323	16.28594711	20.78562435	15.95678902	14.54375931	13.24763878	11.13037722	9.313583945	6.434208192	6.813122198	9.242613498	11.26167548	6.295522259	9.705118139	12.2454602
Sc.chr09.290	0	0.22921361	0	0	0.48588862	0	0.272691347	0	0.889351785	0.265107794	0.08734177	0	0	0	0.296351925
Sc.chr08.149	275.3814285	235.255775	291.3497658	282.7999573	208.3544883	201.7387437	170.6857513	248.7244584	210.8417879	238.7168287	264.6056911	184.9837633	282.715225	198.2215847	205.9873057
Sc.chr08.134	2.30305055	3.939894916	5.131898977	2.387269157	2.147610062	1.156903061	2.455211933	3.085363771	4.523657762	3.905889421	4.07494536	2.22477059	3.367077495	4.210988099	2.910810555
Sc.chr03.0971	0	0	0	0	0	0	0	0.067329469	0.158286367	0	0.072543533	0.083612891	0.253087743	0.073043221	0
Sc.chr03.0737	27.39130646	36.54351122	33.59886584	41.31497	33.3123587	29.14331329	23.28249532	19.83238839	21.32009828	24.20042031	25.00626413	22.02613855	31.02554818	33.17837119	35.42370268
Sc.chr09.398	11.07613085	6.370534376	7.659619872	4.863942224	5.639159704	4.892420302	6.55173279	6.635250817	8.653154826	8.906544688	6.242117204	9.838764744	11.04376646	12.94625967	13.87836801
Sc.chr02.0345	9.399858172	18.86780645	17.34557929	13.19911551	17.71475155	19.37621158	14.44844616	8.027838597	13.3432087	14.77126247	10.02683525	11.87431687	14.28724555	15.6430997	17.07291037
Sc.chrX1.224	46.35546496	48.57840483	44.00931949	55.66110428	53.17207365	57.78465507	53.36134403	60.84969972	64.55170717	58.74924504	65.91387943	50.37733951	85.73818347	67.28918598	61.85212382
Sc.chr07.542	0	0	0.424003049	0	0	0	0	0	0	0	0.673352795	0	0	0	0
Sc.chr05.458	1154.626945	730.2157241	806.2755395	956.0289802	1021.728232	1160.70422	990.2793965	1100.530286	847.4095878	609.8305699	549.5618623	796.4498825	13.48458624	12.09425995	36.64523724
Sc.chr04.0956	128.4337057	133.5691249	130.0160777	143.1503436	120.3013246	140.7075767	129.3586131	121.7527775	133.5045485	115.4551391	100.1411296	87.97425041	113.4950389	86.76309491	82.27899647
Sc.chr03.0328	60.46639535	56.95583529	46.65093551	40.95522014	46.65063357	52.2221592	45.52765588	70.34265739	57.02418583	70.47355387	56.01874405	52.12475863	60.91700296	72.0789102	61.94382123
Sc.chr09.308	6.099144615	7.39804423	8.33117442	6.454998773	7.52756453	3.771194882	6.923706169	10.50050617	13.83283897	19.96529831	18.04174282	17.24228657	41.04440812	48.17778929	38.6000267
Sc.chr07.247	70.30408019	75.51714164	71.82105384	75.62193023	81.47635002	77.03004643	51.66815161	44.38117443	54.78152051	60.60797955	58.92339454	50.82291023	79.15896269	78.99606202	85.03956906
Sc.chr03.0496	70.19751566	77.42100733	81.37655864	78.91419139	78.70149178	81.70307725	82.7292435	67.26674585	74.88426527	104.8524624	86.11782389	80.04089268	139.5157906	194.3366776	180.0687792
Sc.chr02.0629	1.450595397	1.914358112	2.449795396	3.265049423	2.074124548	2.623265788	1.940073626	1.730201118	0.884254089	1.804114905	1.37787933	1.5881288	1.602368282	3.26440075	2.10840776
Sc.chr02.0937	113.5229699	124.3455764	113.7151965	128.7643616	128.3445931	148.5800764	168.8764192	171.0404902	176.9981562	175.1880075	201.224732	182.071012	257.1256005	180.3006519	179.5518839
Sc.chr08.521	60.02522137	55.68604916	67.39823882	50.82870619	38.99987992	35.00769696	27.28072972	32.25212657	22.676225	22.60193338	29.60389352	26.86428216	11.827703	7.741496276	12.32471785
Sc.chr03.0419	25.14137533	29.91670526	30.94981154	31.9038562	28.62472088	30.86290313	25.07630644	18.88878765	22.9012471	21.46511692	18.23960108	16.92885955	26.06752354	33.44406412	35.77516619
Sc.chrX3.389	41.98921417	36.79794711	35.38057933	35.24015906	28.92147185	31.00979799	34.12748363	37.07025585	28.86797843	29.43571233	34.59221806	26.38835573	41.5651653	39.41080369	41.55508364
Sc.chrX2.649	557.0964845	378.2614248	427.3842558	515.1270995	465.8226937	530.8348434	434.1476233	603.1995152	521.4838044	614.3417499	768.2528277	621.4673008	1022.956801	817.8170632	775.5004793
Sc.chr02.0876	36.62737912	39.23413683	45.27159211	56.27126362	40.18267804	44.5356699	30.06853334	24.78901663	26.23689351	25.70575235	27.08665706	26.47631609	24.85791116	29.76799387	33.05745691
Sc.chr10.426	33.48914148	42.6848229	50.39387278	32.65384321	36.5137308	36.95833217	28.1619415	25.24904308	28.1612848	25.04865017	30.2270612	23.06035386	38.49954716	35.07302384	37.60565147
Sc.chr05.481	43.40906725	45.8249473	33.07223785	23.48902331	24.95712907	23.41264716	43.55676169	66.9418574	60.08506537	46.68147316	50.42430458	41.19792946	29.58490262	32.13394488	26.40093195
Sc.chr01.1891	57.43774943	49.06290458	51.40776704	53.06002588	41.89504125	57.98266439	50.44257328	67.44812257	57.65139285	66.32044272	72.53948492	71.67505115	119.4047351	79.41347051	68.46820934
Sc.chr10.229	90.12235154	102.9244543	126.519013	97.65671654	106.7179023	108.837238	68.46520697	55.53567968	70.27274537	67.22490331	69.72325225	64.75427197	95.25050534	77.46920017	93.37811781
Sc.chr02.0455	56.13114885	70.89998106	54.53252313	51.52537603	71.91910932	60.31239846	58.89456416	47.25376971	74.01458838	65.273906	59.27388842	74.79071563	73.21197689	96.49665134	77.62417624
Sc.chr01.2104	10.86270205	19.35301013	30.61347749	20.36439207	18.33447176	11.78650699	5.684921312	8.36540128	13.83932587	4.97414115	4.734220033	9.024394723	13.34033682	5.50018832	9.988064443
Sc.chr02.0988	1.40498323	12.46409911	8.897867358	0.638024843	1.484843774	4.178172311	8.115405606	1.457214867	14.50255028	7.677911507	0.497186646	0.754015719	0.97379376	0.23713168	2.130898958
Sc.chr08.267	24.32206561	23.60492515	35.54838647	33.68452021	27.05566102	22.86982077	16.48721404	15.58462829	13.37978408	17.26344031	21.46963945	17.79083722	23.20667949	20.18394154	24.10334654
Sc.chr05.471	25.7454738	30.88013969	27.0157629	29.16167052	28.50051946	29.47329449	21.47127702	21.78368954	22.80667392	24.70428138	26.5622039	23.27054341	30.15608695	27.69808307	27.7585079
Sc.chr03.1169	47.84553848	49.93372458	45.86368165	44.33200707	46.25525063	45.99907459	35.34506652	35.24334033	34.64169497	35.35572273	38.87283403	31.69322313	40.1620803	45.65029339	40.26302101
Sc.chr06.0802	36.68822195	61.60985549	53.34163873	54.56803715	51.23416604	43.09316337	42.98158236	28.60905588	38.69919976	37.2873774	33.53773589	29.01313993	35.67132926	48.49040388	44.8357026
Sc.chr02.0336	117.3440047	146.2858557	155.1736377	121.934815	153.6467108	121.73847	110.8771072	93.61914171	109.922286	125.4976583	108.6730096	122.8530243	149.3204188	205.421656	183.8711748
Sc.chr01.2725	18.04013184	15.40188117	11.44165804	13.00551983	24.27463552	22.39315068	14.21698223	15.51026141	22.86198755	10.73522919	8.952531473	27.66911032	3.39325048	1.402208504	3.675129732
Sc.chrX2.179	37.01412399	48.03030698	54.68064233	61.11938326	66.98507096	50.292641	42.44496539	30.42239138	32.71949736	36.92872313	37.58637908	40.02072677	39.13973068	54.72620892	57.50013695
Sc.chr10.495	35.20600394	45.98354279	49.82244956	43.01976485	43.52992865	46.53175378	31.92119534	27.11563624	28.40254664	31.32832084	32.05690678	37.36831242	41.09243067	52.59800928	40.37657942
Sc.chr05.751	18.91193375	22.9763304	30.41298839	25.33647459	26.13009362	25.24745946	19.60486101	14.48018586	15.69302623	18.89172288	18.67206354	15.49527718	23.45131643	25.65248178	27.96987778
Sc.chr04.0352	0.07347466	2.585730186	0.07755345	0.130562575	4.179452365	0.199308052	0.640874402	0	3.000842278	1.993765337	0.123161454	0.354886398	0.071613676	0.186014707	0.557184859
Sc.chr01.3263	27.88456065	30.02461204	39.16125144	38.19922258	27.68889672	27.79793463	17.55457601	18.06062179	20.37611173	21.61741819	22.34391843	19.72357873	23.48250068	19.34714567	28.03597105
Sc.scaffold.005	12.60517379	14.45670436	11.49925511	13.38611006	14.72099792	13.21583212	12.09419211	10.27225851	11.8551031	8.169416865	9.281819987	7.537974425	9.653212572	12.96755056	13.68410374
Sc.chr01.2143	0	0	0	0.921138169	0	0	0	0	0	0.586096152	0	0	0	0	0
Sc.chrX3.092	8.119382136	3.648541343	5.713408273	4.188754622	3.175094092	4.973322098	2.132226833	3.735222175	2.181999627	2.295029143	3.658619673	4.132547722	2.723004719	3.020732941	1.903441804
Sc.chr03.0196	6.554322875	4.571018349	3.712189963	5.539361507	4.323086569	7.516459523	4.880309433	2.735774971	2.631107066	2.304514122	1.071867714	2.779702029	0.77906261	0	1.212287692
Sc.chrX2.091	31.98893289	33.89550316	42.05181463	44.73687889	37.63528229	38.95712668	21.50660061	21.45139204	23.89024228	22.94432926	23.87396658	22.12632582	27.00468347	24.25744199	28.90829152
Sc.chr03.0387	85.46497487	125.6325076	94.86271625	58.41117518	70.24845995	73.08162346	60.17638374	50.53809806	102.2153102	84.99969561	54.32217342	51.1050429	98.37727426	101.6255585	89.59191739
Sc.chr03.0261	27.8098819	35.12943334	35.46125001	32.31544023	37.66051883	36.03694898	35.53551944	22.04617199	29.7655923	38.20227734	29.24643573	28.4046436	49.37690993	89.98796383	74.77500136
Sc.chrX2.524	17.20439932	28.8969331	25.50579408	29.87696069	22.31465718	23.9000901	21.8956179	15.57293658	23.45377302	17.1752503	14.94372641	17.07288978	17.68329535	21.91004949	19.86659147
Sc.chr02.0752	144.6014899	129.4424454	147.0571699	150.2575967	133.1379943	134.8794882	100.0516137	115.009713	96.8710859	127.1385597	135.7845724	117.9662315	166.168502	157.5790754	161.2709196
Sc.chrX3.376	130.4955482	123.7497396	155.7226144	164.5842371	125.7919104	115.3717132	80.90350561	72.33310454	63.79651752	78.37085385	83.91458183	76.04184158	94.10914218	85.28040473	109.919865
Sc.chr07.123	37.76959511	32.93845269	40.71886663	32.40954149	26.48308977	29.47711589	20.60063156	29.88294456	24.00834955	27.28812112	34.71547172	27.37216666	31.90036453	23.66660622	29.5547211
Sc.chr03.0158	4.895020482	9.947438189	7.188531699	8.131043039	8.831584892	4.137434599	6.497257238	4.718296772	5.059668531	6.587278414	4.459374168	4.523047226	6.741684444	17.69095792	6.254032088
Sc.chr01.1095	0	0	0	0.241610012	0	0.245883736	0.118595755	0.211532701	0.248648498	0	0	0	0.265046566	0	0.128885938
Sc.chr01.0235	0	1.658427883	0	0	0	0	1.315334735	0.391014993	0.15320766	0.426251747	0	0.242790373	0	0.424197531	0.714731112
Sc.chr09.564	0	0.083479412	0	0	0	0	0	0	0	0	0	0	0	0	0
Sc.chr08.443	32.06449082	28.65123582	29.31173974	29.12479913	26.83022696	23.42722825	21.22563006	36.96818506	29.31881336	37.75054242	43.43022984	38.16516776	34.60082012	27.17986462	28.63060457
Sc.chr04.0374	0.103522667	1.707742369	0.874156067	0	4.585440068	0	0.361185896	0.120792627	8.424565282	3.599198397	0.303676178	0.500019822	0.20180124	0.3931302	0.490656087
Sc.chr01.2517	0.132766358	0.292020729	0.420409803	0.117961197	0.123805518	0	0.057901976	0.103276559	0	0.112583442	0.278186006	0	0.06470181	0.16806131	0.566333551
Sc.chrX2.260	7.696504741	8.32991027	7.700071716	8.18728675	10.26919192	9.799694942	8.692133741	7.724687774	6.032103611	6.496896523	6.801663347	8.008115451	10.20621199	11.60565379	9.46286653
Sc.chr09.297	3.566744603	8.335402751	7.29419317	5.050604222	6.236274805	4.031327029	3.11105259	1.820769817	8.900698949	5.95455158	2.055189834	1.72275604	2.933216917	3.480264088	5.071483371
Sc.chr01.3493	38.60710234	32.89518749	44.33036079	49.08652208	36.510835	34.68225034	18.34630757	20.62913418	18.35827982	20.84738525	26.80556162	19.87886359	25.98104628	17.96145073	31.02930005
Sc.chr01.2993	0.219622854	0	0.347722127	0	0	0.198583672	0.095781774	0.256260995	0.401633166	0	0.184070741	0.318236915	0.642180581	0	0
Sc.chr03.0682	49.04925993	59.71575379	63.56730398	70.90020087	61.19482867	57.16738014	60.18356058	46.32217357	57.7416039	62.83449557	57.32667813	63.46592016	57.67533109	76.32915597	77.63348514
Sc.chr01.3337	76.72597167	84.62429092	80.86788127	78.14854865	96.58910128	89.58535418	116.3399569	122.0489469	114.3507904	172.084856	158.1547997	151.1901417	305.633389	314.8755878	309.6826195
Sc.chr06.0897	49.05452174	54.99110967	62.14751856	64.23267756	57.17958756	57.09819727	48.10610828	41.11012514	49.81023257	43.20607329	48.38238825	45.22726141	70.52938792	65.41162613	71.09840117
Sc.chr10.402	24.2450432	24.01017347	22.29891496	29.38415382	22.71841596	23.94441685	22.17404032	20.27884374	22.06132761	8.882438848	7.743416621	8.356508228	2.810478121	3.674903231	2.677556955
Sc.chr01.1978	15.74897207	21.40490403	21.32793421	23.10125229	22.99886453	21.09172035	16.32872341	14.33117334	10.68708188	10.8350589	12.82598713	10.6208636	12.74346123	14.92044412	13.09788069
Sc.scaffold.082	4.035950184	4.581732434	5.359351563	6.593410053	3.399336005	3.884758698	3.179636506	6.177711954	3.730033594	4.636816096	4.146435629	3.647235996	4.441304298	1.098683355	2.71505429
Sc.chr03.0842	0	0	0	0	0.249964754	0.24237779	0.389682502	0.069505517	0.163402086	0.227307253	0.149776192	0.258945626	0	0.226211801	0.508192844
Sc.chr01.3326	3.792449983	2.532248915	3.288161977	2.40681635	4.925818404	4.653839824	5.552582606	2.950078539	3.302574351	3.560491899	4.654284374	6.149523317	6.20466118	4.229139357	3.594939581
Sc.chr03.0546	19.70336971	26.27926086	31.2694895	29.30114041	27.23451461	43.08655559	23.15849511	17.50092429	22.06235862	21.8034739	18.85621396	21.05851567	17.29750629	22.8776581	24.63803523
Sc.chr08.079	58.33936481	81.84286895	67.89004151	62.69643169	38.23000052	45.96154511	90.06447768	81.2001968	93.36173031	51.94988364	51.79136492	53.40381353	7.253432694	7.345593949	7.810172023
Sc.chrX1.491	19.8885888	17.47360915	22.63454576	27.14780735	20.72205839	20.79635814	20.44884265	17.80458579	15.1038124	19.03219089	23.2808147	20.92990771	32.48856842	31.87999881	30.33298565
Sc.chr09.172	86.67506208	74.34527736	83.07700844	85.37562812	79.47423895	79.75446698	53.70011715	57.28135313	51.80517657	65.71904183	71.49761436	63.51587405	94.36315825	80.9549027	97.64728256
Sc.chr06.1030	40.11747836	51.61791508	64.37035768	57.65007251	55.18317706	49.92382789	45.53111359	37.05328788	42.56877946	41.95214563	38.30137014	38.5394495	47.41621065	58.50348007	55.22350809
Sc.chr01.3515	0	0	0	0	0.398428668	0	0	0	0	0	0	0	0	0	0
Sc.chr05.823	13.10169663	13.1409328	11.98909839	8.043565843	12.42716097	12.71093891	16.89647789	11.19760903	13.05952484	22.72066304	19.48742065	22.46099009	25.4026918	18.5302423	33.39369126
Sc.chr01.0839	0.558881715	1.404874356	0.589906847	0.283748111	0.670064068	0.288767197	0.974956494	0.496850309	0.63269732	0.54162453	0.334579319	0.231379501	0.233454096	0	0.529775213
Sc.chr07.112	2199.609997	2215.76251	2773.205905	2700.602194	2428.279346	2517.209522	2647.259205	2260.107381	1992.764766	1175.312167	930.1858428	1014.344345	24.41269641	8.199744762	78.59634259
Sc.scaffold.139	191.1514783	243.1748724	224.8468251	235.2288768	181.9758319	194.4209671	126.5605077	105.9991786	94.15347637	75.51855477	93.76324685	78.00577685	85.87884268	73.82365615	94.78421836
Sc.chr03.1246	35.90268409	59.59868494	60.1633263	73.51403316	66.23705695	69.38925107	50.47653468	36.43443895	41.76543872	43.41053697	49.31327151	40.75878802	44.61414057	39.60802509	52.28770711
Sc.chr02.0048	12.75998847	17.54106415	9.203360307	5.290639741	6.147700263	12.88367731	10.0167799	8.602329857	8.037509569	10.27922482	9.268503172	11.09365244	8.705760281	6.999259254	8.063633062
Sc.chr01.2830	94.01525996	81.49336887	69.71224018	81.97541328	72.78604625	75.50816435	75.23920059	59.16009674	86.25449925	35.42782774	37.36427011	29.4354465	8.485534468	7.009194328	14.46582292
Sc.chr02.0078	22.29290688	31.37930447	39.31797466	33.47714854	31.67104098	30.66668605	24.13972516	16.71133353	18.96115603	16.5207833	15.33060525	17.1177056	20.93899211	22.31013887	25.06025963
Sc.chr10.478	41.12951043	50.71711454	45.42739046	58.64391963	43.11902917	47.09919075	51.87875484	36.68762207	32.91603026	38.1141655	30.70444637	38.66092123	38.88753956	37.41088789	42.08080859
Sc.chr01.0258	52.056629	55.12696259	65.24536353	67.63886054	48.14321157	51.67494473	32.17218739	35.86484672	35.65433527	32.55039862	35.13749463	36.45954418	35.48011086	34.33895139	41.4177168
Sc.chrX1.472	0	0.532862567	0	0	0	0	0	0	0.295359098	0	0.406094211	1.872239167	0	0	0
Sc.chr01.3081	1.110219469	0.949642213	0.390616982	2.740043548	0.575159495	0.66924261	0.860778987	0.383830991	0.075196411	0.104605088	0.310166445	0.119164829	0.480933139	0.208201938	0.70159957
Sc.chrX2.719	3.824535422	7.10354945	8.970769761	4.077660467	2.377603263	3.765548612	8.376834926	5.355067004	9.584482842	10.81045344	5.128683491	6.075466882	8.697888888	11.11696693	15.06536002
Sc.chr06.1060	31.73655933	44.43438545	43.57095353	45.42718283	65.18965923	52.6428606	70.71282004	43.10912989	49.0720664	60.46852807	47.43813293	54.93039859	93.26750845	121.6471693	100.0439383
Sc.chr08.354	1.436089443	0.717884292	1.102407928	0.695971061	1.339163023	0.708281763	1.480360528	1.117108113	1.352908757	1.660605765	1.750717266	0.756696663	0.381740679	1.432255829	0.86628058
Sc.chr06.0716	3.987566878	4.727948514	4.077399187	4.705416366	3.95083487	3.718244517	2.934655359	4.507385165	4.443699163	2.958710757	3.23762782	2.889023055	1.39673567	1.682543983	2.893981963
Sc.chr01.0191	0.138613717	0.335370247	0.585234252	0.344838198	0.54288452	0.325870886	0.411074432	0.064695068	0.388682352	0.63472623	0.209115364	0.214243648	0.459349775	1.122964127	0.762089426
Sc.chr01.1006	5.100698233	4.808155258	11.92138806	2.589659762	3.397453759	4.612067292	2.860088319	5.951611936	3.997651046	4.943198555	3.358934289	4.223423238	12.07365868	11.99097903	14.15980217
Sc.chr01.3286	2.315507585	3.001219492	2.269473213	3.232897832	2.776148139	1.869365356	5.337713215	3.602383295	2.369282335	2.805011497	3.673425817	7.349499558	1.61204275	1.116597371	1.175847959
Sc.chr03.0606	41.61431047	48.80155552	55.04045386	56.50538071	57.01661592	55.87156646	53.18298625	33.19289135	39.28704369	47.9468304	41.50494867	36.54532109	61.38855183	70.55260096	77.21411072
Sc.chr01.1735	78.97905968	114.6269177	110.550041	76.30066939	115.9609829	103.171348	87.54591704	63.35627522	99.76005408	99.65423391	74.52138631	74.21604798	102.0830774	129.0810429	125.3762839
Sc.chr04.0478	20.88686602	20.23222362	22.28969333	27.89801592	21.15398252	22.17954925	20.18896875	21.44815696	19.84314756	17.98537048	20.94505924	16.21280752	16.44805489	11.24504929	15.95290127
Sc.chr08.016	1491.508108	1037.181644	1070.376229	843.9004204	757.3600452	767.1125132	1010.014897	1398.043187	1049.811719	796.2774091	564.9412769	492.7021847	14.72428333	11.12977449	27.95838489
Sc.chr05.662	24.36360298	24.89369354	31.09641482	32.77716652	26.50576011	25.31065711	18.8394298	15.92775137	13.27161358	15.82459611	16.43711109	17.19259331	20.20980065	24.86195214	25.96111863
Sc.chr04.0653	0.388423891	5.268440093	0.40998642	0.230073078	2.656191121	1.873141852	0.451731121	0.30214795	1.183877376	1.3175054	0.651093198	1.000590629	0.504781063	0.109263	0.981852841
Sc.chr02.0807	82.89435366	144.1574769	127.400802	90.1703166	117.7553739	127.4907173	82.16939452	45.80031665	96.62234717	77.25648972	54.28185456	62.56467798	86.08042563	103.6890264	109.7143674
Sc.chrX2.415	52.77632328	61.25591579	69.81168608	54.1265017	56.85684777	58.95442647	45.03183115	31.67351737	43.53162257	43.33683048	38.15150621	38.62766974	53.7291879	51.54212017	59.57803794
Sc.chr10.467	143.5962074	128.7569251	152.7776061	135.8671311	128.5596502	140.6889433	91.12132871	91.84560719	76.44613842	112.8239858	107.2207574	129.0444651	149.6423462	102.7999606	160.0958953
Sc.chr09.107	73.86532148	86.42035181	109.5160264	100.3354266	88.41256223	83.11159563	65.90342839	57.3319984	58.25135493	67.32520977	76.30158935	64.12807848	121.6392237	118.5482381	137.262008
Sc.chr10.115	0.912607589	6.523686381	9.632690636	2.837940249	2.553038067	8.251826362	3.980058178	3.904455542	0.834461141	0.386937266	0.382438238	0.881588346	0	0.385072516	0
Sc.chr01.0566	0.943760861	0.830324	0.796921394	0	1.232088652	0.170670304	0.658547779	0.734134576	1.265655251	1.440525483	0.790986716	2.552711636	0.919857058	2.230018343	3.220595615
Sc.chr03.0079	48.41574913	39.4741993	42.56234778	52.05390482	46.91852052	53.13816367	34.26512351	39.38482538	51.09021107	14.79690779	18.71678975	16.68177704	4.758601346	4.46345837	8.141839186
Sc.chr05.485	44.47679727	44.5953357	42.49991882	44.59148257	45.46928481	45.18658334	28.95567896	28.7666266	38.51407862	24.45756986	24.65187198	24.20663048	27.06783022	19.51995948	27.20465653
Sc.chrX2.643	55.18688482	59.80321501	82.13559664	81.42220296	69.87223569	63.81060466	48.63965142	41.76136183	42.06862815	50.68909862	49.71266504	39.34203042	60.40020585	62.57495382	77.45680792
Sc.chrX2.299	81.38284953	89.00066086	97.74901069	104.1148747	102.3419437	83.80508689	78.26241673	69.73717703	80.12398017	78.65858053	73.6120576	69.89776818	69.93308533	83.52800783	88.86349191
Sc.chr06.0154	23.48600663	26.81879054	31.35432416	29.19200731	32.16450121	31.85418096	31.72739297	19.98806012	21.97373978	26.50800984	24.65661222	21.93673728	30.62787665	38.6381047	41.96587489
Sc.chr05.511	33.45712231	33.72839419	35.81891523	31.63719298	37.95877192	31.0443498	27.65398389	20.44875868	26.12476251	33.23463198	23.1673306	30.55002462	36.18125215	46.65381959	49.00672994
Sc.chr02.0377	87.55756541	90.75779143	104.846784	107.0782029	97.88377107	97.73378327	59.38511003	63.49053626	62.85172033	67.84659098	69.419501	64.89443549	89.7049724	82.42489565	91.58353268
Sc.chr01.1681	3.025403453	8.124558754	4.455840429	3.188130909	4.461446762	5.025831669	6.505131017	3.448014699	10.29335299	7.636797768	3.18431359	3.942072438	4.800331891	5.403120792	6.402621222
Sc.chr08.034	143.134204	123.9781152	141.3664712	124.2527356	103.7446955	108.6197137	110.6567504	141.7654937	115.6010724	122.7687003	126.1618281	125.5693135	92.25844661	87.64573593	87.23384858
Sc.chr07.305	164.859051	170.4947583	197.7656223	172.0119246	204.8708718	192.339361	167.8019317	173.7474184	172.1469262	256.4294648	271.0602717	229.7156448	377.7250607	419.0301724	429.0444962
Sc.chr01.0239	147.1251875	136.6085949	127.4383565	152.3712643	107.3278292	134.1013471	138.1669826	164.8716168	139.7262942	127.2983477	164.3923513	131.0262311	96.9112337	58.52417664	60.92015048
Sc.chr01.0781	16.61340799	20.76125597	22.99161214	24.49893228	21.31173256	18.07004281	19.02961657	14.52355102	13.99471955	16.11088928	16.40170504	13.15961927	17.60799944	24.14469827	27.53064324
Sc.chr01.1246	0	2.247289958	0.980402308	0.990314553	0.173229856	0.503915879	0	0.433516623	0.226480889	0	0.467088599	0.538361263	0.543188318	0.940611916	0
Sc.chr10.313	51.99741299	54.22174364	69.47673615	65.34701607	55.59760387	51.52022137	37.86163059	37.20569684	34.88793589	42.11018454	40.25734592	35.35251896	48.35198449	54.3464474	59.26290669
Sc.chr01.1904	3.043995522	2.812023444	3.85557177	3.353642937	3.292713604	4.734111264	2.655090624	1.420721576	3.265784015	3.304003179	2.040991631	1.17621243	3.204248186	2.055050213	2.885464551
Sc.chr10.066	32.88729599	40.11500131	42.67607211	37.94036528	33.60461223	31.7236642	27.34393009	35.38238817	33.17427358	37.32869228	48.74269707	30.70812642	77.17309228	60.14272588	62.07133397
Sc.chr04.0402	0.564980206	0.893175347	1.416316722	0.250988812	1.152479618	0.766285303	0.615996983	0.384551936	0.516601037	0.748582614	1.124615524	0.443443574	0.757171595	0.536382001	0.769861887
Sc.chr10.174	55.72282972	54.32864481	59.74729101	52.77478161	48.39724249	57.56358768	45.26932283	55.24014373	46.33565193	57.35063913	56.19090453	51.69839978	61.90647591	60.54833657	61.60102749
Sc.chr01.0013	0.247364689	0	0	0	0	0.671003775	0	0	0	0	0	0	0.241099376	0	0
Sc.chrX2.542	185.461932	188.9495287	171.9824983	228.977367	185.2197337	200.7582042	166.0196218	162.3957468	165.5984094	189.019657	153.2331632	173.318074	216.6893149	271.4657377	182.2732392
Sc.chr01.2812	0.220653948	0	0	0	0	0	0	0	0.089670837	0	0	0	0.07168839	0	0
Sc.chr05.643	77.60348025	88.95087227	70.95148702	72.34861961	50.96180638	58.30970791	37.65782953	87.57371848	74.62281952	69.05030482	77.40816748	68.10269971	86.82381024	41.96842661	68.38148363
Sc.chr05.247	76.6830535	93.50415915	98.24692613	90.80067559	71.37564997	83.84351934	50.48808538	42.27754068	48.94166874	45.18845401	49.34258399	43.89978538	60.06818744	44.43389396	52.99292328
Sc.chr06.0322	0	0.528503773	0.811588659	0.683161778	0.448130404	0.608340164	0.335334145	0.299058502	0.117177229	0.48901274	0.483326853	0.928462164	0.374714777	0.567765406	0.728860085
Sc.chr01.1311	44.80791288	45.34562374	49.54748763	47.59929687	43.3969483	39.31615576	25.95486283	27.49842927	23.90415472	23.91272301	30.64292245	22.28309193	32.93742889	31.29198483	36.13323869
Sc.chr10.373	0.793236977	0.327137146	0.313976942	0.880976027	1.664322284	1.075871032	0.951351459	0.231391784	0.241770738	0.336325218	1.578969686	2.107256531	0.676502469	0.920437047	1.597841214
Sc.chr04.1007	229.3836358	244.2127066	290.8404829	263.3894599	270.7838268	282.4571279	234.4879822	190.2520083	186.1354251	238.0877843	242.6732045	221.711603	327.7048536	318.0891912	355.5564084
Sc.scaffold.027	0.503400389	0.251643958	0.386433159	0.081320864	0.128024791	0.206898275	0.558835822	0.106796208	0.446345979	0.349260803	0.230133234	0.309457253	0.178418234	0.386197362	0.260281827
Sc.scaffold.232	0	0	0	0	0	0	0	0	0	0	0.56814142	0	0	0	0
Sc.chr01.1143	0.909663694	3.001219492	5.44091655	2.96348968	2.544802461	3.015909441	5.818588279	3.066314352	3.511914951	3.085512646	3.557909282	1.757489025	1.477705854	1.02354759	1.437147505
Sc.chr01.2185	193.9350953	231.9476447	264.1837164	247.0158076	233.2920947	230.5165889	194.1746572	157.6999821	160.9717645	190.2947326	179.2085525	174.6805838	251.2117565	234.4765754	251.5915987
Sc.chrX1.360	17.46876297	15.09462901	25.02368439	28.89819663	21.33180037	19.33045094	12.55232862	12.1650647	8.214642238	13.54348914	16.66280017	16.87500524	25.70162023	25.55245797	25.86356785
Sc.chr08.525	191.5221102	220.3186892	266.0248132	244.2858425	204.8919426	228.4208685	142.9686648	159.0355732	164.7365368	157.4254265	162.4884462	158.9062993	213.5839099	199.3039073	218.8596007
Sc.chrX1.291	28.18119547	28.87008409	35.46841237	34.48254621	28.36434722	25.78619548	16.27137363	16.17912669	17.23471349	17.45530074	18.74138459	16.54112932	22.69047355	19.41332672	22.38709267
Sc.chr06.0850	11.58499554	14.08722041	16.7018115	18.32677303	11.9448755	17.88446936	10.5156487	9.378091066	8.095443651	12.06019096	12.31466453	10.91826849	12.11778027	16.45316855	12.94584777
Sc.chr06.0346	2.298878357	5.056402404	7.279487136	3.858100448	0.714573155	2.078652999	0.44559347	0.397390238	3.736934673	0.216600752	0.642246823	2.960986944	0.746883937	0.646670692	1.210640562
Sc.chr06.0381	22.05217933	18.08995058	17.36222081	18.02847546	12.98766626	12.08682929	18.60640482	19.89365084	16.63853457	16.45993565	23.94999109	14.73013261	18.25593801	13.50978227	19.76557141
Sc.chr02.0770	0	0	0	0.759241158	0	0	0	0	0	0	0	0	0	0	0
Sc.scaffold.203	0.446195799	0.490705719	0.824189472	1.387537242	0.728140999	0.706040365	0.972973083	0.260315757	1.019970302	0.945914676	1.21539114	0.754302054	0.217447222	0.753084856	0.52869746
Sc.chr08.520	0.441999601	1.319389671	1.577336915	1.252934915	1.256129791	1.275097486	1.707343363	0.392941176	1.25735942	1.106574733	1.252472383	0.752291354	2.441225659	3.161629871	2.932862151
Sc.chrX3.247	38.57054677	42.45428412	36.30387676	29.39049434	30.4786781	34.96480493	35.62170633	37.65124225	60.63368235	52.61579795	40.48431606	34.94075079	60.57284468	46.17421777	43.45025114
Sc.chr10.450	88.31734875	55.25793188	47.42776966	51.32923148	40.86864862	53.63816677	44.79158724	65.25684215	84.87006895	70.38674355	61.40565229	53.88345472	59.11287374	37.91906387	45.32090909
Sc.chr06.0752	6.059656997	6.664133427	9.750070121	10.50522356	6.270866301	8.218741209	5.092096446	3.793952083	3.693846328	3.822526477	5.264538948	3.71209684	4.321592592	3.180481013	5.674021047
Sc.chr01.2815	11.6033162	9.667269767	6.123724839	8.591163972	9.836518239	10.49175479	6.287201629	8.889252953	8.573515959	5.814190757	5.451890737	9.680433625	5.483357384	2.522176963	2.999731826
Sc.chr01.0023	0	1.064157892	0.87544159	0	0	0	0.361717052	0	0	0.11721923	0	0	0	0	0
Sc.chrX1.653	60.63857646	68.83312991	63.782173	63.29328446	76.2631807	82.00599616	63.33159665	52.41984437	67.98174539	67.51722465	62.31283312	63.00900489	69.94677003	61.40711373	66.827359
Sc.chr10.312	15.10297775	23.03516133	22.10849364	23.50738846	23.54124664	15.35071967	18.36583688	10.03324907	17.00173797	15.79847611	10.53304876	14.16365764	17.29921013	26.60703557	33.02180679
Sc.chr08.469	50.70976119	62.77854537	70.32871632	73.79547405	61.57094033	56.46181339	46.63758051	38.31142216	40.5582649	42.03282283	39.2582399	35.04700336	53.93825788	57.00476329	64.06167433
Sc.chr09.415	74.38929935	88.28873225	98.40522486	93.74623205	89.50275216	86.58514225	63.3097516	52.33239405	56.30589863	64.73024252	60.25120728	59.48584255	70.58215124	86.6492846	93.77429959
Sc.chr09.001	1.314665479	0.722904462	0	2.044110809	0.306483591	0	0	0	1.402439353	1.672218392	1.377312534	1.904970621	0.320341829	1.664159543	1.869296755
Sc.chr03.1125	2.43422622	3.50075846	2.865821407	2.162778596	3.754118725	3.047586867	3.103176835	1.602226776	3.595496907	3.334443448	2.510988907	4.793417111	3.28509907	4.582516351	4.792400247
Sc.chr02.0312	89.82489952	89.02191644	88.00437037	88.44020737	81.34121834	81.0684959	68.52319706	65.86645823	80.38460576	43.00312974	50.50535932	44.49834849	32.77505063	27.98872189	35.56715989
Sc.chr01.1176	0	0	0	0	0	0	0	0	0.75893596	0	0	0	0	0	0
Sc.chr10.249	5.67105008	15.04160084	10.21118385	2.469928845	4.562448155	7.842488918	6.207384112	2.767942099	18.43711618	11.88092705	1.863933997	3.974447775	6.069315527	7.788607893	7.273009103
Sc.chr01.1827	34.8704416	48.3529807	48.25055229	51.47328493	47.34018045	43.95085659	34.86344217	26.08868854	37.21957711	32.95888509	26.68431962	28.40386303	26.59870537	29.42699321	34.36089036
Sc.chr01.1534	0.53484257	0.58819538	1.129066442	0.712801087	1.059831592	0.181352372	0.058313797	0.312033302	0.815073471	0.113384177	0.392230397	0.6458293	0.716781929	0.394932125	0.887229043
Sc.chr03.0677	41.7206856	47.73011802	48.1415607	62.47154185	54.33909432	51.48014401	42.19766228	28.60578378	34.47841713	35.22008519	30.45599056	28.34106171	41.33109364	44.13456128	49.01459429
Sc.chr01.1936	0.144613203	0.795194908	0.610564391	0.642434826	1.61823336	0	0.126137228	0.224984012	0.617073315	0	0.242407006	0.279395691	0.140950405	0	0
Sc.chr05.266	18.64645779	33.56889374	35.99301973	38.12711031	38.46785483	29.44758416	30.96874616	25.23428011	23.74510574	27.07509399	22.37159767	19.12304068	25.14509255	38.90801997	36.92453713
Sc.chr01.2583	10.21401912	17.33775355	13.3591008	14.99351829	12.21638767	17.8687777	10.07111414	12.95429595	15.43030349	15.25142176	16.74898802	12.86980152	20.55989169	24.17224495	23.57374554
Sc.chrX1.206	3.207666735	0.766879362	1.766469677	0.74347057	1.170458105	0.504414312	1.338102646	0.976377202	1.700286795	1.419152701	1.051988861	0.673617208	2.038970986	0.35307836	1.586406148
Sc.chr02.0252	61.57245227	80.76663102	82.01439127	92.55914415	80.21314998	75.39379109	69.98574388	51.52578979	56.20726131	62.19028322	53.98569698	62.41930894	77.21597791	84.9176317	85.48132684
Sc.chr06.0123	96.31510351	118.1945031	138.2869536	123.8398489	143.2559196	126.2074022	100.8287852	87.71330853	94.48179748	96.07419953	90.77326219	98.28914453	118.8709469	155.3733517	141.448537
Sc.chr01.0415	43.66702274	48.63002527	45.50849258	38.41614948	46.38167222	52.40484029	56.49016546	41.79183217	52.48938429	64.74845617	55.71987052	57.23115087	77.17172595	78.72111637	89.12252401
Sc.chr01.0651	24.3070977	26.36438568	33.59144064	32.2463843	26.48323256	25.26400766	23.31446402	15.49680676	12.80586411	14.80378883	20.30230479	12.18425078	17.74822778	24.21337347	23.08077624
Sc.chr10.483	27.16917509	25.19293439	22.50165571	27.51497968	22.21318669	24.91303374	25.38931524	17.67047309	17.01534787	15.49633165	17.75388563	16.81467472	16.72370295	17.71444411	16.30743581
Sc.chr06.0858	17.87142553	25.56248639	22.33533326	31.4648192	31.79683842	28.45243846	20.65668764	15.26645981	17.10969779	21.19790376	18.92980061	21.92419726	21.0521376	33.40159723	23.28044855
Sc.chr01.2031	83.48524641	85.57815297	76.5285953	90.14974546	92.61572174	95.76236272	138.2871611	89.11848572	73.24622092	65.7913897	46.06216085	74.9487418	5.525940059	6.443983842	13.43567623
Sc.chr07.489	18.03386536	17.29196028	15.51249026	8.667168062	16.21824114	15.26174722	14.89016395	13.27938175	15.92236936	15.7821795	17.10475472	21.38864943	19.82896963	18.41407305	20.80560471
Sc.chr01.1874	1.168830532	1.15011829	4.285538674	1.311777916	1.66359614	1.557478222	1.448762015	0.382826198	1.649990353	0.678153139	0.670268063	1.426234549	0.779470496	0.882541852	0.466508614
Sc.chr05.100	16.57609398	28.1225382	28.05805985	17.51152993	35.53298251	39.66377871	31.29695211	18.16201578	22.919866	12.51346795	18.55195554	13.37644424	8.275152783	6.482468069	9.293553869
Sc.chr01.1938	1.154000445	0.403809914	0.332198818	0.74568328	0.684799273	0.901162064	0.411776108	1.224103858	0.415678373	0.845129719	1.230973077	0.709403122	4.805842476	3.851154925	2.585582342
Sc.chr04.0408	7.581961072	6.290291796	9.406867653	9.218333678	5.457721	3.969050632	3.828740872	5.380513863	4.783981464	4.85022212	3.233046271	4.625843754	7.000979999	6.173874908	5.169663621
Sc.chr01.2082	0.285999742	0.314529426	0.704378291	0.508214162	0.711191132	0.862006202	0.665226762	0.889896192	0.464906004	0.646726789	0.559306226	0.276278701	1.300860732	1.850378883	0.903683016
Sc.chr10.170	194.2637355	217.6625173	162.0539655	195.7998585	217.187894	185.5698218	172.6328123	128.7720989	165.5323655	122.6634125	106.3560739	132.6741483	85.50991209	85.05396153	68.8074289
Sc.chr10.031	51.49106458	51.08524864	49.14580799	49.83736829	45.87037743	35.76079949	37.84116853	37.15645041	32.4564536	39.01842915	47.10408867	34.60696629	50.29366708	52.05121237	47.56321744
Sc.chr01.2709	2.84844187	1.044195334	1.503283539	2.530803859	3.541588161	3.004831721	2.898608027	1.846459691	1.736353485	2.012855472	0.795780575	1.375812115	0	0.801262002	1.350047657
Sc.chr09.232	7.592872286	4.854821762	5.498233656	3.843747501	3.210881001	3.911737725	1.694203851	1.785643298	5.758670151	3.144440721	2.367908137	3.155666737	3.61422609	0.819575129	1.004293435
Sc.chr07.275	8.327972672	10.37635691	10.00974355	9.794444227	8.843239232	7.96544939	8.60760619	5.654365161	6.895913933	8.082484049	6.17293703	5.905799156	5.442639383	10.03410366	8.624357017
Sc.chr01.0741	0.658868563	0.966124655	0.695444254	0.390264146	0	0.198583672	0	0	0	0.744944642	0.552212222	1.485105601	0.428120388	1.482709126	0.208184919
Sc.chrX1.682	7.855405554	7.760471553	9.837351202	6.624540412	8.815093195	4.454349896	19.39404553	21.23167107	13.87853076	21.22564649	30.01760978	16.72020956	16.87012632	32.58389813	17.66917896
Sc.chr03.0321	69.15210412	72.06811854	96.34244296	106.7954842	78.19708532	73.86715533	63.12885827	51.73117342	42.42292767	52.31142193	57.06965443	49.6106732	55.47852949	58.50617898	62.91357381
Sc.chr01.0520	7.927591229	4.670572502	3.28730075	5.28267191	6.600474923	6.656141866	7.902573347	6.386970812	8.456878267	6.722452252	4.508624284	7.111125271	4.415313877	4.300749662	3.488978582
Sc.chr01.3053	0.291921061	0	0	0.129684049	0	0.923845777	0.38193726	0.113540068	0.17794927	0.123771858	0.244665456	0.140999378	0	0.36952611	0
Sc.chr10.526	0	0	1.653611893	0.521978296	0	0.177070441	0.34162166	0	0.835620114	0	0	0.378348332	0.190870339	0.991561728	0.742526211
Sc.chr08.164	847.1206589	577.0737118	627.362274	513.465518	565.708496	617.6945749	818.5738304	1077.788259	1106.28887	1113.863865	1301.465483	1029.467562	1225.748453	720.0842422	979.1604807
Sc.chr06.0805	11.35100367	9.604279666	11.83001719	13.17438693	10.83282123	9.708823118	6.850272457	7.286525268	7.093888029	6.555707353	6.856595036	7.428666983	8.192972275	7.801321165	9.499682597
Sc.chr02.0882	17.2155614	27.59934864	24.82550614	23.59000794	25.66319134	18.087677	18.0827424	11.78844644	17.58897713	20.25282215	16.66417896	15.22502315	19.26100004	27.82852519	20.80094923
Sc.chr06.0978	0	0.975239038	0	0	0	0	1.031310673	1.839491919	0	0	0	0.571091821	0	0	0.28019857
Sc.chr10.241	33.88320969	31.77890116	40.7394209	33.98928438	41.34276543	39.09962405	24.72784692	21.9997084	25.77652081	28.32684484	26.22258928	23.69076473	33.89058237	32.4563519	32.37759642
Sc.chr10.296	3.20664058	5.289774823	6.769300858	4.189792341	2.550476491	2.046673722	3.208272984	4.98877591	4.139373792	3.998783112	4.74274577	2.915433299	3.217346191	5.969267926	4.023051713
Sc.chr01.3241	0.385240089	0.706115697	2.304213293	1.140936166	1.436955852	1.277229408	0.224014203	0.899013981	1.330729925	0.435568725	0	0.496194533	0	0.108367402	0.243451217
Sc.chrX1.340	3.322608478	3.654052735	2.787659928	3.936126364	2.701129701	6.008625951	5.498973432	6.560900823	4.777857262	5.851753969	7.497407022	6.09015079	4.317936864	5.679761437	5.330037093
Sc.scaffold.155	1.141683179	1.883356361	0	2.028741555	0.354875737	0.17205225	0.331940075	0.148015797	0.347973674	0.968126438	1.116348054	0.551438864	1.669149528	0.80288399	1.623336656
Sc.chr01.1709	0	0	0	0	0	0	0	0	0	0.216600752	0	0	0	0	0.726384337
Sc.chr05.503	3.261780438	5.380735261	5.164276888	3.29323846	5.668496193	6.166743423	15.90642179	2.075956574	3.70549884	11.818065	2.48524533	4.296700297	0.57803005	0.875827394	0
Sc.chr01.1666	87.99236861	71.177919	76.71527264	72.580409	63.81936792	76.01953658	54.79650586	55.46838983	67.0110552	61.76882462	66.12970784	47.53529413	99.15194575	72.68800929	76.05681088
Sc.chr01.2672	38.198855	63.99025799	37.05514546	39.68900771	77.59649149	80.00534452	100.3551786	66.86809026	82.45845372	57.15937243	51.45487464	85.69543611	19.53668788	8.9409709	20.62907914
Sc.chr04.0499	24.38472047	31.88267055	37.57804428	30.13913112	35.42217671	31.60319472	25.05050453	18.75767449	24.4437464	21.64276045	17.57613827	16.17504551	18.80241561	25.74554586	24.24482202
Sc.chr05.269	11.5927777	15.44977713	17.60102087	7.509383989	15.01732355	11.30841113	10.21129143	6.663408607	10.51306126	10.31472256	4.35552078	7.88876959	7.625536771	12.9637961	9.906364275
Sc.chrX3.380	45.82598793	38.31142233	42.1871924	45.75305135	40.69097509	43.47682488	37.47519629	40.8307394	37.99958726	39.6684619	44.20665355	35.05390985	55.78251599	46.24579652	51.4115385
Sc.chr02.0800	1.925615862	1.254935818	0.978617053	3.485135814	3.059255023	1.354226132	4.665546195	4.93752848	3.434501923	4.354365343	4.602606469	3.375854614	5.908581071	9.38899117	7.166110323
Sc.chr02.0027	25.56424774	29.50275456	21.65333984	23.97536571	20.60145995	25.04154548	25.3950875	18.84256835	17.26685484	20.67440238	20.76466281	15.62512976	23.91700415	31.62787828	31.33817954
Sc.chr01.0877	21.11708561	23.96614508	28.94913026	31.56693049	28.15909086	26.0623362	20.91699334	15.48483295	16.26455154	15.45876991	14.75216349	14.01188306	17.45064227	23.1844684	25.97615639
Sc.chr02.1031	0	2.385584724	0.381602744	2.24852189	3.539885474	0.163449638	0.630686142	0.281230015	2.86498325	1.992726917	0.454513136	1.920845376	0.352376011	0.762739791	4.969213875
Sc.chr06.0573	20.64012773	39.72336869	37.17222708	33.00927704	37.11073244	31.08533958	25.93574142	16.70784171	25.51748576	27.45696924	17.73141824	20.31242462	27.47275554	39.29959199	36.62359382
Sc.chr05.622	71.03301914	65.78430603	102.0353702	72.6024357	69.72501691	82.09629522	44.25553327	46.11533079	43.30031502	43.02478572	49.2389231	36.11506803	78.0833207	80.22635797	68.85243049
Sc.chr04.0179	0.848362651	0.186598083	0.08954577	0.753759272	0.316441541	0.153418432	0.443984829	0.923896438	0.155143497	0.1438792	0.426618828	0.655621658	0.744187605	1.073893568	0.402090006
Sc.chr07.133	823.0711027	688.5077537	737.1824213	749.7634971	562.7287789	608.6746435	634.9073259	989.5106629	670.2638013	787.1946062	873.2739752	710.5432914	697.3704214	524.5652517	636.192435
Sc.chr03.1213	66.57769368	71.65929498	70.97811046	74.05296817	74.3764948	69.10147753	62.94732842	42.63879682	50.75597544	50.44311096	53.0032242	53.27323611	68.14409943	84.69932012	79.63923138
Sc.chr03.1033	27.15172868	29.75151409	34.64121759	33.75597897	29.31369789	25.1167737	24.08516534	18.83958487	22.81809515	23.49918211	22.4250557	23.39587955	33.14426199	39.43074166	38.79391441
Sc.chr06.0213	6.482660808	5.941111382	8.553164961	6.239740548	5.541364234	11.72328435	13.66486641	4.622516331	3.951701034	13.28484612	6.338803893	3.131158607	14.21654942	22.79452248	15.87469831
Sc.chr03.0630	46.07384772	51.17878902	46.60813267	43.63767919	45.12162638	43.33369434	34.53694085	30.13235233	33.40465702	36.43523197	28.80927146	26.9473411	40.59014814	42.00539977	44.48891223
Sc.chrX1.092	1.217598209	0	0	0.21636406	0	0	0	0	0	0	0	0	0.474703435	0	0
Sc.chr01.2585	0.199996982	0.219947528	0	0	0	0.361675794	0	0	0.243828362	0	0.502865598	0.772796592	0.974657053	1.18143525	0
Sc.chr01.0113	2.302518703	10.9115002	6.915416718	1.896975755	3.318267262	2.649747687	7.686487357	1.270044098	23.22269677	3.532238627	1.280679829	1.172789959	1.774958145	1.483809711	1.904817834
Sc.chr01.2200	61.79189635	88.80600504	84.93701723	98.07369097	78.57457797	75.04682661	60.38945445	41.62148193	50.42256376	50.73117531	52.84846965	51.28051891	52.97222251	57.47897664	58.97314749
Sc.chr01.2068	0.343060517	0.251521504	0.120701598	0.406406459	0.53317705	0.103398797	0.398974202	0.35581413	0.348538108	0.290909039	0.383368744	0	1.114571325	0.965023579	0.325193961
Sc.chr03.0593	927.0454838	699.9011323	649.585373	684.8723156	636.4976956	817.9624698	1068.116992	876.3263532	749.1237039	592.656298	501.7424573	849.9336929	55.3339	37.268743	78.30871143
Sc.chr01.3215	146.9200793	138.2921043	180.9133599	199.24699	157.2070945	146.0989179	111.920852	108.4128417	99.48722023	110.0638108	116.5602677	97.0171466	121.793582	139.4780634	153.1625995
Sc.chrX1.499	0.281995745	0	0.396866854	0	0.13148146	0.127490717	0	0	0	0	0	0.227008999	0	0	0.089103145
Sc.chr09.544	241.194163	170.588241	192.3459548	228.9056468	143.6021568	174.0349474	161.5757831	279.6229859	199.7092719	276.7919586	322.415747	235.0748866	543.6658461	430.0399581	269.3493432
Sc.chr01.1991	0.482869427	0.35402513	0	0	0.075046496	0.291074697	0.070196232	0	0	0	0.06745058	0.155485616	0	0	0.305147758
Sc.chr01.3341	0.145960531	0	0	0.518736195	0.136109172	0	0	1.021860612	0.266923905	0.495087433	0.122332728	0.563997513	0.284527214	0	0
Sc.chrX3.264	17.38407505	20.55051901	20.44103376	24.85371356	20.17105136	21.76046379	17.68200786	20.52640275	16.56857783	20.83960198	19.64811004	21.93508641	34.66021394	27.9070867	35.26552198
Sc.chr03.1086	1.106550838	1.729327216	2.950682931	0.827920965	0.977557327	1.579810623	1.168371478	1.1325868	1.597574303	1.876669712	2.440590984	1.293979425	3.008513901	1.621885354	2.649907668
Sc.chr08.026	165.5803161	146.4698516	148.5470658	124.923772	118.3415013	125.7045771	102.3843945	143.826563	153.5424086	150.1989996	146.0979554	143.5414935	131.650618	96.79766355	140.4373204
Sc.chr05.599	1842.271527	1466.979959	1387.412071	1469.260035	1199.490392	1576.5298	1287.378311	1196.831873	948.2060966	630.0342015	587.8028285	764.4086565	35.71233545	33.53647332	67.50542691
Sc.chr06.0965	191.8513194	233.5952969	232.0518466	239.9911144	265.9579428	245.5914577	215.2449914	171.3485151	203.5182292	204.1750723	195.3854306	202.0328381	252.9923306	272.758529	285.4243693
Sc.chr04.0048	80.67826415	77.77411441	88.48339005	95.76213349	80.99304985	81.15636183	69.3261372	76.53554786	79.30253143	81.02746554	82.99080718	66.85450539	107.6314175	96.59415811	93.62402464
Sc.chr02.0307	72.0681624	72.19442147	81.34461799	88.99880556	66.1201079	65.6635001	56.27041033	60.03901448	51.22958506	58.9439751	72.1169586	65.04285047	77.83355707	73.49654982	83.57551823
Sc.chr08.229	80.12135377	74.23803437	91.3574509	100.4553773	80.48203604	77.10702504	49.50183501	54.15244521	45.06961811	46.3766947	57.77001228	46.76132445	50.29087859	43.08736198	56.21688696
Sc.chr01.2195	0	0	0	0	0.159953115	0.465294589	0.224422989	0	0.522807162	0.14545452	0	0	0	0	0
Sc.chrX3.099	0	0	1.012415444	0	0	0	0	0	0	1.355596543	0	0	0	0	0
Sc.chr05.798	96.73109863	92.9777023	96.50555917	90.9941699	99.68129328	91.81308245	65.44835436	63.38466711	69.82563827	73.68455346	72.64458794	72.43170853	81.55046226	85.08983198	86.04670024
Sc.chr04.0110	58.17873383	68.82130688	82.66912714	71.67247058	72.76158492	74.62008696	59.01857699	46.47316239	52.09421692	57.87475957	53.75988941	50.3449916	79.19663074	88.78672003	91.94554803
Sc.chrX3.304	59.62195755	53.2687036	56.67858981	45.60423484	49.27792552	44.22535134	33.89805517	44.5723577	40.01346354	48.62923503	47.7063099	52.42191003	39.86527534	32.2765841	37.8725806
Sc.chr06.0756	20.75385985	30.70671081	28.90684219	30.89097654	29.22918658	25.14991388	20.24847049	17.72517246	28.30203483	22.58827022	22.7739359	23.97545726	24.08615695	32.31979653	27.78557871
Sc.chr09.351	20.98959079	39.64605059	39.5531726	24.70726534	32.62155663	41.1744621	32.58191445	18.54131273	21.28858453	19.70939323	18.63542085	24.22829435	22.71180457	27.32006913	27.25926755
Sc.chr02.0290	45.50385888	49.33822952	49.38286425	50.5654611	46.97473997	48.91007518	30.74594943	32.40536758	38.36473024	28.80396181	31.15480953	36.77545784	24.86172931	26.71808146	26.85244789
Sc.chr09.074	184.4522873	248.4029911	215.8258914	362.8267179	257.2927533	264.0451918	248.2089097	168.2797794	154.0174052	90.24442471	102.4155385	112.8081529	38.26223608	33.60073844	41.55306372
Sc.chr02.0669	20.11214937	19.89487638	16.06187551	17.11300919	14.28930589	18.85900422	10.95251934	18.21097	15.17900559	14.70858057	15.34024714	14.08312432	19.49902578	10.05780349	12.60893566
Sc.chr02.0430	0.234215735	0.257579746	0.247217725	0.208097659	0.655223225	0.2117786	2.349358262	1.548633718	1.213572639	1.092358609	1.07965745	1.018146673	3.538393669	2.569495507	2.22017804
Sc.chr06.0460	2.038077002	0.407524329	1.955651384	3.127754309	1.727745867	5.360976285	3.87859546	0.864754578	2.823570877	1.414024357	3.416314244	4.116588944	6.320542122	4.847056014	7.727736652
Sc.chr01.0586	30.45428786	33.23393711	37.18560891	33.80541279	33.58216092	27.39528461	32.98232887	28.43999031	26.15231795	26.35577744	27.29602489	27.98223086	32.42994108	53.58067037	32.80143551
Sc.chr06.0372	21.59098307	30.96447011	22.71256893	19.57216083	24.55499598	21.69914433	25.70380459	33.59047375	33.03697705	23.07150978	29.5892049	25.7895376	10.80644074	9.602708506	11.27041854
Sc.chr03.1018	267.8914373	264.2385003	331.862252	354.3762363	271.2674569	244.926059	243.5229031	258.0057712	232.0002627	292.0664261	346.1090574	295.0316379	357.6882012	360.9297405	358.669442
Sc.chr10.009	5.403068083	5.372261662	5.703007944	5.885613541	4.727811046	4.651236142	4.51908968	4.749908513	3.316161714	2.949863468	2.667431425	4.28993384	2.416689023	2.592114123	2.946718192
Sc.chr01.0171	0.484528772	0.532862567	0	0.430497564	0	0.438112431	0.422624734	0	0.738397745	0	0.406094211	0.468059792	0	0	0
Sc.chr01.1491	0.917805517	1.892550941	1.372403686	1.087277817	1.069824739	1.071931716	0.867257592	1.130411938	0.466229984	0.389141139	0.57692473	0.886609598	0.633646042	0.387265768	0.507503676
Sc.chr05.668	38.52453917	38.25883554	43.01894669	50.17889082	34.52180122	38.65083342	18.36716043	18.75802261	21.65004548	19.29639899	19.92600604	17.01395733	20.14581918	18.05693277	20.65071176
Sc.chr06.0664	12.91189309	12.60951926	16.79052075	15.96909424	16.1823336	12.04857328	12.07313472	12.53482351	11.39696633	13.57682076	13.07266354	9.579280839	16.5113331	19.43896838	22.32474411
Sc.chr08.401	64.47641409	74.41465917	87.59365006	81.99518356	67.1447408	76.9589066	48.1274535	47.3303755	47.23983059	56.62749105	58.56710099	47.22699779	73.97904163	76.83357709	78.83277651
Sc.chr01.3159	0	0.557780601	0.981460296	0.675943117	0.630606525	0.535032986	0.294925174	0.526041754	0.566813233	0.430084946	0.141694743	0	0.082390075	0.428012257	0.160257456
Sc.chr01.3105	66.60886913	71.30196356	75.92527789	74.82531079	81.84179969	66.52226197	59.17032668	60.41408763	52.83439584	50.69589873	57.54233104	58.80697787	66.25214804	56.55645401	60.94034093
Sc.chr06.0121	1.734873152	1.734485538	0.166470996	0.980898811	3.823845606	1.426070663	0.962960385	1.717579283	0.38456151	1.872360862	1.586220341	1.828260395	3.381863733	7.187158832	4.186053808
Sc.chr04.0026	98.07325865	71.15746363	71.48349168	66.41374072	64.72530291	74.63955795	69.67243548	75.63363859	69.46192572	77.14742476	85.7890714	79.47011596	75.32103083	78.37635898	87.77125976
Sc.chr05.648	69.44185881	86.56343186	70.20698243	76.50865264	73.01998064	68.08327809	50.21483782	46.99655208	54.37520112	45.50864241	46.68326965	45.87309877	49.29606277	55.37649234	55.03429565
Sc.chr06.0507	410.6606773	288.7711831	357.6602497	274.8740296	257.1718641	230.3058119	205.7613539	319.1733867	215.9401147	335.1044744	394.83996	319.3898324	430.1829081	309.5739369	377.8316067
Sc.chr09.269	5.497942711	6.582141465	6.170437269	5.008518298	5.516250809	8.117622177	4.249193406	5.792560961	4.581710626	3.06876011	2.508122835	4.100952303	1.153135713	0.704762531	1.18745554
Sc.chrX3.064	454.0609456	563.0503208	452.5587881	858.0636233	962.7117105	981.6658122	881.7312955	585.5780896	630.8675977	406.49245	352.9885869	719.0504386	29.86940029	3.677576896	73.15696928
Sc.chr06.0866	104.9835369	115.0715558	147.4410802	150.4384812	125.6124802	111.2876193	81.58255645	74.72907411	75.66539766	80.05499334	83.37343259	72.36703491	91.75976197	98.70127154	97.85878609
Sc.chrX1.099	38.96776647	39.87801806	43.98816952	41.36182446	36.33770321	32.08785353	21.06811049	24.4349724	23.15559247	19.87682039	25.72889551	22.75837054	23.07839852	18.32506484	24.0522098
Sc.chr05.409	26.28557624	38.45001261	44.44549612	45.68845319	41.52672371	46.1504859	21.92561823	20.64559166	24.81256986	19.90923545	23.84857162	20.33836281	23.13244875	24.98197149	24.91662616
Sc.chrX2.747	2.15950794	1.385374664	1.424617776	2.318423063	2.517194521	1.464475374	2.82540952	1.749835764	2.413387294	3.204640608	2.18700003	3.216081544	2.455613302	2.733597105	2.047040991
Sc.chr03.0922	247.9850762	178.3472286	204.1391806	215.8622064	168.9375741	197.8210597	203.0083988	259.4234572	212.6311849	162.3467616	164.6121697	198.3608985	101.9357379	78.31120099	69.17592434
Sc.chr09.594	22.60290891	23.15894464	28.50419916	32.75397128	23.40595654	23.62663466	15.31403141	15.51976847	11.12619933	14.56069586	15.88015953	14.74708816	19.01942605	16.68474143	18.93665532
Sc.chrX2.673	128.0422413	128.2320926	157.542097	137.4124584	122.3523633	128.6886166	75.20095306	72.7138305	64.99439121	69.0828209	78.8063106	74.31047478	78.5654459	61.11262934	89.68484372
Sc.chr05.844	3.382524721	2.936799376	4.321940174	1.937646704	4.150298626	3.903598351	3.726781749	2.700447299	2.71305232	3.849586091	3.096083801	3.740489189	6.290045279	8.826401743	10.2097354
Sc.chr03.0699	24.28296694	30.58187084	30.86742199	28.53481351	26.17455	25.02595562	17.08108302	15.13173717	21.0496686	18.87555219	14.93580667	14.44029466	23.98603933	28.92055039	28.95852223
Sc.scaffold.365	92.20243047	91.4575443	106.6737659	90.80427526	91.33913772	79.68846533	67.31469862	72.37463381	78.4676941	88.69538662	94.58891215	88.0852753	156.858947	127.2230538	114.5855098
Sc.chr04.0293	66.31156032	66.43400498	66.08007017	58.91696597	49.41756937	60.45567606	65.98254386	82.12628399	71.80590929	59.60717712	66.62357112	47.9437701	24.95625043	18.18989576	16.0724028
Sc.chr04.0834	16.18621895	18.72691923	19.84992643	17.7063905	16.05347626	14.12803569	15.83202174	15.57495489	15.9123489	14.59834451	14.0365238	15.45529084	17.78247887	33.47754526	22.7044511
Sc.chr06.0054	3.883644539	7.434798605	5.997031653	5.655097681	7.142451181	5.267405305	6.304448697	4.75530476	5.282792373	6.495039532	5.153699067	5.419036549	6.764433149	8.466586749	7.805899113
Sc.chr01.2568	14.08331554	17.2996696	23.21045197	26.41600441	22.34877628	18.02146821	10.34443158	8.136286577	6.827763819	6.634663218	8.697342491	8.831074379	7.78643955	5.560159221	7.885003808
Sc.chrX2.623	15.20301489	18.12520836	14.4848828	20.32129243	10.72677946	13.01670491	9.094698781	7.06429402	5.576875791	3.137404021	3.100924546	3.769042541	2.032550562	2.441058452	2.423129429
Sc.chr09.409	12.38494827	14.31888128	14.41323879	19.46837968	25.76325915	10.9113677	13.84952677	6.916738195	9.291837566	14.54152075	18.09863119	13.49783238	25.99963543	27.87092424	24.38295531
Sc.chr08.429	19.98098194	17.96630207	14.06012251	10.7186987	12.07004494	10.5674124	13.15334735	14.56530851	16.31661583	16.5172552	16.64117615	11.89672829	11.26849491	13.36222221	21.79929893
Sc.chrX3.016	0.275925387	0.202300074	0.97080933	0.163437431	0	0.166328398	0.160448529	0.143091593	0.392463459	0.233979677	0.308345507	0	0.089645561	0.620938851	0.959035811
Sc.chr10.204	102.5363473	114.7768056	124.8620835	118.070844	128.3020208	123.8438286	89.18229389	93.08705188	82.78120283	94.10654337	98.23971045	100.1758379	130.9423439	126.6017593	153.7167208
Sc.chr09.607	20.97254788	29.45417923	37.99152549	25.30676683	28.01414032	30.87966117	20.51789992	17.19601416	18.83114618	26.43617619	17.2212515	22.03926564	25.13733597	34.56016152	29.1488179
Sc.chr01.1318	14.11376128	25.04982176	21.68214602	22.10001268	18.37352421	11.62452526	13.52943662	12.82676439	15.58846188	11.96821122	10.42362138	12.95908657	16.34410043	18.27854126	16.42535682
Sc.chr01.1225	0	0.722567601	0.277399945	0.233503804	0.490145239	0.356451213	0.68770064	0	0.560714336	0.111429278	0.440534634	0.50775545	0.384231066	0.665353629	0.124561713
Sc.chr04.0693	18.1906187	19.73364597	23.97882044	18.79487524	25.48268819	23.14630069	16.8716827	17.86376993	16.20647267	16.75146971	16.97061308	18.12891481	35.86089321	33.54986441	31.67765062
Sc.chr03.0766	28.6708766	44.27286413	47.8810463	49.20263379	46.51294005	60.54921253	49.33054839	43.68857357	35.67263266	55.95177529	50.36360045	66.96449303	78.66622683	91.97494577	81.90539822
Sc.chr07.521	234.1172484	239.1211561	262.7286012	253.453471	232.9665406	219.1554542	175.1481332	156.602459	155.4710715	190.4071234	202.9468619	166.8917725	265.4083507	266.6208273	282.2565883
Sc.chrX1.045	23.58258111	25.50675826	26.69579672	32.44803548	23.3224748	26.3510812	17.62572765	16.66148667	16.15592058	17.74098753	18.65896033	16.00941169	20.81327268	25.52468857	29.86055998
Sc.chrX1.329	1.468727839	0.403809914	0	1.30494574	0	1.494031843	0.96081092	0.285624234	0.671480449	0	0.307743269	0	0.357881887	0	0
Sc.chr06.0679	210.2265578	185.2495776	192.8954789	204.5713293	219.3160201	253.907776	200.6856644	174.1858075	149.3258896	145.3683749	121.0664191	163.6011975	29.1486596	13.5393035	43.74011629
Sc.chr05.139	0	0	0	0	0	0	0.303663698	0	0.106110491	0.442828204	0	0.168154814	0.169662524	0.293796067	0.330011649
Sc.chrX3.487	5.40272222	3.18821136	1.390888508	2.926981098	2.334717522	3.217055483	2.988391346	3.177636333	3.936005025	2.905284104	2.650618664	3.309663911	4.109955721	1.668047766	2.872951882
Sc.chr01.0028	0	0	0	0	0	0	0	0	0	0	0.148086987	0	0	0	0
Sc.chr08.588	21.76740453	21.99781185	21.11287507	22.12781427	10.78916018	16.66777111	12.9996782	10.83068025	7.172419818	6.651661477	5.095098579	11.17679912	6.880889012	7.447056091	6.87792012
Sc.chr06.0626	135.8954164	242.227496	196.2193026	153.9867455	180.331026	176.5492683	153.9893631	124.762319	236.5943948	162.9757358	135.9920848	119.4467134	166.4370941	182.7152829	152.034257
Sc.chr05.814	42.63755438	45.22236543	45.27137871	41.00004368	44.32820366	43.41143232	45.10232976	41.23130832	49.30391483	35.59302416	32.10629444	39.05104368	23.65919366	27.15292102	23.75884138
Sc.chr01.3135	0	0	0	0	0	0	0	0.962102681	0	0	0	0	0	0	0
Sc.chr01.2954	8.138132243	8.949945374	7.191547023	10.42555308	9.177229455	8.727552459	25.25707524	12.51379192	13.72884591	6.740499103	7.772479673	3.839346829	2.213583534	4.47200994	0.717609224
Sc.chrX2.380	76.22277364	60.08075483	61.06084943	67.83153954	75.33306446	77.50374723	92.24673183	63.19021471	64.9650059	36.16963449	34.72475108	54.54512673	5.956081094	2.234666708	10.81286364
Sc.chr05.448	18.36700985	22.62917537	25.07141244	19.81574804	18.02879967	16.2329023	14.21360248	12.03146624	18.09906166	17.56566333	12.0951243	10.4722075	10.49880339	16.19906917	18.78496771
Sc.chr04.0420	88.64849282	84.80830126	108.6596914	88.15983219	87.62126728	82.27067772	62.95212864	52.00794185	50.40988243	56.51442641	61.2025152	55.70405517	74.28187264	77.59073301	92.84796279
Sc.chr03.0147	24.03372828	34.06687276	18.60313379	30.84417203	30.38018594	17.8680172	9.316954372	15.37177693	19.20841042	15.85123684	18.80031609	14.44602721	15.61666414	21.63407406	15.69430401
Sc.chr02.0297	48.9144288	37.1273206	37.27398374	36.84776209	31.49439634	33.3873567	37.85264714	35.16626357	32.69383312	35.27670664	45.4531519	30.50505154	47.30033343	41.50723511	47.63729838
Sc.chr06.0401	137.8423252	147.2960856	136.0308725	177.0758058	147.875774	169.5196287	140.5903592	118.1735514	113.1541164	74.54143674	78.54439087	73.78800502	45.93906658	48.65168946	41.16470356
Sc.chr04.0390	0	0	0	0	0	0	0.23336584	0	0	0	0	0.129227134	0	0.112891278	0
Sc.chr06.0905	119.4228885	138.7079796	143.6521654	143.1926397	170.878622	150.3096711	129.2730211	133.9117781	128.3233209	202.7279194	202.7313807	165.046335	374.6701644	368.9417772	425.3135553
Sc.chrX1.410	0.136229829	0.224728996	0	0.121038445	0.444623296	0.061589718	0.178237388	0.31791219	0.415214964	0.115520401	0.057088606	0.263198839	0.331948417	0.402372875	0.258269986
Sc.chr10.167	63.9710195	74.47086386	66.92660976	63.28690097	72.25859415	71.85123561	78.90919675	61.81330329	78.74143521	74.27865115	66.8796608	64.69570637	60.72572664	72.51370102	71.07017295
Sc.chr09.242	27.34504195	28.66316191	41.03964061	24.29571704	37.85072347	19.70311085	30.18693217	24.59484309	42.4538427	35.86908451	26.1413919	24.76461808	64.54887845	82.20948142	75.73767354
Sc.chr02.0641	46.61670427	61.55913994	68.86770631	66.08892387	76.15551091	58.99539141	53.17489813	42.27167116	48.59887053	56.30046244	47.95013977	55.30945618	60.40920751	80.31836261	74.23402309
Sc.chrX3.294	0.083554295	0.091889189	0	0	0	0.037775027	0.255077506	0	0	0	0.105043036	0.161428622	0.081438012	0	0
Sc.chr08.581	72.58766579	61.56578501	62.98827964	61.4104142	52.17083905	51.86724456	50.93709447	63.32633349	51.19298546	55.08299258	60.46115366	51.42721007	56.34694322	47.83969707	52.55863788
Sc.chr02.0485	40.7845086	39.13952623	32.49142376	27.52249196	41.74445818	43.98956568	52.21729428	45.09558146	49.42688044	43.10712981	38.17033873	40.8053366	36.86479202	46.75090625	39.07467479
Sc.chr01.0770	89.9907301	84.79049705	121.7748872	107.3508594	89.262908	76.32631074	66.30313314	57.92534785	43.65478872	59.67669665	73.26751757	58.76290089	64.90766129	67.46978261	88.0358659
Sc.chr02.0020	0.244121966	8.015871501	2.908033776	0.201406416	13.33351442	0.59914015	0.517122078	0.162769783	20.13212321	11.62218667	0.569968242	0.555871652	1.716558383	2.383868413	3.504180091
Sc.chr01.0611	0.748396351	1.316883287	2.527814358	2.792750118	4.32688458	2.842149748	1.044448388	1.280760894	2.007313105	1.523103376	4.265282511	2.602650944	2.188322364	3.663094281	1.702607873
Sc.chr10.308	131.7684046	127.5170711	132.8185069	140.565128	106.3768432	111.9812725	125.832365	114.8709908	100.7677794	121.3215494	139.404168	89.67884204	157.2725466	162.2686274	155.3517377
Sc.chr02.0772	3.192404662	2.04800198	2.527218175	1.300021416	3.100977841	3.247405063	2.436471464	3.414556875	3.243377264	2.255917265	4.79382723	5.910800352	3.50049	2.806306776	6.052289117
Sc.chr07.079	4.244850517	9.841264891	5.328155488	5.606276245	6.098001014	5.705443003	5.904022836	3.301992766	7.552925735	5.934402374	2.788469526	3.878916989	2.124577904	6.099435851	6.851299621
Sc.chrX3.189	0	0.083637005	0.321089688	0.067570006	0.070917724	0.137530439	0.199002909	0.059158417	0.185435809	0.193468633	0.063739706	0.073465695	0.296497615	0	0.288359694
Sc.chr09.656	0	0	0	0	0	0	0.158893795	0	0.999412761	0.772374774	0	0	0	0	0
Sc.chr06.0688	142.3040803	190.8160833	203.9738355	178.0797595	200.9101678	171.4530336	153.049317	130.7914967	157.0358806	153.7158571	152.2934803	137.887813	204.1949164	254.1419148	224.3170537
Sc.chrX2.163	64.37902863	68.02977033	64.53308369	76.55089357	62.66350456	57.94046215	80.90763884	88.02379783	83.0601314	60.74849207	61.95304163	46.48371504	17.95318291	21.0126698	17.8585453
Sc.chr04.0465	2.550136552	1.718901479	2.257556493	1.754139431	1.227364858	1.562021624	2.367832745	1.727743322	1.554512498	1.813683776	1.999433517	2.383991822	2.645903889	2.429731188	2.495303953
Sc.chr10.389	240.8229856	217.4264288	268.7993425	317.0765465	290.470727	297.3175463	265.5114262	254.3407196	251.3061537	234.6033453	256.4150071	207.8701144	381.6319258	311.65008	291.9997133
Sc.chr03.0331	26.47808886	33.17627128	41.35952536	38.82061838	34.62854744	30.16786159	22.52319551	22.19101022	20.23810842	22.03585231	22.5353955	22.01459363	32.59887845	30.85371143	27.89653707
Sc.chr04.0336	63.54975542	62.02520283	93.33457982	84.82892991	79.45236825	80.59234628	41.90233679	37.44778522	32.35384655	30.74492958	37.22462586	37.65106398	44.56549755	38.41593436	43.91512163
Sc.chr03.0054	150.6006465	156.807407	156.019715	152.2037291	142.6347981	130.4754498	147.2888961	181.0765588	209.5296658	212.2263255	212.5253124	148.8361829	380.3989574	371.5055293	255.8091973
Sc.chr01.0131	70.92968335	55.49243488	58.80257361	47.74802916	46.51773521	51.22626726	45.72979153	48.12248942	39.66130434	50.54580526	54.909207	53.93527746	55.65839076	43.27444258	58.40831727
Sc.chr07.509	53.09554377	51.18387169	58.63735667	64.22240926	57.44766342	55.94297454	31.62769831	36.22411273	30.78715833	37.24737174	39.02934546	38.57663703	36.32081887	29.66321495	33.39489018
Sc.chr04.0142	5.457675983	20.98126181	16.58064567	4.469581907	5.797398627	6.222199262	8.485923437	3.691676394	30.54953529	13.96451512	2.983172722	1.971333617	2.775361382	3.284068462	3.733874653
Sc.chr01.3466	54.99356276	70.91354965	72.1407506	64.08137284	75.69399967	75.38236181	63.75234872	50.0904824	51.0341876	49.3153353	56.4729032	55.83997061	69.52675095	74.20959173	74.78002291
Sc.chr06.0799	25.57649661	28.12786038	34.81269837	31.49705777	28.73123667	27.29446911	22.41257145	20.19624194	18.14710968	22.1675633	24.17806644	15.9447367	26.95776826	25.62458192	35.57735797
Sc.chr01.0497	77.94532599	84.8698763	82.57851982	86.09419793	78.90691215	79.74727995	67.8182259	56.8709585	63.43049334	67.73631415	66.30031127	73.24076348	75.40556622	84.62958943	90.56986378
Sc.chrX2.211	53.82883254	62.76574835	66.95828004	66.83267825	63.21371323	60.18126171	53.6845407	43.27781048	42.57428516	49.96324624	50.86205825	42.79721199	58.50837337	64.37932522	70.44701211
Sc.chr04.0580	36.08026369	41.09654492	47.03129928	42.42109325	39.71638152	39.79868952	26.97480123	26.3252396	21.66307681	27.60487505	32.68384506	28.04036121	32.58842506	32.90897509	41.14430954
Sc.chr05.404	0.190666494	0	0	0	0	0.17240124	0.498920072	0	0	0.080840849	0.079900889	0.552557401	0.278755871	0	0.361473206
Sc.chr02.0657	15.59111091	20.35201968	22.46686158	21.04977858	21.87143525	24.14968395	21.43347436	11.65346873	11.77673403	19.34286368	14.74326986	16.56729137	14.60158097	10.35419266	16.73896829
Sc.chrX1.132	0	0	0	0	0	0	0	0	0	0	0	0.306768918	0	0	0
Sc.chr10.582	7.445822273	8.535180886	8.815567172	7.840612793	8.008650009	7.623082844	8.693741498	7.600046663	7.012364701	7.282723688	8.683880486	7.953877753	9.676310253	8.311498137	11.35262204
Sc.chr09.017	135.6570441	107.2910705	101.4716389	115.1515756	82.00990085	114.6128671	79.50467731	93.06156845	87.68585097	69.44351379	94.29999818	87.0201163	84.67702334	63.09938267	58.38956115
Sc.chr05.592	0.482044009	3.180779632	1.272009148	0.642434826	0.449509267	0	1.681829712	0	2.350755487	0	0.404011677	0.698489228	0	1.016986387	0.456939207
Sc.chr06.0013	68.89740143	53.52954587	58.66823485	75.22067629	46.03315275	53.4949914	34.62171945	68.59256426	57.04443263	41.8605797	46.16395784	40.58860232	43.09503683	31.80064338	30.18393854
Sc.chr06.0156	42.25044664	47.74272984	69.95939993	70.2973025	52.68381157	46.82768324	34.50586172	33.00854976	25.04686137	27.22068426	30.64514416	32.60424132	26.16231436	27.86348654	31.93571102
Sc.chr04.0182	1.443818215	2.084046815	1.33347263	1.122462127	1.346370155	2.039851477	2.046450394	1.368802727	2.860399276	2.946047475	2.533638027	2.527972213	3.430169045	2.665317924	3.806486369
Sc.chr03.0877	46.92720606	62.15204373	75.47774528	52.71020092	66.68180408	65.70073774	53.88400544	38.52247331	35.24105163	46.8229699	42.8348423	45.61070379	47.07354385	60.46701579	69.21893116
Sc.chrX2.378	21.25596069	16.94784122	20.56627856	21.56111353	19.32579256	20.50101987	13.750701	12.95212605	11.01362907	14.41973247	16.03357898	16.59789415	19.68170536	19.13365344	24.17874296
Sc.chr09.271	75.46719317	72.1368048	65.11926583	72.86276872	73.30589901	62.60806411	73.72445322	86.29571847	70.46172006	79.94016903	85.7047161	89.1228015	111.1917632	91.28382721	82.92315466
Sc.chr07.212	0.113891658	0.187879249	0	0.151786903	0	0.257452983	0.099340709	0.08859427	0.034713044	0.096578041	0	0.055010258	0.277517456	0.240281517	0.269900481
Sc.chr06.1046	14.62580298	23.56280453	15.91168859	16.81349561	23.44892289	25.34733551	19.91912283	15.71842916	22.60182418	23.49930924	17.15073682	16.66935962	18.13181387	19.38011457	18.36384206
Sc.chrX1.189	82.13393989	83.00332517	104.9127871	101.3352001	77.73252467	82.05225046	52.87902703	51.44585543	42.92808778	49.07171171	64.57195583	54.05328283	59.05167702	45.66997664	69.40322355
Sc.chr02.0046	9.380713858	9.684858554	8.183863338	7.143979935	9.193883522	11.33827832	9.434602269	6.180187081	8.168995009	9.983927122	7.059918913	10.26395067	15.39402331	11.22827537	21.86747253
Sc.chrX2.390	40.90464856	45.13768144	49.51070253	54.19121127	45.52027925	44.82879798	36.49568407	29.12017776	34.17676869	35.9808812	35.73699005	28.72244766	36.45322901	36.77366722	41.60266198
Sc.chr01.2892	0.559515367	1.025548989	0	0	0	0	0.162676981	0	0.341069434	0.47445879	0	0	0	0.15739075	1.41433564
Sc.chr09.165	271.4337851	213.4241145	241.9087166	241.2035638	173.2400364	200.825055	224.8086899	290.9651632	248.662051	292.1007563	336.4919634	274.6504735	293.2242684	251.7793829	255.5067965
Sc.chr09.245	3.133286057	2.297229734	6.61444757	1.623932476	2.921810233	2.833127051	2.505225509	2.031105661	3.183314722	4.317574988	4.048533677	3.657367207	6.744085329	5.839196841	5.568946584
Sc.chr08.110	36.5089619	43.17299501	43.9914477	48.88914118	41.18328808	44.13367754	37.03781193	23.15743206	28.31746785	33.67754726	28.56999974	29.76925435	38.00755456	42.23914924	49.05841389
Sc.chr02.0195	49.39599105	56.5375064	60.25859553	61.39167474	70.46762619	58.96689474	46.84798414	44.29695405	52.2446716	55.66628278	45.49766887	52.50957775	62.79157237	59.88810353	59.84132708
Sc.chr01.2268	23.62615765	29.63519112	35.45361702	34.64868042	31.49892323	29.42753434	17.21442121	18.45217121	16.7734551	24.70123137	27.03833193	25.2979073	24.4149624	30.34739393	28.51180727
Sc.chrX2.283	61.49471801	56.96146167	65.79407318	68.40112682	50.9514513	60.19264199	42.64271302	42.90084278	40.13055637	34.56759378	39.67127865	38.31147519	42.90344153	35.17813479	43.08376324
Sc.chr01.2667	72.74055588	64.34251963	82.96977954	77.04366453	59.15620558	60.43478888	51.65058807	51.52679336	41.35778681	49.89737512	59.46245785	45.29352843	51.8900287	48.93175839	61.40892449
Sc.chr01.0961	47.58024625	49.8348354	71.83707041	52.95918235	64.92811305	64.45451591	50.62250264	38.97764571	50.94287274	56.75207439	44.33328997	47.81499807	75.67808417	84.64431757	91.36101243
Sc.chr03.0673	27.86185506	47.12244077	34.08717928	32.63145754	39.56253526	42.36966952	23.93397261	22.49419113	31.1373928	28.63799163	21.7594762	23.44853433	40.11705938	48.44996226	43.01761133
Sc.chr09.152	35.61952274	29.74762737	36.31311813	34.62962126	29.64597022	31.94301021	35.37788684	47.52420547	30.07514011	57.31538324	71.95500642	48.04302788	128.2005427	94.43407138	94.07218734
Sc.chr08.271	29.16740194	30.10861397	22.39023155	21.67424687	29.05326113	25.17447168	32.32155285	27.63907957	38.99448287	32.09723751	27.89048169	40.02274313	10.98379387	11.13234323	15.08092728
Sc.chr10.504	12.43701273	27.28097967	31.8910865	18.91733421	26.85095981	22.0633504	21.0475627	14.09116065	25.21624758	21.78052431	18.01493102	14.29960809	20.09354101	53.50440463	34.27865491
Sc.chr05.712	6.728617307	12.79969792	11.77292044	5.76285582	6.613641821	7.509126513	8.195394946	4.809686147	11.30719958	8.275899408	5.639402027	8.900782765	10.04407977	11.97035826	12.81384442
Sc.chr01.3249	99.78414081	94.70340498	113.3164271	97.05223828	91.862047	90.70988773	74.76058806	67.19445846	82.72230628	87.1723315	78.68866684	67.06691721	129.131405	129.3365972	123.2367647
Sc.chr04.0600	13.32740364	16.90536543	18.223478	22.06773977	20.47777848	17.04897347	14.72899403	11.60413642	15.27888489	17.27315384	15.80299702	14.04481025	21.25610827	32.39882681	25.33840787
Sc.chrX2.554	0.419636526	0.807619828	0.553664696	0.65247287	0.39131387	0.426866241	0.137258703	0.244820772	0.383703114	0.444805116	0.395669918	0.304029909	0.562385822	0.663992228	1.392236646
Sc.chr08.287	22.74159235	40.38226227	31.73217471	21.78263479	22.65494873	20.86394115	18.48143616	15.44663046	34.82611425	23.14134485	13.57460162	12.32385597	21.5168389	20.78300899	18.40249855
Sc.chr08.430	0.485362728	0.444816429	0.256153305	0.862477047	1.282377985	0.292577664	0.493910834	0.188777462	0.788979897	0.823157419	0.135597723	1.328451974	0.946138688	3.618090986	1.073531872
Sc.chr08.279	22.68530128	39.14957109	25.60233264	16.89969334	19.20150041	18.93426494	16.13401307	14.9316431	23.50846404	18.05292207	14.47916848	12.1371148	22.1107225	31.3667299	23.15799569
Sc.chr01.3018	0	0.297911637	0.428890693	0	0	0.244938938	0.472560222	0	0.412821794	0.114854577	0	0	0	0	0.641953497
Sc.chr10.326	87.77089346	108.9103466	110.0102051	109.3270794	115.848957	107.7393532	113.1372166	70.51465465	88.01393698	93.83685641	85.72066805	74.10053556	114.2929759	159.7374982	155.3508702
Sc.chr01.2371	93.49048127	96.94930352	154.7244425	150.7811899	150.6706466	116.4644931	100.38137	77.86270997	62.71990357	78.63192701	83.67955364	94.9756569	116.3793205	137.8538791	124.9852228
Sc.chr05.384	30.31125888	29.61253413	32.15389373	34.65142911	29.86716085	31.70138223	40.89178226	38.98325619	38.18608989	36.49881764	34.88889084	32.89231072	44.21681358	32.69915493	30.26505976
Sc.chr04.0516	1.137079618	1.945234856	1.866981169	0.898027176	1.060334359	1.370867928	1.542807498	0.098279306	5.083034798	1.071358558	0.317670472	0.244095698	0.492568618	1.81253219	0.359286876
Sc.chr01.0453	0	0	0	0	0	0	0	0	0	0	0	0	0.934875132	0	0
Sc.chr04.0035	0.575715144	1.841876847	0.828647385	0.651019701	0.048805293	0.662535279	1.141275034	0.977102055	0.829505172	0.754484579	0.789577386	0.758381957	0.714169644	1.501697049	1.587583881
Sc.chr01.0297	274.9458515	354.0605328	424.1514504	503.1870772	333.9629096	306.4026905	265.6450031	196.3266732	190.2348878	204.8523271	214.6817047	151.6420114	218.0502758	313.7301306	296.713474
Sc.chr01.3525	6.554091861	7.768088986	5.878446901	7.844760516	6.586739831	7.799287618	4.946602654	4.411491052	6.044617839	4.636257713	5.094663142	5.150348678	4.004967239	5.960833507	5.279232599
Sc.chr01.0907	13.30528384	12.0695173	12.52322155	12.06628716	10.5698845	10.91956557	11.01402606	13.59665773	10.28036063	10.20467819	10.90285155	9.680714339	8.404604701	10.70976063	9.680176421
Sc.chrX2.131	0.904799182	0.912135336	0.318342396	1.339837337	1.054664121	2.045305625	0.986501051	0.938435984	1.562718136	1.086941955	0.947915097	1.238230904	1.763764421	1.336222221	1.429462225
Sc.chr06.0761	66.96122453	65.45856894	85.38386083	87.88029829	70.05996083	75.12256958	48.03557541	45.10882877	36.41626407	54.86442139	52.1479169	53.62250852	71.52157491	69.98897161	78.89292977
Sc.chr05.978	382.2731274	348.9965068	463.9446203	420.6164103	343.7622453	346.2649412	254.7178686	234.703375	188.1032233	265.545369	305.24289	251.3932139	368.7126753	311.6677061	398.9178044
Sc.chr06.0920	61.28610143	67.22926388	69.61756684	63.27158623	60.78218367	59.62775169	62.57781654	59.28609473	61.18530274	68.19470925	67.08643857	65.12544489	70.45528934	81.54760543	80.54320107
Sc.chr04.0824	82.9540145	62.86812744	81.99705177	66.25518392	58.22112236	80.13289705	81.19994798	67.32321684	67.50393715	68.17698774	56.14240971	85.22478277	56.4958912	38.80902979	62.28642861
Sc.chr05.921	0	0.76011278	0	0	0	0	0	0	0	0	0	0	0	0	0.655170186
Sc.chr02.0907	16.40125347	18.28671217	19.70506158	18.93727744	18.11350058	17.39286387	14.23988223	12.61125536	14.92770688	17.36893041	15.36159381	16.64692097	19.52187659	17.44468287	20.81302363
Sc.chr09.321	2.761382668	1.196331805	1.943116645	2.230411709	3.121221613	2.421188696	1.897672843	1.562203523	1.020172077	1.702983241	0.841591089	3.799201052	0.163117679	0.141231344	0.079320307
Sc.chr06.0900	91.60441721	86.64570849	87.12564854	89.63627287	85.00956496	98.81529733	104.6711633	137.9591909	127.4423583	165.1027349	171.0550927	139.8346969	282.5000692	243.6630841	255.4732423
Sc.chrX1.405	0.522989142	0.230063809	0	0.371735285	0.877843579	1.040354518	0.273702814	0.813647668	0.765129058	1.064364526	0.262997215	0.707298068	2.038970986	0.61788713	1.38810538
Sc.chr05.113	45.57646076	71.92864097	77.60994878	69.6106993	84.6155102	72.21153909	56.68784426	45.52136222	56.90796806	63.5181705	47.77714257	48.81580233	57.03742567	77.96928742	75.05025669
Sc.chr04.0880	46.84913338	75.40124497	58.00849387	71.32258069	96.36372853	71.68807106	113.7108979	147.5945432	139.3315496	171.5145788	163.5550274	165.1871234	313.666437	432.0041204	177.4661368
Sc.chr02.0711	28.26203204	28.24791214	33.20958103	25.24918268	31.74192512	25.90758208	27.44322839	20.28406517	28.12633057	24.56151782	20.87337737	23.37966435	26.70916511	38.2788946	28.19626111
Sc.chr01.2477	23.89294493	42.38821393	32.06900051	26.99435873	27.6899589	31.73932083	44.93968619	21.95123816	38.29967147	45.69097702	25.464146	24.6005568	39.67547475	57.66823437	39.33214156
Sc.chr01.1644	0	0	0.219992713	0.092590385	0	0	0.090897116	0	0.063525127	0	0	0.201338358	0.101571799	0	0
Sc.chrX1.684	0	0	0	0	1.788863408	0.867283791	0	0.746120447	0	1.220036888	1.205851178	1.389851015	0.467437566	0	1.818431537
Sc.chr01.1200	0	0	0	0	0	0	0	0	0	0	0	0.359381001	0	0	0
Sc.chr08.307	9.723991212	16.88526393	9.453498115	24.55476847	7.397323547	19.20459081	10.04404882	11.34617645	9.827256518	8.245766555	16.29978144	14.5846072	9.228286468	7.558183768	1.455405278
Sc.chr07.034	0	0	0.3253007	0	0	0.696670586	0	0	0.845404893	0	0.258302547	0.14885836	0	0	0.43821219
Sc.chr01.2440	39.9731908	59.84563942	54.33577612	66.33072615	52.15405162	57.63279001	41.60500125	32.72753576	39.6729366	38.31162888	35.61390602	39.75023569	44.19915902	60.16694986	53.57333247
Sc.chr01.0093	0	0	0	0	0.811613953	0.786979736	2.277477735	0	0.265276227	0.369023503	0.729465527	0	0.42415631	0	1.237543685
Sc.chr07.237	2.683707677	3.405483318	0.871596312	0.550255305	1.540046389	0.373325673	1.260448878	1.284681765	0.880887968	0.175056537	1.038126636	0	1.609682512	0	0.587063183
Sc.chr09.140	5.857054484	9.583427995	9.650257853	7.869338442	5.994595462	6.458496316	7.600822351	4.77834584	7.576095523	5.693505479	4.908926072	4.967978094	5.708705594	5.304403163	6.906170839
Sc.chr07.165	0.875763184	2.488071024	1.078442539	0.713262268	2.518019688	0.923845777	1.78237388	0.794780476	2.35782783	2.351665306	1.284493646	1.057495337	0.426790821	1.601279809	0.830153528
Sc.chr04.0980	3.638654776	3.401382091	1.920323488	4.526056965	2.544802461	2.303058119	6.030173307	5.731649135	3.82613892	3.62547736	5.565586663	2.636233537	4.876429319	7.369542647	4.483900217
Sc.chr07.443	165.6594931	137.5540476	122.3550763	133.225811	111.5894314	159.481008	210.7515707	161.5650867	143.4817441	145.064637	126.0225722	202.4484682	5.07109389	4.741933576	10.2583695
Sc.chr03.0089	7.049893629	8.376967048	13.94165889	10.51156292	5.440612157	8.133028517	5.866468512	5.736122538	5.58177771	5.222318818	5.704923504	4.853295842	6.00254309	9.642083007	7.911744801
Sc.chr02.0358	65.55451484	75.26281579	81.56692196	81.40243038	69.86288471	72.36119671	47.86828727	36.01651273	38.68326199	45.03766456	44.12978449	46.37183362	65.23457065	55.26586499	64.31318526
Sc.chr01.2877	0.185767948	0.204299087	0	0.330104851	1.21260899	0.839859798	0.972203934	0.289011082	0.679442668	0.315055639	1.245569596	2.871260067	1.629564954	0.156768653	0.176093173
Sc.chr02.0300	1.929589654	2.122074388	1.454790521	1.469499015	0.813994053	1.41240938	1.522771037	1.072137885	2.184444706	1.792090678	2.156308656	1.730860403	2.821074812	1.783454134	2.264596069
Sc.chr10.394	0	0.275912824	0	0.148605921	0.389921294	0.22685181	0.145888254	0	0.203913399	0.070915549	0.070090994	0.080786121	0.081510465	0.070573788	0
Sc.chr10.080	19.19541122	29.51266368	37.65614184	26.31163322	24.08236334	25.97773236	18.61555021	12.42676468	17.97510762	16.91988462	15.98225323	17.44502653	17.29372462	21.04792919	20.05120042
Sc.chr08.392	53.87941518	53.65297963	69.31966203	76.21280061	74.48949661	77.31851486	59.38761334	44.4140253	54.57629688	48.87105938	56.16607198	63.70062407	62.70417236	55.42189124	63.77820194
Sc.chr07.455	86.97700091	79.17894183	82.09014832	89.21540976	72.86924315	80.6556827	113.4468285	115.9505497	98.60186601	110.5275916	139.8665857	122.3312459	121.6820365	117.9187362	97.93538483
Sc.chr01.3070	0.291921061	0.642082845	0.30812644	0.778104292	2.449965102	2.903515301	0.76387452	0.454160272	0.711797081	0	1.223327282	0	0	0	0
Sc.chr01.3618	15.22938395	32.83165243	26.50746961	27.51027242	34.14003587	26.2641821	26.3913729	14.43566942	18.32113752	20.69699202	14.45468815	23.28547243	14.64704579	26.89557991	23.13622443
Sc.chr06.1016	38.08171002	35.27570829	37.45839137	35.29038159	27.74729756	25.67092855	28.33508602	25.90691983	27.20763376	27.54708653	32.03151629	26.23898789	28.73587144	36.16848587	21.73668212
Sc.chr09.055	0	0.369197636	0	0.298273312	0.313051096	0.607098654	1.171274264	0	0	0.569350548	0.844095825	0	0.327206296	0	0
Sc.chr04.0520	0.753999319	0.552809294	0.530570661	0.446612446	1.874958438	1.818049444	1.973002102	1.368552477	1.685284264	1.491881115	2.738421392	2.18511336	3.429541929	1.484691357	5.003117786
Sc.chr02.0914	56.36779004	72.33687124	79.68781914	80.20790761	78.29671624	71.09991072	59.66269864	40.88976517	47.33554477	43.81007635	43.23497768	43.20554928	50.2789725	57.39314754	61.75539097
Sc.chr03.0428	42.73113984	59.27434906	58.38280214	70.24383741	59.00699123	54.0522946	42.79108907	41.98404784	39.11745873	44.75744618	46.9199622	38.54598421	45.0591057	49.0650291	47.70358467
Sc.chr01.3582	0	0	1.710632992	0.359985032	0	0	0	0	0	0	0	0	0	0	0
Sc.chr01.1650	0	0	0	0	0	0.121593436	0	0	0	0	0	0	0	0	0
Sc.chr05.656	105.8862772	87.23557699	93.57352042	69.66062368	59.48378981	64.82578845	66.06170099	93.4493972	69.14059967	93.60880161	106.9261412	97.80329039	102.2636992	65.1948604	77.58769647
Sc.chrX2.109	56.7572883	64.64526247	61.30508143	72.70226689	77.46588532	66.66687425	49.70963	37.91247695	47.79190722	46.87474693	45.28567107	40.38779652	54.48499763	50.98521705	60.96013091
Sc.chr03.1030	34.20589836	48.71222755	44.54960987	53.46843465	49.19742147	47.38964162	34.6903311	26.06696952	32.79651878	30.48085581	24.48988544	30.91504132	27.01066449	37.37926776	30.44601718
Sc.chr02.0736	107.6381833	123.4530522	141.9929724	133.559416	170.5249118	139.646333	102.5720406	82.81433956	96.10340281	115.6101472	95.03191193	100.4378178	127.7207498	147.8270518	177.0335045
Sc.chr01.0086	2.831881162	4.589602746	2.045164814	2.913367233	3.752642106	1.751986601	4.160128464	4.057917229	3.179949696	1.643051792	1.748866613	2.44766574	1.01689906	0.377338501	0.847704343
Sc.chr01.3030	0.276466417	0	0	0	0.257806785	0	0.120572351	0	0.337056853	0	0	0	0	0	0
Sc.chr04.0460	13.3040882	32.34271299	23.91951469	18.38117701	25.46525803	22.15978607	24.9298985	12.57726647	25.3774137	24.77638795	19.57997448	18.07873022	47.2152038	57.15693065	58.28914564
Sc.chr01.0360	0.489575946	0.807619828	0.258376858	0	0	0	0	0.190416156	1.193743021	1.868181485	0.615486539	4.729354147	0.715763773	0	0.464078882
Sc.chr03.1054	175.6913554	208.3812019	237.2437504	215.5095248	230.7492718	221.0643457	165.788884	145.4322911	177.3216762	151.4975354	157.3160294	160.4101444	199.1313523	205.6943193	188.7468836
Sc.chr01.0664	9.873315401	16.38257814	19.56300065	21.85383332	8.883882464	17.07185281	9.367316288	11.99200713	12.3539204	13.95398456	14.08209005	9.370396029	16.20756495	23.38818817	18.55403333
Sc.chr02.0877	13.1637018	16.62155332	18.73178617	17.58698657	19.00389021	13.4896817	12.8427064	9.708853614	10.81798654	10.74914935	8.907954553	12.33949331	11.30966161	15.38772142	12.94029082
Sc.chr07.282	77.32141399	88.12404292	88.95616158	96.7492219	108.1541046	95.9204353	82.49482446	68.99207292	74.85923975	82.35596255	88.23764511	71.8502866	73.66798302	93.36108715	87.62372879
Sc.chrX2.697	23.71873414	26.46190757	35.10992741	37.37423842	38.47977886	27.90635887	29.31271709	20.49547804	21.80964144	27.04357406	23.0407024	23.79591696	30.69399314	33.32804964	40.68694496
Sc.chr03.0861	156.9004037	165.3151067	153.961959	171.7427859	178.9093864	151.72449	225.2211794	227.0908442	237.0818905	198.7883148	216.8140349	176.9279666	175.3074939	191.8144106	156.0712847
Sc.chr05.941	46.04012166	43.77629111	43.02765639	33.66227377	42.48550593	63.74535864	42.24953595	35.44072122	23.97230882	39.85453835	28.94042827	50.96120387	59.36457089	68.80224233	52.2799067
Sc.chr02.0667	668.5289102	528.1068802	505.9637837	522.6180464	409.7045323	459.8307254	1187.187607	1951.321115	1381.895542	1996.223903	2465.786517	2283.432302	1920.336384	1555.011846	1816.934751
Sc.chr02.0349	5.872872166	6.351070751	6.922096294	6.957294884	8.990575395	5.70853958	4.055349109	4.454191449	3.908151396	6.142108652	6.521892765	4.018555693	6.010328774	5.782102404	5.752580713
Sc.chr10.612	16.06018549	22.30585503	21.96562535	22.24129979	21.44483713	20.65758681	16.77051787	13.31406053	16.63835192	15.79262723	14.78747551	17.84509244	22.48799636	22.71577776	26.44505116
Sc.chr08.145	82.64196173	90.1227418	92.94242827	90.7502423	70.52893303	77.360263	52.95808218	48.03884746	50.67298129	50.19082856	50.01433921	52.75278019	58.2304827	55.16050084	52.09376804
Sc.chr05.826	29.87382166	32.31231463	35.82023666	35.07402472	32.56423832	23.4499806	23.65899019	21.99339849	22.33786416	21.71353195	22.0113463	17.60046488	27.75730246	26.49166665	26.41197716
Sc.chr01.2452	0.36718196	0.201904957	0	0.326236435	0.855999092	0.332007076	0.48040546	0.42843635	0.223826816	0.934090743	0.769358173	0.177350781	0.715763773	0.7746576	0.870147904
Sc.chrX3.385	12.68181998	15.04506513	18.97203446	15.88115268	15.36433497	12.27955917	15.1552272	9.631928827	13.20895252	13.9716689	11.71691088	10.70736497	13.52854361	17.44362133	13.25188422
Sc.chr05.560	3013.637056	2172.454501	1900.944249	2094.004287	1729.463235	1963.376936	3572.286006	4225.064169	3146.944979	2350.143164	2436.658396	2981.11334	39.12693075	36.38304498	50.04232811
Sc.chr08.250	577.2357848	571.7469258	637.5064024	598.3349231	595.4780571	545.1445772	559.4795508	636.5859411	521.60722	945.5466833	919.3095047	925.4621252	1495.57248	1928.184251	1408.930971
Sc.chr03.0583	9.831044326	26.08093391	19.66129369	10.80351409	15.35960792	11.30651621	14.44213404	7.446145156	25.8111335	16.23432571	6.721790603	7.330932813	13.53253196	13.82728281	18.22935909
Sc.chrX1.251	123.6506642	104.8946061	106.8928334	108.9151605	107.3272976	103.3202118	80.12150416	82.39218704	80.80660293	64.689363	54.0873495	81.61457274	27.35260527	29.1535386	35.21660111
Sc.chr05.944	4.330401492	8.572279261	5.667785234	7.079410794	8.076256785	6.891390124	9.518402034	8.623465802	9.503015693	10.42876741	9.871980651	7.529782523	15.36342094	13.00967967	12.64301387
Sc.chrX1.697	1.624573559	1.329586341	1.156464909	0.201406416	0.528462462	0.444099498	0.296584721	0.088166966	0.207273708	0.288336692	0.189989414	0.145986495	0.03682386	0	0.179065807
Sc.chr02.0691	375.9943269	402.9288744	361.3517806	296.1040515	330.1977587	316.7951157	310.2545806	417.1152443	363.9830992	403.0743083	444.045561	387.463087	477.8699227	427.2729627	369.0692781
Sc.chr01.0384	4.810161964	6.943119719	7.61578185	7.372247829	6.840400075	6.360944103	4.195609304	6.360955212	3.995093913	3.51807652	3.477170859	3.601166211	4.043683781	5.124830763	5.186600997
Sc.chr04.0635	78.08068385	82.01165462	76.32361151	97.02261101	81.14706509	72.64719845	54.38529096	62.41004119	57.66756011	58.91818591	68.6657727	58.04580024	82.72069288	82.41262642	79.27033436
Sc.chr08.447	21.75360534	15.72317205	19.25359301	22.12019911	20.05551997	18.55524863	20.15687244	30.39201634	26.25817253	20.17113436	23.75864122	19.16876688	18.86012515	15.86152064	17.46624156
Sc.chr05.178	35.31163652	25.70709465	43.57136098	29.16450161	28.05865382	32.15374351	31.01707773	23.01919749	12.8848453	23.82837478	21.6755471	27.38521258	46.05125651	54.98183548	45.25874049
Sc.chr05.018	10.66626558	8.378764791	5.575579004	5.144569948	5.588909343	8.72594967	5.227697453	9.798475146	7.864255174	5.943724379	8.173377437	5.397188018	3.564379827	3.000402922	4.236893078
Sc.chr01.2623	0	0.374548326	0	0.100865371	0	0.205299062	0.89118694	0	0.207607482	0.481335004	0	0.109666183	0.221298944	0	0.753287461
Sc.chr01.0375	271.5807214	190.1358421	175.8910663	132.6776824	241.8642658	235.3674781	351.2838277	250.0898434	251.6310556	248.4462485	187.4640936	270.1210494	38.43465501	17.69960415	40.98835468
Sc.chr03.0171	22.2986028	28.11171199	32.29087833	33.70459662	32.58508712	34.46470371	23.32383177	19.70779668	20.25103878	23.9050365	20.28434711	19.78940551	27.29979629	31.32455371	32.35037051
Sc.chr06.0425	598.218686	470.3522363	416.902023	604.3062153	663.6212489	652.5169365	719.8052779	946.9446554	843.2467347	654.5818968	825.1830008	818.5490975	664.696219	617.5587027	610.7058758
Sc.chr02.0189	7.943542117	2.183986015	1.397418501	2.940722794	1.234567704	5.985479685	10.39299699	3.604497369	2.421112605	2.245326104	3.883633371	5.755157722	6.451955138	4.469010604	10.66727796
Sc.chr10.107	121.1290736	126.1134757	103.7943087	107.1735694	131.3874108	140.6228083	158.4362086	148.8286135	177.5551851	92.53779076	71.25907669	147.9942788	11.40306921	7.489908329	22.94501597
Sc.chr08.324	7.887992871	10.22393453	11.89411151	8.25987633	15.63066313	14.13733229	7.494517143	5.807217183	5.409408933	9.436089499	6.611100164	7.892021145	11.12043776	9.984957258	18.82648875
Sc.chrX1.226	34.85170413	37.91169705	43.18406125	51.429307	47.90135959	44.66628032	39.9812991	37.12961557	40.45768931	48.12098209	45.02146778	40.6932843	82.4116793	80.11349886	65.13961807
Sc.chr02.0872	27.9624861	40.26116652	34.88777613	47.52016058	44.34735709	40.10093778	30.77636085	25.16883454	31.62533439	23.12036275	22.96842348	22.3640913	21.47716105	37.72053813	29.21631323
Sc.chr03.1098	17.71701017	30.66982106	26.75215051	30.31664518	26.46456389	25.51297658	26.04194437	16.6529396	26.0998474	20.79669628	18.0113059	13.78693397	21.74522821	31.56384976	35.61015756
Sc.chr02.0756	0.160224855	14.44905293	9.80892509	0	4.631733266	3.621895377	7.406978726	0.872452204	24.41747088	17.39107128	0.268575944	3.559913849	2.030166338	1.622555554	1.822564336
Sc.chr10.619	31.5580454	37.63541568	45.71710579	32.05182538	37.20358368	30.73390187	23.88966584	21.48551113	24.21410894	28.23370787	26.78920958	28.75136563	32.22612483	24.92138716	35.4582948
Sc.chr04.0248	10.89165335	15.61132233	20.75868636	19.40005001	18.19512797	17.38615859	12.31413827	9.014495304	9.990468773	11.5339603	9.820745123	10.2471937	13.08106445	14.61478131	18.10442821
Sc.chr03.0189	5911.453306	5037.609442	3834.601958	6014.129529	6255.778321	6640.778979	5962.561973	6788.899582	5802.378951	2845.01622	3430.672728	5004.186375	211.2934658	2.677216665	393.1676288
Sc.chrX2.510	0.862372309	2.370993992	0.455122539	0.383103336	2.412503862	1.559519478	1.128291722	0	3.679794999	0	0	0.416530273	0	0.727751727	1.634920098
Sc.chr07.392	207.6327732	204.842742	246.3770739	268.9764668	189.9421769	230.3104121	115.5552462	127.1622091	101.1396771	66.40194057	65.62986663	59.41846284	55.0321462	62.82109201	58.08149658
Sc.chr06.0362	19.09742075	20.3755299	25.77361393	16.79897804	16.39088287	18.21295961	15.99452356	15.44680491	15.11645475	19.49757065	18.5541818	15.41947918	29.81898889	37.76487119	36.47584959
Sc.chr02.0507	36.86989146	53.32315945	55.26519029	33.13237756	32.96848561	33.18564342	29.73638094	22.26334324	54.75111273	42.47185132	26.17452963	25.12684682	31.91579981	36.08692712	41.41301412
Sc.chr09.382	12.73450173	18.51599086	16.34943239	18.98432569	15.75722236	16.49684488	10.52010775	10.00118897	13.32347833	12.09653596	8.979742815	9.344530225	12.1135948	12.81323362	15.4953581
Sc.scaffold.115	3.311031836	5.073301551	4.201657658	4.958105185	3.538551179	4.339393807	2.888010025	2.51771356	2.812067992	1.198790863	1.434294752	2.300038407	1.595454447	1.915100751	1.727989758
Sc.chr02.0171	195.0285534	164.5594292	147.783425	134.8101426	121.9338129	122.5829381	210.5680596	235.480313	214.7609491	183.4773235	164.9051598	239.7596357	58.07267652	47.47004177	58.11583101
Sc.chr08.502	3.161830359	3.803227223	6.674705327	3.599345782	10.5037747	13.49060849	7.239410657	4.45789974	7.348170072	6.786722368	6.37656131	7.445004313	11.46024575	6.837398318	12.64427956
Sc.chr01.2007	0	0	0	1.098901675	0	0	0	0	0	0.349601214	0	0	0	0	0
Sc.chrX1.122	6.350025254	8.18492386	3.891793607	6.551901902	5.221055573	7.532139229	7.861434043	4.355320031	7.034123523	4.689904513	5.951590899	3.166033498	5.324034651	5.76210205	4.401220738
Sc.chr08.506	1.112722782	2.097808438	0.167784747	1.129874102	1.927011258	0.574929954	0.554605627	0.247304861	2.422477381	2.56111464	0.532912809	0.614229535	0.619736841	3.085355545	2.712271617
Sc.chr10.079	68.41837744	110.5329948	95.19060968	89.6546603	134.5409042	110.9212654	103.7195933	78.55606615	118.4366515	124.1778749	95.37037273	114.7155577	134.2288621	184.0860797	167.1063245
Sc.chr08.325	172.2768503	161.3295258	181.2006015	151.0191376	165.8497872	170.6818975	115.3700114	104.6814044	142.4854954	112.0587622	129.2489978	111.0255534	183.9839083	148.6575261	134.1144075
Sc.chr04.0614	253.0114096	247.5960118	317.6940527	315.7687762	249.811323	244.7058635	242.4482376	214.0899479	171.312309	226.853832	271.7771382	191.9534219	355.1661559	376.1114162	348.1198365
Sc.chr01.2432	3.873567928	14.69690589	9.097136854	4.3880593	4.605463244	7.442795995	8.024354933	2.561201918	17.119062	9.361436893	1.136282841	1.216119638	2.548433654	2.615107853	3.671832912
Sc.chr10.533	25.02543885	21.95741819	26.03045957	18.77423936	17.49804902	20.38995724	27.38441346	34.10590047	25.35105225	35.0186966	39.3707997	35.70842471	31.52280201	32.62285441	26.06844958
Sc.chr04.0315	8.635863893	14.8086297	11.92328575	11.52746263	11.41159846	10.69515742	9.388893701	4.425393059	10.27901102	7.392467346	5.522763392	4.783992258	6.622009572	6.38974466	7.759345022
Sc.chr03.0642	975.6380363	872.2583013	978.8963456	1127.846516	876.2818051	864.1248617	1020.435609	1170.10756	1327.029499	759.8793389	962.4705147	821.901136	246.0776651	153.6551244	197.5938603
Sc.chr09.402	75.24234663	81.11790614	78.60567213	93.0868611	77.46237431	68.57049092	45.51124558	46.67614051	40.48083986	41.17855371	44.17837104	47.13921099	45.9437268	42.28105937	43.72723743
Sc.chr01.1552	0.333801782	0.146839969	0.352332079	0.415210008	1.120580629	0.120729846	0.465847719	0	0.08139157	0.226446241	0.167859965	0.064491193	0.195208302	0.169016204	0.253133936
Sc.chrX1.604	20.46743312	24.38490837	18.60313379	17.84829012	17.14207213	25.87513214	15.04237311	16.51092343	9.588452005	12.05278378	15.24818264	11.53352173	16.99361732	19.031588	14.01218818
Sc.chr01.0396	61.23394466	64.12661131	73.99983	67.96920177	61.31785497	56.01352469	39.11638032	39.27522617	33.88652722	37.48075707	42.57320537	35.60324403	42.45081541	41.48921895	46.21675081
Sc.chr08.577	40.75532734	61.93306012	64.17923237	55.93764013	62.72714837	51.4616605	53.45305979	30.30623446	48.19154761	51.50979171	41.23028332	40.06381231	46.78105638	67.7763585	74.25892439
Sc.chr02.0434	64.45893146	68.01941366	81.50187196	74.2718946	61.37003055	63.61428525	42.23089969	45.55579276	40.52998922	44.17051988	44.7908833	45.83745793	47.75552346	43.22366407	46.35317842
Sc.chr01.3433	0	0	0	0	0.476382103	0	0	0	0	0	0	0	0	0	0
Sc.chr04.0987	6.076937195	16.92113511	6.41428547	6.20342844	11.15271444	7.423806096	10.65746803	4.224252763	17.33965103	13.48585479	6.447792956	6.432442064	6.112051586	19.36750555	18.56826206
Sc.chr01.1738	0.984278343	4.871089227	0.259729617	1.311777916	0.458923073	3.337453332	2.146314096	0.191413099	0.749995615	2.295287549	1.237417963	1.426234549	3.597556137	0	1.399525843
Sc.chr05.530	68.68280444	62.58202549	71.10143875	90.16655527	107.9769683	87.6809695	74.21270541	69.52374786	67.09562645	65.24197261	70.29519326	66.56095241	80.78240691	107.6552733	113.2048158
Sc.chr05.724	6.954097389	10.22307696	10.41101398	7.691758683	7.675817521	9.046900421	8.231930094	6.127049486	9.170253381	4.753661595	3.80629018	2.60483401	2.489863714	3.054030082	2.959641466
Sc.chr09.303	8.275962086	4.269850919	6.902032247	4.629720537	4.382715349	6.928843331	7.307732908	9.378409615	9.217772194	7.624346467	10.44721499	8.784261267	13.04557277	4.138692429	8.329207064
Sc.chr03.0920	1.184856072	1.30305048	1.111671861	0.116969926	0.368295407	0.119038952	0.688984861	0.307226066	1.203774475	1.228010986	2.206786469	1.653286828	1.66811053	2.555285125	1.871914818
Sc.chr03.1218	15.77714711	10.9585164	6.485898236	8.705786418	5.73005187	8.259115961	4.635431716	9.301459138	5.061807861	5.210664025	4.73250427	8.502810565	1.618688391	1.261350608	4.407929451
Sc.chr01.1913	0	0	0	0	0	0	0	0.460839099	0	0	0	0	0.192474292	0	0
Sc.chr07.240	0.789904048	2.171750799	0	0.701819557	0	2.856934841	1.033477292	0.921678199	2.407548949	0.669824174	3.641197675	1.144583188	0	0	0
Sc.chr01.0527	299.835415	440.1331085	425.1496674	385.7546918	360.7723001	389.0799024	277.6509214	231.5646225	325.7171505	241.6788926	200.8587778	181.8840395	282.6044868	299.6451172	278.1077593
Sc.chrX1.597	0	1.128551725	0	0	0	0	0.537047152	0	0	0.174037285	0	0	0	0	0
Sc.chr07.220	66.21677868	92.11891235	100.3191215	99.66305595	92.32920335	80.08305797	68.50653028	43.22192846	43.99340945	60.31320137	49.72037035	52.76698067	68.50972719	84.96582271	76.33169451
Sc.chr01.0264	1371.694535	1403.969033	969.1101509	1252.74791	1597.567029	1955.72756	1889.774515	1524.422447	2477.632685	1115.159256	1592.032822	1548.936658	214.7032765	97.7115133	392.5151803
Sc.chr01.2155	1.160476317	2.297229734	1.469877238	2.268350125	5.086114109	4.512017155	2.935415748	1.083256352	1.839248506	3.444219364	2.626075899	3.363096282	6.107850864	5.777989327	11.33039996
Sc.chr03.0175	23.71879564	30.20057849	34.75076068	28.21828147	28.24870689	29.67771719	19.76210236	20.53543987	21.30240415	18.48347134	18.1413995	20.71416404	28.73735068	19.84546069	26.75011931
Sc.scaffold.320	3.916607571	0	7.23455203	2.609891479	2.43484186	0.590234802	2.277477735	2.031105661	1.392700191	0.830302882	1.641297437	5.990515252	2.863055092	6.059543891	3.403245134
Sc.chr01.2906	124.023612	120.0443842	144.7709603	136.3932039	120.5054159	129.7313274	82.99785294	73.92296507	61.85644854	75.75164011	77.15540217	93.35695215	92.26182456	79.56890771	93.60528142
Sc.chr05.835	0.356325177	0.626992194	0.714601045	1.392997423	0.764233912	0.579942611	0.435120841	0.4434863	0.499580097	0.181294337	0.686881111	0.344213797	0.034730009	0.300701055	0.405321359
Sc.chr05.418	28.42699044	34.23265983	41.40697521	46.85176156	41.88320716	39.96936802	30.12607142	23.21848608	29.6317824	28.92668106	25.25480249	26.77424686	24.52068152	39.46255747	31.12322566
Sc.chr01.2682	71.97021844	73.08186942	104.5657885	108.6077971	86.32043709	83.14611997	68.22927212	52.36013775	47.23485427	49.80084488	54.46253059	62.41760478	60.82622784	75.94500606	62.29472074
Sc.chr05.441	41.9993663	56.6021216	46.804693	38.52366412	40.56342929	45.85936041	46.81397885	61.98653578	57.74731862	68.48673827	66.43325981	56.55603188	121.8016736	93.8687226	71.58169904
Sc.chr09.023	6.13693051	4.082798144	5.597933865	6.596952992	5.228171991	5.960071147	3.965087514	5.127423102	4.572273107	4.818522906	5.778495865	6.952989224	11.96298571	9.462727718	5.817319806
Sc.chr06.0844	26.2108161	34.37744063	43.65176565	40.41414596	37.61368363	31.99947841	23.351354	17.01721292	20.45380447	22.35601771	20.98486328	23.00467325	26.34217778	25.04545066	25.90919669
Sc.chr10.555	84.02175015	59.4342097	63.41242127	59.55091514	62.54616789	69.03845151	78.69704907	94.70043129	107.814229	88.8419837	102.3766622	90.89649332	85.50210154	54.8985378	61.30114091
Sc.chr02.0743	0.500753479	6.136435592	5.436532249	1.843211029	1.267451927	1.94049798	2.371072711	0.612114035	8.721410197	4.367620641	0.359736424	0.898361336	1.324762174	1.629964484	1.491833484
Sc.chrX3.123	16.76198485	16.91596441	17.90063783	18.65981153	18.02123514	18.00917825	16.94252318	17.02719906	14.48519503	14.88274369	15.86664039	10.76308401	18.83609952	16.30876352	17.75831918
Sc.chr03.0353	84.42681374	70.58185194	73.72368578	80.72572895	71.01008206	66.92614985	61.50578278	67.75427291	58.00475231	67.6780273	75.18913631	72.51576695	82.16431575	69.31305281	76.49914431
Sc.chr03.0404	102.3062438	157.7464213	112.2166785	89.34926379	136.519687	137.7341	98.50865379	102.0875382	126.1088424	110.5483116	115.5440935	120.8843965	148.9779569	153.1098777	137.7849627
Sc.chr06.0128	13.65330478	13.66319291	18.14495656	20.52459862	13.63690228	12.48188145	12.54859922	12.29848925	9.650746697	13.16900762	16.43255846	12.2099379	19.80356418	26.66613917	15.02772185
Sc.chr01.1231	13.34419394	13.72239001	15.95076958	18.44631264	15.0615439	15.7326303	11.03468195	11.0812092	8.070970511	9.5227658	10.42877486	12.08705732	10.97926732	10.88085436	8.542336942
Sc.chrX3.517	92.53359957	81.42016211	110.1111529	117.1100979	107.2641328	84.75296763	69.69895025	61.47533517	58.01408416	58.98562023	66.80531703	57.16072444	67.21405165	68.14212247	88.47192442
Sc.chr06.0677	35.39415164	40.49928182	51.53739204	45.54708863	41.72526797	41.31261092	28.48101775	22.79366534	29.44824001	24.84774199	23.97166496	20.83245254	29.45068725	33.80178022	39.0945103
Sc.chr01.1529	3.583173382	4.925762613	1.323729978	2.069342164	3.842533152	1.133970802	3.125382407	6.689486496	5.132943306	4.405774887	6.757056791	4.845935431	6.635594013	12.85124476	4.245702605
Sc.chr02.0236	12.92081708	12.53517675	12.2605041	5.218172411	6.409771908	7.041295401	5.653991317	5.042356108	4.296148902	4.353133778	2.588803609	5.505370973	1.696101752	7.416061795	4.866169924
Sc.chr01.2386	1.263421797	0	0.266711596	0	0	0.913911952	0	0	0.154031358	0	0	0	0.985137236	1.279434487	0.239524584
Sc.chr05.892	0.57393978	1.893578105	1.817402487	2.039752364	1.962409858	2.075832575	0.500612474	0.892914836	1.166207564	1.29784114	1.443094625	0.739242331	0.559402895	2.583173022	3.082944649
Sc.chr01.0255	44.06661671	57.04434009	71.94961349	65.66220733	53.00636198	53.9570046	35.63393813	30.64842562	29.61363587	28.41500998	26.22513669	22.31906165	32.51113238	24.59804785	29.44319887
Sc.chr03.1162	65.78245815	83.26446682	83.14640079	91.8975873	96.21912042	92.92457211	68.27621634	54.45365669	58.81286037	63.21996312	60.54307023	58.11110644	61.45487269	79.4645948	79.45553365
Sc.chrX3.108	0.658560825	1.303659097	1.52926275	0.760659637	1.105402283	0.952756411	3.389091109	1.178249991	0.843035706	2.010411089	0.993517738	1.272353101	1.091197083	0.778058712	1.310952395
Sc.chr09.423	127.6010851	104.8826925	104.7235678	92.04102707	100.3118198	96.18772838	60.62418627	74.90824677	60.47998506	74.46012527	82.15442522	79.05807285	100.1934614	81.48902402	95.55746537
Sc.chr03.0281	20.6167893	29.39856268	38.3588781	34.22935739	36.00669487	28.27861015	22.24985684	16.03742908	15.54972321	18.81608316	18.01156146	20.08481107	19.15798947	29.78371286	26.66469591
Sc.chr07.320	26.19246641	27.2840983	34.29406755	40.1632392	30.18777009	28.65946619	27.20994063	17.14675424	18.76501239	21.58683511	21.68115888	16.60278716	25.93063798	30.62230708	33.22537448
Sc.chr07.493	132.7469161	131.5957027	113.5171911	115.7049381	120.4141251	145.6459246	196.2990164	147.9363917	150.6160263	126.6636741	114.0855487	169.0690256	91.82904635	86.60801484	87.26662908
Sc.chr07.070	19.02219819	29.03990635	28.88439235	33.80195544	27.69668635	21.31131813	16.88298288	15.05662232	12.99414	16.05972818	15.13878369	11.80715445	17.27997748	20.1011271	19.41552265
Sc.chr06.0809	46.84239211	57.78047126	69.5042374	71.55675296	56.68217675	51.48353128	55.8360882	34.93539146	34.62912872	35.11071509	36.52533906	32.33055527	37.28727995	44.05013261	43.67972193
Sc.chr01.1390	0	0.16426166	0	0.132706346	0	0	0	0.232372258	0	0	0	0	0	0	0
Sc.chr01.3624	61.74942494	84.55468538	102.6489608	103.2042679	90.21766403	87.11562565	56.84272533	44.16133656	42.26974217	41.91548987	41.72313883	46.48665023	34.94479225	38.65817692	46.66475354
Sc.chr10.408	2.049813308	3.381436291	6.336269869	2.601760976	0.955732319	3.839284321	1.660217415	0.797256428	3.213065327	2.483148807	1.595279752	3.25308846	4.85203106	2.347622782	4.996438056
Sc.chr01.3479	1.563577191	0.708050261	2.718266125	3.105311193	1.972650744	1.330627186	0.802242647	1.287824333	1.681986252	0.54595258	1.233382027	0.977338156	0.358582242	0.776173564	0.69748059
Sc.chr04.0585	0.976246398	1.84051047	2.355292903	0.74347057	1.690661707	1.513242935	0.973165561	1.301836269	0.935157737	1.419152701	0.116887651	1.347234416	1.087451192	1.883084587	1.322005124
Sc.chr01.0074	0.280592781	0.154291549	0	0.249303067	0	0.380569305	0.122371938	0.327402106	0	0.118968771	0	0	0	0	0
Sc.chr01.0519	127.6057966	128.6603869	142.8490829	134.3197277	121.2776869	124.4880402	104.8448747	92.65606023	88.23927174	105.9453655	115.5726878	105.2830925	151.5407322	124.8678661	151.7161664
Sc.chr05.368	181.326378	132.0102788	144.8569362	104.6262125	77.72739179	105.8931786	82.04440262	139.4849368	114.2135256	112.125103	147.2314085	105.574775	103.1162487	55.37577157	75.62848439
Sc.chr08.201	188.1139319	177.3111776	222.2207882	194.9151251	162.2693552	171.676941	133.9072033	129.2313054	89.68643216	120.7518249	148.2672666	150.5027364	156.8029477	137.3898076	183.1318683
Sc.chr10.430	40.27611156	40.73923898	46.61029294	46.45125103	46.6389283	48.79110362	42.67270504	37.61566565	38.18982584	37.35695564	39.262141	34.56835457	39.95150887	38.7355552	43.03291977
Sc.chr01.1846	0.522214343	1.148614867	2.756019821	2.319903537	2.921810233	0	0	0	0	0	0	0	0	0	0
Sc.chr04.0688	2.886934328	5.079869191	6.581944142	11.79901799	6.891739124	5.638410101	4.734020059	3.413455213	3.02688648	1.958453973	3.290660217	2.454151341	3.489128565	4.385285282	5.035312881
Sc.chr01.2408	112.2518868	105.5525777	102.560158	108.1774733	104.8971719	95.59118651	121.5332727	109.3101026	120.4885963	79.97768353	74.76683656	77.79887179	33.11206429	32.27796559	28.71268163
Sc.chr10.423	99.04002814	129.8451478	159.811004	124.8413142	139.9739193	138.8134223	110.7847128	85.39077431	115.2932706	100.8085382	87.64187558	102.5860736	119.8322297	115.8308786	133.1922449
Sc.chr10.192	69.10157885	67.02211814	91.11253506	67.48338326	53.38281803	58.48758929	52.56692377	48.28291391	49.4594295	25.53340628	21.45859973	23.2524563	6.458349339	6.01023349	7.349300351
Sc.chrX2.363	0.886272342	1.594933787	2.55128692	0.572684759	1.427512999	0.364259192	0.562211647	0.438718823	0.834937976	0.136644131	0.270110664	0.856148225	0.314118044	0	0.152748249
Sc.chr04.0304	83.33351399	88.16783577	113.2560069	93.60480501	89.96099927	79.75044869	63.98553065	61.22758375	51.31756019	66.12620988	67.60049563	73.68488821	82.28998381	105.2304508	103.5564597
Sc.chr01.2544	0.431186155	0	0	0	0	1.559519478	0	0.111803981	0	0.365637967	0	0.555373698	0.140088323	0.970335636	0
Sc.chr03.0313	0	0	1.186802794	0.599400914	0.419398598	0.406668955	0.392292816	0.874638801	0.959563768	0	0	0.217233492	0	0	0
Sc.chr05.651	48.18699857	144.6135144	82.91938335	23.21578558	110.438098	63.51523099	55.49810366	27.58490792	101.5672762	95.82354708	25.45492342	66.38169286	15.04912713	163.5181939	70.28533305
Sc.chr10.288	34.66548093	44.39179526	42.21148449	37.35828758	33.54563438	30.49976736	27.62856688	26.67491848	43.34497521	39.696071	31.48158582	23.64865119	55.37137165	44.5512824	51.1944513
Sc.chr07.327	68.75483351	81.2605712	101.7086566	106.4591876	97.83092468	94.22113164	76.17180589	55.06711833	53.27724722	63.82832194	61.37953614	60.97855694	79.78442512	96.88739785	102.8384349
Sc.chrX2.124	371.331116	327.9340314	344.1579751	424.0747417	321.9241384	350.7986768	335.9955786	385.8497771	351.8557553	225.4895053	239.6704582	256.6620495	130.8774059	110.899982	121.3334237
Sc.chr02.0584	133.6711933	140.9175364	149.1687772	122.670927	129.0522418	126.4601919	146.8420864	157.3004555	150.6597427	202.4021474	203.1873159	163.8868663	362.2921816	351.328869	338.4581947
Sc.chrX1.021	5.881718902	6.917642841	4.397496284	5.806479305	4.189733676	4.284160836	3.491428788	4.765920003	4.730708147	6.373031625	6.641263788	4.024609137	5.971609694	3.377973904	3.794369167
Sc.chr10.230	41.24626563	50.10594056	61.05841838	48.92734317	48.35080678	44.43659856	36.80583573	29.58166336	35.12873652	40.74341032	39.16639651	34.26328772	67.21645524	53.56901948	61.48948904
Sc.chr01.2655	108.2912386	97.99446192	111.6348746	112.2873397	90.02078395	90.15218324	77.85432205	69.92969571	58.92088661	68.69097538	79.12258917	59.27729586	76.60867587	77.58595739	101.4101564
Sc.chr07.533	12.55571834	13.40602367	14.45361634	14.62140932	9.434836788	10.36091708	10.17185877	11.78977816	9.090335901	12.92113995	14.30341051	10.28409644	18.05952446	11.38438595	16.06167649
Sc.chr09.204	244.8409003	192.7810358	263.3169439	226.486181	221.335586	201.9423427	147.3193948	183.6817465	133.9849792	189.3859964	213.8756312	204.7025163	219.0071332	194.3307849	207.3196253
Sc.chr02.0742	66.74796969	64.23938128	74.71708851	85.73831763	68.99936579	65.45567068	41.60979786	39.25326438	38.14766237	43.71493702	47.39834125	47.3219305	52.68333845	43.07138528	51.84514527
Sc.chr04.0427	12.78241583	18.50428114	15.41943374	16.456078	23.35285884	17.57272606	16.72397619	10.34905641	14.86822945	16.36948661	10.49458639	12.34794555	15.38263088	20.69346214	19.28782239
Sc.chr03.1037	12.45313985	22.45784866	17.3805754	11.37908315	9.576297246	8.538516017	15.70115458	8.355674522	24.96816712	16.8660269	8.260761983	10.0343869	13.86346643	12.10294683	17.11944065
Sc.chr01.3004	0.810332601	1.485277845	0.855316496	1.199950105	0.755640577	0.488470181	0.94240458	1.260686272	1.811196307	2.519539781	2.263858533	0.260929884	1.316347169	0	0
Sc.chr06.0451	10.6266779	19.38287588	13.40519935	12.08993847	13.41400929	10.01880177	12.43402367	6.502151669	18.72245488	14.78061234	6.191070478	6.509816884	13.26268168	16.95133101	17.01395078
Sc.chr01.0504	4.719594061	3.649495459	6.927526809	5.76578536	4.263520162	5.601056617	4.373900755	2.753465414	3.056781291	3.501863202	3.646564598	4.202990882	2.659406822	3.484986825	3.285445474
Sc.chrX2.129	2.724596571	2.097470627	5.607901201	1.694538236	2.286634095	1.847691555	0.712949552	1.695531682	1.660859855	0.693122406	0.570886065	0.657997099	0.265558733	0.229927357	0
Sc.chr01.3251	21.96047319	34.86718467	38.30000521	23.38807341	29.09001884	27.87832085	23.97518078	16.40387553	27.03929524	21.705205	18.7102829	18.19350101	30.54712932	31.9099803	28.26118328
Sc.chr01.3176	151.3636788	169.8009208	200.2065934	195.4429213	204.7522012	171.0664438	155.2033548	135.8522593	139.3450119	164.9705931	172.4122292	148.2658288	215.9083106	279.1999399	287.0970659
Sc.chrX2.218	47.12583405	44.16003151	47.61090856	47.74271193	41.27401127	44.74891411	36.27352252	36.18853096	34.11262029	38.65953628	41.16038922	33.63878302	51.53288931	46.78821928	53.14455743
Sc.chr10.110	26.62387575	42.12694412	45.30705417	43.93065889	32.68036301	40.53173093	25.11807815	24.30282496	21.19756393	27.87513954	31.64952745	22.56968083	42.63138681	40.35025759	46.09671392
[truncated: 11,375 more rows]
