# Supplementary material for: Candidate genes potentially involved in molting and body size reduction in the male of the horned gall aphid, Schlechtendalia chinensis
Source: Front Physiol. 2023 Feb 6;14:1097317. doi: 10.3389/fphys.2023.1097317 (PMC9940790; doi:10.3389/fphys.2023.1097317)
Supplement: Supplementary file 7 [file DataSheet2.CSV]

	Sample_Name	Body_Length	Body_width
1	YX1.1	409.7244444	195.6844444
2	YX1.2	437.588	185.537
3	YX1.3	432.893	184.257
4	YX2.1	400.649	187.851
5	YX2.2	400.649	187.851
6	YX2.3	400.649	187.851
7	YX3.1	374.644	186.678
8	YX3.2	366.716	181.263
9	YX3.3	370.726	180.624
10	YX4.1	343.723	167.593
11	YX4.2	340.103	174.989
12	YX4.3	352.953	172.08
13	YX5.1	323.06	170.078
14	YX5.2	321.485	163.48
15	YX5.3	316.192	161.027
